# Supplementary material for: Identification and Characterization of a Novel Genomic Island Harboring Cadmium and Arsenic Resistance Genes in Listeria welshimeri
Source: Biomolecules. 2021 Apr 11;11(4):560. doi: 10.3390/biom11040560 (PMC8070118; doi:10.3390/biom11040560)
Supplement: Supplementary file 1 [file biomolecules-11-00560-s001.zip]

Archive with 3 entries (3 files):
- Supplementary Material S1.json
- Supplementary Material S2.json
- Supplementary Material S3.docx
