# Supplementary material for: Identification and Characterization of a Novel Genomic Island Harboring Cadmium and Arsenic Resistance Genes in Listeria welshimeri
Source: Biomolecules. 2021 Apr 11;11(4):560. doi: 10.3390/biom11040560 (PMC8070118; doi:10.3390/biom11040560)
Supplement: Supplementary file 1 [file biomolecules-11-00560-s001.zip › Supplementary Material S2.json]

{"cgview":{"version":"0.1","created":"2021-01-17 15:56:22","updated":"2021-01-17 15:56:22","id":"8e86c2db3a7124b857b22b1f862cd806b1f81105","name":"SKWL425","settings":{"general":{"backgroundColor":"rgba(255,255,255,1)","showShading":true,"arrowHeadLength":0.3},"backbone":{"color":"rgba(128,128,128,1)","thickness":5,"visible":true},"ruler":{"font":"sans-serif,plain,10","color":"rgba(0,0,0,1)","visible":true},"annotation":{"font":"sans-serif,plain,12","visible":true},"dividers":{"slot":{"visible":true,"color":"rgba(0,0,0,1)","thickness":1,"spacing":1}},"highlighter":{"visible":true}},"captions":[{"name":"Title","position":"middle-center","textAlignment":"left","font":"sans-serif,plain,24","backgroundColor":"rgba(255,255,255,0.4)","visible":true,"items":[{"name":"SKWL425","font":"sans-serif,plain,24","fontColor":"rgba(255,165,0,1)","visible":true}]},{"name":"More info","position":"upper-left","textAlignment":"left","font":"sans-serif,plain,14","backgroundColor":"rgba(255,255,255,0.4)","visible":false,"items":[{"name":"Accession: 123456","font":"sans-serif,plain,14","fontColor":"rgba(255,0,0,1)","visible":true},{"name":"Length: Short","font":"sans-serif,plain,14","fontColor":"rgba(255,0,0,1)","visible":true}]}],"legend":{"name":"Legend","position":"upper-right","textAlignment":"left","font":"sans-serif,plain,14","backgroundColor":"rgba(255,255,255,0.75)","visible":true,"items":[{"name":"Contig","font":"sans-serif,plain,14","fontColor":"rgba(0,0,0,1)","visible":true,"swatchColor":"rgba(200,200,200,1)","decoration":"arrow"},{"name":"GC Skew+","font":"sans-serif,plain,14","fontColor":"rgba(0,0,0,1)","visible":true,"swatchColor":"rgba(0,153,0,1)","decoration":"arc"},{"name":"GC Skew-","font":"sans-serif,plain,14","fontColor":"rgba(0,0,0,1)","visible":true,"swatchColor":"rgba(153,0,153,1)","decoration":"none"},{"name":"GC Content","font":"sans-serif,plain,14","fontColor":"rgba(0,0,0,1)","visible":true,"swatchColor":"rgba(0,0,0,1)","decoration":"arc"},{"name":"CDS","font":"sans-serif,plain,14","fontColor":"rgba(0,0,0,1)","visible":true,"swatchColor":"rgba(237,139,24,0.83)","decoration":"arc"},{"name":"tRNA","font":"sans-serif,plain,14","fontColor":"rgba(0,0,0,1)","visible":true,"swatchColor":"rgba(60,254,90,1)","decoration":"arc"},{"name":"tmRNA","font":"sans-serif,plain,14","fontColor":"rgba(0,0,0,1)","visible":true,"swatchColor":"rgba(251,47,72,0.93)","decoration":"arc"},{"name":"rRNA","font":"sans-serif,plain,14","fontColor":"rgba(0,0,0,1)","visible":true,"swatchColor":"rgba(15,122,246,1)","decoration":"arc"},{"name":"CRISPR","font":"sans-serif,plain,14","fontColor":"rgba(0,0,0,1)","visible":true,"swatchColor":"rgba(172,218,9,1)","decoration":"arc"},{"name":"LGI2","font":"sans-serif,plain,14","fontColor":"rgba(0,0,0,1)","visible":true,"swatchColor":"rgba(100,200,200,0.75)","decoration":"arc"},{"name":"BLAST_SKWL416","font":"sans-serif,plain,14","fontColor":"rgba(0,0,0,1)","visible":true,"swatchColor":"rgba(198,100,200,0.44)","decoration":"arc"}]},"sequence":{"font":"sans-serif,plain,10","color":"rgb(0,0,0)","seq":"CTTATGGGGGTCAGACTATTTAATCAGCAAAGGATTTTCGTTTTTATTATTTCATTTCTTTCCAAATAGCAATCATCTCATAAGCTACATCTCGTAATGTATAAGTTGTCATAAATTGATCTTCCGCATGCATAAAGAGGATGGAAATTTGTACATCCGAACCATCAGCTTCTTTTTGAATTAGCTGTACATGGTTTTTATGACTTTGGCTTAGAAATTCATTAGCTTCGTCTATTTTATCATAAGCTTCTTTGAAATTTCTTTGTCTCCCCAATCTCATCGCTTCAATAATACAACTTCTTGCAGCACCAACAGAACTGATTATTTGAAATGATGCGAGTTCCATTCCTTCCATTTTTGTTAACCTCCTATGATTGAAACTCGCCCTGTTAATTTAGTATCTGAACTTCCACCAACGAAAATTTCTATACCACCGGGCTCTACCTCATATTTATTGTTAATTGACCATATTTCAAAGGTTGATTTAGTTAACTTAAATGTCACTTTAGCTGTCTCATTCCCTGCAATACGAATCTTTTTAAAAGCTTTTAGTTCTTTTTTTCTTCTAGTTATACTTGCTTCTATATCATGAATGTAAAGCTGCACTACTTCTACTCCAGCTAAATTAGAAGTATTCTTCACGTTTACACTCACTTCAACATATTGCTCATTATTGAGTTCTGATATTGTGATAACATCTTGTTTCATTTGTAAATCTAGATATTCAAAAGTACTATAACTTAAACCATAACCAAACGGATAAAGTGGCTTTCCAGTTAAATCAAAATAATCTTCTTTATATTCGACTGCCTTTTGATTATAGTAGATAGGAATCTGACCAGAAGATCTAGGTATGCTAACTGGTAATTTACCTGAAGGATTGTAATGCCCGAATAGAACCTCAGCAATTGCTTTTCCTCCCATGCCTCCAGGATACCAAGCAGTAAGAATGGCATCTGCCTCAATACTAATTTCAGGGATTGCAATTGGTCTTCCTTGAATCAGTACAACGATTACAGGTTTACCAGTGCGCTTCATTGCATAAAATAAATCTAGTTGTGGTTGTGGAAGCGTGATATCAGAAACATCAACGTTTTCACCCGCATCCATATTTGGACCCTTAGAGCTTACCGCGCCATTACTCAAAAATTCCATATTAAAATTCCTTGCACTCGAACCGCCTAGCACCATTACAATTGCATCTGATTCTCTAGCAATTTCTTCTGCTTTTTGGATACCGTCTACCAGCTTTTCACGAATTTCAGTACCTTTTTCAGAAAGGACTTCCCAATTTTTGGGAACTAAATTTTTTATTCCTTCTAAAACAGTGACACATTCTGATTCATTTTGCGGAGCTGTATAGTCCCCCAGCTGATTATAAAGCGCATTTATACTAGGACCTATAACAGCCAATTTTTTTCTTTCACCCACTAAAGGTAATGTTTCAAAGTCGTTTTTCAAAAGGCAAATACCTTCTCGAGCAGCTTGTAAATTTAGTTGCTTCCAATCAGACTTAGGTGCTTGAATTTCTTCCGCCACAAATGGTTGCTCAAATAGACCTAACTGGAATTTCACTTGGAGAACTCTTCTCACAGCATCGTCCACAATTTTTTCATCAACGATATTTTTTTCTACACTTTCTTCAAGAAACGGAAATACTTCATCCCACAAACTCAAATCCACACCAGCTTCAAGAGCCATTTTTGCCGCTTTTTTGGGATCGGGATTTAGTTTTAATAATCTATCAAGTGCACAGCCATCCGCCATGACAATTCCAGAAAATCCCAATTCTTCTCGCAAAATACTTGTTAATAGTTCTTTATTAGCATGACAAGGAACTCCGTCAATCTCATTATATGCTGCCATCACACCAAGAGCGCCACTTCTAATTCCCGCGCGTATTGGGTCTAAGAAAATCTCTCTAAGTTCTCTTATACCAATAGAAACGGGTCCAGAATTATGACCACCAACAGGCTCACCTTGTGCTGCAAAATGCTTTAAAATAACTGCAATTTTCCCATCTGATTGGAACCCATCTGTAATTGCCGCTGTTAATTCTGATGCAAGATACGGATCTTCCCCATAACACTCTTCGGCGCGACCCCAACGTGGATCCCGAAGTATATCTAAAGCTGATGCAAGCGCTAGATGAACTCCTTTTTCGGAAATTTCTTCAGCGATTGCATGTGCAACTTGTTTTTGCAACTCTGGATGAAAAGAAGCTGCACGAGCTAAATTTACTGGATAAGACTCACTGTCTAATGCTTGGTGGCCGTGCGGAACTTCCTCAGCTAATAATACCGGAATCCCTAAGCGCGTATTTTCAATCACATAACGTTGAATTTTGTTAGCTACTTTACCAGCATTTTTTCGACTTACACCTGTGTCCTTATTCATTTTAGACCATGGATCAGCTCGAAACAGACCATATAAAGCACCAATACCCTCAAACCTAGTTACTTCTTCTTTGAATTTTTCTGTGATTTGAAATGTTTCGCCATCTCTTGAAAAAGCTTCCCATCCATACATTCTTTGGTTTAACTGACCACATTTTTCTGCTAAAGTCATCTTGGAAAGTAAGTCTTCTACACGTTTCGAAACAGGTTTATTCTTATCCAAATAAATAGCCATATCCTCTCTCCTCCTTGCTAAACAACTAAGAACTTTATAATAAACTAATTGCTAAATCTAACACTTTCTCCCCGTTCATTCGACCATAATCCACGATGTCGATAACTGCTACAGATACTTTATCACCAACTGTTTCTATTACTTTATCTTTCATATAATTCACTTGGGGTCCGAGTAAGATTGCATCTGCTTTACGCCAATTTTTTTCGAAATCAGTTTCTGAAATAGCCCAAATAGTTAATTCTAAATTACGTTCTTCTACAACACGTTCCATTTTTCTTACTAAAACACTTGTAGACATTCCCGCATTACACATCAGCATAATATTTTTCATATAAAATCCCTCCAATTAAGCTTTAATTCGATCATTGGCTTTTAAGAACGGTAGGTAAAGAAGTACGCACACGCCAATCAAGAAAATCTGGAATACTGCAGCGCGCCAGTCTCCACCTGTTGAAAGGAATCCAGAAGCAACAACGGGTGTCGTCCATGGAACCATCACTACTACTTCTGAAATCATATTCAGTTTTGTCGCAAAATACGCTAAACATAAGCAAAGTGGTGTTGAAATAATAAATGGAATCATTAAACTTAAGTTATAAACAATCGGAAGGCCAAATACTACAGGCTCATTGATGTTAAATAAACCCGGAGCCGCAGATAAAGTAGCTATTTCACGATAATCTTTTCGTTTTGACCAAATAAAAATTGCTATTAATAACGCAATTGTATTTCCGCCACCACCCATAACACCAAAAACATCACGGAACGTAGTATTAATAATATGTGGAATCTCTGTATGATTCGCAAATGCTGTCATATTTTCTTGCATATTTGCCAAAAGAACCGGATCCATGATGGGTCCTAGAATACCACTGCCCGCAATCCCAATCGAATACAGCATTTGTGAAATTGTCATTAAAGTCAAGAATCCCGGAACGCTTGTAACAAGGAATGTTAATGGTTCTTGAATAATCGCGCTAATTAAAGAATACAAATTCAAGCTGAATAATGTCACTACTAAAAATGAAATAAATGCAAAAATAAGTATCGTTAACATTGTAGGAATAAGCACATTGAATGATTTAATTACTGCTGGAGGTACACTATCACCAGAAATATGAATCTTCATTTTCTCACTCTTAGAAAGGCGAATGAATACTTCCGTTGCAAGGAGCGCTGTTACAATCCCAACAAACATCCCTGCCGAACCCATCAATGCTATCGGCAATACTCCTCCAACTTCTACAGCTTTTTCTGCTCCAATCGGTACAACCTCAGTTACCGCTGGAATGAAGATAACAATAAGTGAAATAGTCATTAATGCTGGCGCAAATGGATTTTCAAACTTCCGATTTTGCGCTAAAAAATACGCAACCGACGCCCCAATTAAAATAGTAATAATCCCCAAAGTCCCATTCACAATACTGTTACCTAGCCCTTGCCAAGTAGTAAGTGTTTTGGAACTGATAATTGCCGACATAAAACCATCCGGCTTAATAATAACGTTATTAATTAAAACCATAAATCCAGCTAACATAATAAAAGGTAAGATAGTAGCGAATGCATCACGCATAGACTTCAAATGAATTTGATTTCCAAGCTTCTGCGATAACCAACTTAATTTCTCGATGAATTTTTTCAATTTTTATACCTCCTTTGATATTACAATAAGTGTAGCGCTTTCTTTTTGTTAAATAAATCTAGTCTTTTTCCGCATCTATATTTTACATGCGGAAATAAAAAAAGCCCATTAAACTTTTCTTTAAAAAAGTCTAACGGGTTTCTTGGTTATAATGTTTGTAACACTCGCATAAAACCTTCAAAATTAGTCACACGTTTTAGCTCTCCCATTGCTTTTGGACTTTCTACTAAATTGCTAATAAGCTCATACACTGTTGCAAGCTGTTGCTGTTGCCGATTTTTCACAGCTAACATAAAAACAACTTGTGCTTGGTCCTCCTCATTCCACTTTACTCCTCCACCACTACAAATACAGACTCCGATAACTGTTTCTTGAACATTAGCCTCTATTGGATGTGGTGCCGCAAGTCCATTGCCTAAATAAGTCGGTACAATTTCTTCCCGCTCAAAAAGTGATGGTAGATAGTCTGCACCAACAATTTTATTTTCCAGTAACAGACTTGCTAAATCTATCAATACTTGCTCTTTATCTTTCTTATCACTTATTAAAAACAATGATTCCTTAAAAACTTTATCCACATTAAATTGATTTTCCATTGCATCTTTCTTGATTAAAGCCGTAATATTTCGAATATCTGCTTTCGTTAAAAATGGCGACACTTGGACGAATGGATGCAATTTCATTCGTAATGGTACTGTAGAGATAACAAAATCACACATCGTTCCGCTCTGCTCATATTCTTTAAAAGAGTATACACCAATTATATCAAGCGCATTCTCAAACTCTTTTCGCACTTTAGATTCCAAAAGTTGTGATGTTCCTAAACCCGAAGCGCATACTATTAATACTTTTTGTTTATCAGATACTACCTCTTTATCTAAGCCATATAAAAAATGAATAGCTAAATATCCAACCTCCGCCTCATTCACATTTGTTTTAAGCTCTTGTTCAAGTACATCTTTAGCAACCAAACCTAGTTCGAAAGCTAGTGGATAATTAGACTTTAGATTTTTTAGATAAGGGTTTTGGATATTCATGTTAAATTTCATTCTATTAATAGCAGGTTTTAAATGCAGTGCAATATTTGAAATCATCTTTTGATCTTGCTTAAAGTCATAACCATATAATTCTTTAATTTTTGTTAACATCTTATCAACAATAATATACTCGCGGTAATTATTGAAATCACTTTTTCTATTTTTCGAACTAAGATGTAGAAGTAGATACGAAATCTCACTCTCTGGGAAATGAATTCCTTCTGAAAGGTCGATTTCTTTTATAATATCTTGAGCCGCGCGGAATTCAGGAATACTAAATTCAATATCTTCCAAATCCGTTACATGCACATAACAATTATCCTTTACACGACATACTGCAATGGCAATATGGATAATCAAATTTTTAACCGAAATGTCTGTCATATGAATATTATATTTTGCTATATTAGAAATAACAACCTGCTCAATCATTTCCAAATTAACTTCGCTAAAAAAATTTCTTTCTGTATCAGTAATAAGTGGATTTGCAGACTCTACTAACAAATATCTTGAAAAACAAAAACGAATTGCAACTTCTACACCAGTAATCCTAATTCCATAGCTAGCTCGTTTCTCCACTTTTAATCCATTTTCTTTTAGTTTTCGCTTAACTTCTAAAATATCTAAATTTATTGTAGACTTACTAACAAAAAGTTCTTCTGCTAGCTTTTCCAGCTTAACATAATCATTTTTCAATAATAAATATCGAATAATGTAATCTGTTCTATCCTCTGCAAACATAGGAACAATATTCATATTAGCTCTTCCTACTGAATTATCCAGAAGAACTTCACGAAGTATTTTTTCATCACTAACAACTAAGCGATACCCTACACCACTAAGAGACTCAATTTGATTTCCGCCAGTCTTCAGGATTTCATTAATCATTTTAATATCATTTCTAATTGTCCGAGGGTTAACAGCTAAGGCTTCCCCAAGTTCTCTACCACTAATAAACTCCATCTTTAAATAAAGCATATGAACTATTTGTTTCCACCTTGGCAATGATAATTTTGAAGCACTCACGTAGCTCCACTCCTCACAACAATTAATTTAAGCTATATAATTCTGATTATAAGCCTATCCCCTCATAACGACAAGTCTTCCTAAAATAGTACTAAGTATTTCTCTAAAAAGCAATATCACTACAATCGCTTATTCCCAATGCTTCAAACTAAAAATGTTTCACGTGAAACACAAAAAACGAAAACCCTTTAATCAGCAAAGGATTTTCGTTTTTATTTCACTTATTTTAAATCTGTTATATGTTCTTCAAGATTAATACCCGTTCCCTTAGCCACTCGACTAGCAAATTCTGGCTCTATTTGATAAAAGTTGCGTAAGTTACGGATTTTAATATCATCTCGTACTTCAGACCAATCATCGACAATGTTTTTCACAAGTGCTGCGCGTTCGGCATCTGTATAGCGGTCCCATACTTCTTTTGCATGACCAAAATTGTTTGGTTTTTCAGCAATCAGACGACCAGAGATGTTGCCACGAATTTCTTGTTCTTGTTCGATAAATGCTGGATTTTCTTTTGGTTCTGTATCATAACTATTTGGCTCATAATTAATCGAACTCGTTTGCTGCTTAAATGGCATCTGACCATCACGTTGGTTATTCGCAACAGGTGCTTTCGGGCTGTTAATTGGAAGTTGTAAATAGTTTGGCCCCACACGGTGTCTTTGCGTATCAGAGTAAGAGAACAGACGACCTTGCAACAAACGGTCCTCAGAAGGCAGCATACCGCGTACAAGTACACCCGGATTAAAACCAACTGATTCTGTTTCCGCAAAAATATTATCTGGATTGCGGTCAAGTGTCATCGTTCCAACATGTTCATAAGGAAATACATCTTCAAACCAATCTTTTGTAGCGTCTAGTGGATTGAAATCAAAGTTATCTAAGTCTTTCGGATCCAGCACTTGCACATATAAATCCCACTCTGGATAATCTCCGTTTTCAATTGCTTCATACAAATCACGACTCGCATGGTTAAATTCTTTTCCCTGAATTTGCGCAGCTTGCTCTGTCGAAAGGTTCACGATTCCTGCTTTTGGAATCCAGCGCAGTTTTACATAGACAGTTTTACCTTCTTCATTAATCCATTTAAACGCGTGAACACTAGATCCACGAATTTCACGATAAGATGCCGGAGTTCCTTCATCACTAAATAAATACATAATCATCGTGGTAGCTTCTGGAGATAGACTAAAGAAATCCCAATAGCGATTACCATCTTGAATATTCGTGCGCGGATCGGGCTTCAAGGAATGAATAACGTCTGGAAACTTAATCGCATCACGAATAAAGAACACTGGCAAGTTATTCCCGACAAAGTCATAATTCCCTTCTTCCGTATAAAATTTAACAGAGAACCCACGTGGATCACGCAATGTTTCTGGAGAATGTTGACCATGAATTACTGTTGAAAAACGAGCAAAAACCTCTGTTTCCGTTCCTTCTTCTTGTAAAAAATTAGCGATTGTATATTTTTTCATACTTTTTTTAGTAACAAACTTTCCGTGCGCCCCAGCACCGCGAGCATGTACAACTCGTTCTGGCACTCGTTCTCTATCAAAATGCGCCAACTTCTCAATTAGCACGTAATCTTCTAGTAAAGTTGGTCCTTTAAGTCCCGCAGTCATCGAATTTTGGTTGTCACCAACCGGCACACCTTGATTCGTTGTTAAATTCTTTCTATCTGTCATATGTAAATACCTCCATATAAATTCTATATCATTTTATTTATAATAATTATTAAATGATACTATTTATATTCTAAAGGAGGAATAGCTAAACTTCAACTAATAGACTTAACAAAAAAACAGGCGAGAAAATAATCGCCTGTTTTTATTCTTGTTCAGCCTTAACTAAGATTTTCTTCACTTTTCGCTCGAATTCGCGACGTGGAATCATGACACTGTGTCCGCAACCTTCGCACTTAATACGAATATCCATCCCCATGCGAATAATCTTAAAACGATTGGTACCACATGGATGGGGCTTTTTCATTTCTACAATATCATTTAAATCGAAATGCTTTTTTTCCATAAACATCACAACCTATTCATCATCAAACTGAATATCTAAAATCTCTAAAATACGATCTAAATCATCATCTGATAAAAATTCAATTTCAATTTTACCTTTTTTATCGCGACGTTTAATCGAAACGGCTGTTCCAAATTTATCACGTAATTGGCTTTCACTTTCACGAATAAAGATAGGAACTCTTGCTGGTTTGATTGTTTCACGTGAAACATTATCATTCAAATTGTTCACAACGTCTTCCAATTGACGGACTGTTAACCCTTGTGCCACAGCTTTTTTAGCAGTTGGGATGATATTTTTCTTGAGTTTTAAACCTAATAACACTCGTCCATGACCAGCTGATAAAGAGCCATCACGAAGCATTACTTGAACTTCTTCAGGCAATGTCAAAAGACGAACAAAATTAGCAATATAAGGTCTACTTTTCCCAACACGTTCTGCTAATTTCGCTTGTGTTAGACTTAATTTTTTCATAAGGAATTGATACGATTCGGCTTCTTCTAACGGAGACAAATCTTCCCGTTGCAAGTTTTCAATGACAGACAGCTCCATCATTTCTTCTTCCGTTAAATCACGCACAACTGCTGGTATTTCTTTTAATTTAGCTTCTTTTGCTGCGCGGAATCTACGCTCACCTACAACGATTTCATATCCTTTTTTAGCATTTCTTAAAATAATTGGTTGTAAAACGCCGTGGATTTTAATAGAATCACGTAATTCATTGATTGCTTTCGTATCAAAAATTTTACGTGGTTGATATGGATTGGGCTTGATTTCTTTTATAGCGATATTTTGAACAGTTTCTTCATTCGCATCAACATTATTGAATAACGCATTGATTCCTTTACCTAGACCTTTAGCCATGTGCAACCACTTCCTTTGCTAATTCTAAATAAACTTCTGCACCTTTCGATTTTGCATCATACAACAAAATCGGTTTTCCATGACTAGGCGCCTCACTTAAACGTACATTACGTGGGATAATGGTATTAAATACTTTATTTTGGAAGTATTTTTTTACTTCTTCTATTACTTGTATGCCTAAATTCGTTCTAGCATCTAACATAGTTAGTAAAACACCTTCTATTTCTAAATCTTCATTAAGATGCTTTTGAACTATTCTTATTGTATTTAATAACTGGCTCAAGCCTTCTAACGCATAATACTCACATTGAACAGGAATTAAAACAGAATCTGCTGCTGTTAAAGCATTTAAAGTCAACAGACCAAGTGATGGTGGACAATCAATAATCACATAATCATAATCATCACGAATTGAGTCGATTGCTTTTTTGAGTCTAATTTCACGTGAAATCGCCGGAACTAGCTCTACTTCAGCACCTGCAAGTTGAATTGTTGCCGGAATAACATTTAGATTATCTAAATCTGTTTTTTGTAACACATCTTGAATGGCCACATCGTCAACCAATACATCATAAATGCAATGTTCGATTTCGCCTTTATTTACACCAACACCACTTGATGCGTTTCCTTGTGGGTCAATATCTACTAGTAACACTTTTTTACCTAAAAAAGCTAGGCTAGAGCTTAAATTAACGGATGATGTCGTTTTACCAACCCCACCTTTTTGGTTTGCTAGTGCAATCACTTTGCTCAATCTTTTTCACCAACCCTTATTTTGTACCGAAATTACCGGTTCTTTTATCTTCTATTCTACCAAAAGATTTTCATTTAGTCTTACAAAAAGTAAAAATAAATTGAAATTCGTGTTTTGAATGCCTAAAAATGACGGAAATCAGATTTTAAAAAACAGAAATGTTTCACGTGAAACAATTTTAAATAAAAAAAGCAACCAACCTAAGCTGATTACTTTTCTACCATTAATCTACAGAAAATGTGGTCTTAACTCCTAGAACTGTGCAGACTTTCTGATACATTCTAAGAGTTAAATCTGGGTCCCCTGCTTCTAAACGTCCAATAACAACTGGTGATAAATCAGATTTAAGAGCTAAATCTAATTGTGACCATTTCTTTTCCATTCGTTTAGAGAAAATATATTTCCCTAAGCTTGCTGAAAAACTTTCTAAGTAGTGAGCAATACCTTCATTTTCTAATGCTTTGTTTTTCAATGTTTCAAATTGATAATCCGAGTTTCCAATACTTGTTTCTGCTTCGGTTCGGCGCAAGAAGAGCCGTTTCGCCTCTTCGCGATAGGCGCCCATTTGATCTGTGAATGGATTTTTATCTTTAAAGTACCCCTTAACAAAGCAATAATAGGTTTCATCTCCACTAAATGCAGTGAAGTAAATTAAACGACAATTTTTATCTTTAAAATGCGCTTTCATTTCTTGAATCGGTTGGTCAACTGTCGTTTCAATACGATTGGTTTGTAGAGAATAAGCCTGACTTTTACCGATAATCAAATGTACATCGGGGAGAATTTGCTTTCCAGTACTTAGTTTTCTTGTTTCTGCTGTTTCTAATTGCAATAGTCCTTGAAATACTAAAGTAGCCATTAGAGGCTCTTCCACAATTAAGTTTTGTAAAAAATCATACGCTTGGAACTCATTTTGTTCGTCTTTCACAAAAATGATTTTTGCCATTCGTTTCGTGATTCCACTCTTACTTGAGTGAACCACTCCCTCCTTTACAACTTTACCTAATTCTATTGTACTTTTTTCTGCTCAAAATTGCACTTATTTTATCTATTTTACATAGAAGAAGCACACTCCACTCATATTGAGTTGGCAATCGTTTTAAAAATAAAAACCCGTTTCTATTAACGGGTTTCTTAACTATTTATTAGCTTCTTTAGCGATTTGATACCACCCATAAATCTTCACTATTGCAAAAAAAGTATAAGCAAATGCAATGATATAGGCACCGTAATTTGTTAGTAAAATGTTGAAGCCACTTCCCCAACCAGATTCTTCTGCTACAGCCACAGCTCGCAGATAAGGACTGGTGAAAAAGTATGTAATGTATATTGGATTGAAACTCATGATTGCGCTAGTAATAGCAATCGCAAGCGACGGTAACACCATAAAAGAGCTGATGATACCTATTGCATGACCAATTATCTTCAAAAACCTCACTGCTACACCTCTTTATTTCTTTTTAGGAATTTGAATGGTAATTTGATAAAAATCATCTGTTTCTTCTTCTTTAAAATCTAAGTCCATTCCGTTATCCTTGACCATAGTTACCGACTGTTTAATCGTGTTCATAGCAATACGTACATCGCGACTAATTGCTTGGCGTTTTGGTTTCGTTTTTTTAGTAGTTGTAGGTTTTTTCACGCCTAAAATTTCTTGAATTCTTGCTTCTGTCTGTTTAACGTTCCAGTGATTTTCTTCTATTTCTGCTAAAAGGTCCACTTGCGCTGCTTCAGTTTCTAGAGCTAATAATGAACGAGCATGACGCTCAGAAATTTGTTTATTAAGCACGGCTTGTTGGACAGCTTCTGGTAATTTTAAAAGACGCAATTTATTCGCGATAGCAGATTGACTTTTTCCAACACGCTGCGCAAGTGCTTCTTGTGTTACATCTTGCATATCTAATAAGCTCCGATATGCTTTCGCTTCTTCAATTGGGGTTAATTCTTCCCGCTGTAAGTTTTCAATTAACGCAATCGCAGCTACTTCTTCATCATCTAAATTCTGAATAATTGCTGGGATTTTTTCCAATTCCAAAGAAAGAACTGCACGGAAACGACGCTCTCCCGCAATGATTTCATAATAATCCGGCTCCATTTCTCTAACCACTATCGGTTGAATAACACCGTGAATTCGGATAGTACGAGCAAGTTCATCAATCTTATCTTGATCAAATACTGTCCGTGGTTGGAATTGATTCGGGAAAATTTTATCCATAGGAAGTTCTAGTACACGTTGTACTCCTTCTTCTACTATATCATCCATTTGATTCTTCTCTTTTTTTCCAAATAAACGTGAAAAAGGCATCTGGGTCCTTCCTTTCCGGAAAATCTTGGGCGCTTCTGAATATATGCTGCTATCCGCAAGTCTCTTAAACTATTTTAGCAGAAATGTCAGAGAAAAACACGTTTATTCTTTAGTTTAATAAAAAATCCCCAAAATTACTTACTAATTAACTTTTACCTAAATGGTCTTTTTTCATTTCATTAATAAAACGTTTTGTAATTTCTTGAGGTCTAGTTATCGCACCACCTACAACAACTGAATAACAACCTAAAGCAAGTACTTCTCTCGCTTTTTCAGGTGTATCAATTTTTCCTTCTGCAATAATCGGTGTGGTGGTGCTTTTTAAAACTTCTTTTAAATAAGCAAATTGATTATCACTAATATTTTTCCCTGTAGTTGCTTCGGTATATCCATAGAGTGTTGTGCCAATAAAATCAAAACCTAGCGCATCAGCGTATTTTACATCTTCCAAGCTACTTGTGTCAGCCATTAAAAGAATATTTGGAAATTCTTTTCTCACTGTTTTTATAATTTCATCTAACTTTTCACCATGTGGTCTTAACCTTGTTGTCGCATCCATAGCCACAATTTGAGCGCCAGATTCACAAATTTCTTTGACTTCTTTATAAGTTGGTGTGATAAACACTTCTGAGCCTTCATATTCATTTTTAAAAATACCTATTATCGGAACATCAACTTGTTCTTCAATAGCCTTGATATCTTTTGTTGTATTTGCTCGAATTCCAACCGCACCACTCTGAACCGCAGCTAGAGCCATTTTTGACATGATAAACGAGCTGTGAAGTGGCTCATTAGATAAGGCCTGACAAGAAACTACTAGCCCGCCTTTTATTTTTTCTTTCACAGAATTATTCATAAAAGATCCTCCTTAAGAAATTGTATATTATCAAAAGTCCTTTCTGGTATATAGTGATTCCAGAAAGTTTAAAGGATATCTGGAGTTTCTATAGATAGAAAGGACTTTTCATTATTTATTCGATTGGTAATTTGTTTGGTGTTCCAGGTTTTCGTGGGTATTTGTTTGGTGTTTCTTTTGTTTTATTGATGACATAGATATTTCGTTCGCTTTCTTCTACTGGTAATAAGAAAGAAAAATGATCAACGACTTTTCCGCCAAATAGTTTAATGGCTTTTTCGGCTATTTGTAGTTCTTGTTCGGCTTGAGCTGCTTTCATCACTAGGAAAGATCCGCCTTTTTTCACAAGTGGTATGCAAAGCTCGGCTAATACGCTCATTCTTGCTACTGCACGTGCGGTTACGAGGTCATATTTTTCACGGTGCGCTTTGTTTTGACCAAATGTTTCCGCCCGATCATGATAAAAATGAACATCTGTTAAGCCTAATTTTTCTGCCAGCGCATCTAAGAAAGTCATACGTTTTTTCAGAGAGTCCACGATACTTACTTTTAAATGTGGAAAACAGATTTTTATTGGAATGCTTGGGAAACCAGCGCCAGCACCAACATCACAAATGGAATCGAATGAAGTAAAGTCTACATAAAAAGTGGCCGAAATGGAGTCGTAGAAATGCTTTAAATACACTTCTTTTTCATTTGTAATAGCTGTTAAATTCATTTTTTCATTCCATTCTACTAACATTTCAAAATAATCATGGAATTGTTTCATTTGCGTGGCACTTAATTCTATTCCTTTTTCAGCAAGCGCCGTTTTGAATTGTTCTGGATTCATGTTTGTTCCTCACTTTATTTTTACGATTGGCCCAGGTTTATGGTGTGGAGAAATTCAGTTTATACTTTTAAACAGGCTTATACCGTTGATTTTCTATATTTAAGTTCAAGTATAAATATTTTCTTGCTATTTAGCAAGCTCGTATTGTGTAGATTGTTTAACAATTATCGAGCTTTTGGGCGCTTTCTTTAAAGCTTTCTTTGGCTTTTGTAACCCATTTGCCTTTTGCAGTAGTAGAAAGGCCATCTATATAACTCGAGCAATTGCTTTTTATGTCTGCTATTTTATCCCGCTTCATCATTTTTAACATTCGCTTACGATTTTCTGATGTTGTATGACTTTGGCTGGCTACAAACATCCATATAAGGTTTCTTTCTAGATTTTTTCGTGACTCTAATAAATCCGCTCTTAATTTATCTATCATCTTACTCATCACATTCCTTTTTCAGCTGATGTAGTTCTTCTTCATAAGCAGTCACTTGCTTGTTATAAAGGGTTTGATGTTCTTCGTACTCATTTTCTAAGTGAGTTAGCGTGTTTTTTACCGCCCATTCGCCCTCTTCTTGGATAGAACTGATTAAATGGTTGGCTTTTGGTAAATCTTCTGATGCGTCATAATCTCTTTTTTGATATATATATCTGATTTGTTCAGAAAGATTTTCAAGTTCTTGTTTAAAACGCCATTTTTCTTGGGATGCATCGTCCATCGCTTCGTCCAATTGTCGTCTTTTTCTATTAAACTCATCGTCCAAATTTTCTAGTTTTAGCAGTAGCTGTCTTTGTTTATCCATACATGCTCCCTATCTGTTTGGCTAATTCTTGGTCGGTTTTCACTTGGCTTTTTATGGCTTCGTTGATTTGTTCTAATAATTTATCATATTCTTGTTCTATTTTGGTTGCTTCGACTAAGGATTTTTCGCAGTCTTGCACTGTGTCTATCACAATTTTCGATTCTGTTGCGCTGCCATATGCAAGTGCCGTGAGTATTTCTGATTCAGACAGCTTCGAACCAATGTCCCTTGCATCTGAAAGTGTATCCCGCCACAAGTCTTCGGCATTCTCAATCGCTTTATCAAACATTTCTTTTAAGTCTTTTATTTCACCTTGGATTGTTTGTTTCATCCCCTGTGTAATTGCTAGTCCTTCTGCTGCATCTAAGAATATTTCTTCCGATGAAGTCAAAGAACCACCACTTTTTGAGAAACTGGTTCGCATGATGTCAATTGCTGCTAATTGTTGAGCTGTTGCATATTTGGCTAGCCGCAAGCTTCCTTCTTTATCTGTTAGAATGCTTCCGTCTTTGTTGAATTGATAACCACCCCACATATGCTGCTCAACCATACCAGCTTTTCTAGATTCAATCTCTATTAAATGACCAATTGTTGGGTCTCCGATACCATAACCGATTGGCACATAATCCTTCCTATCAACGAAATTAAATAGTCTGTCTAAAGCGTTTATTGCTTTTACGGTGTCTTGTTGTTTTGGTGTTAGATTTGAGTAGATATTGGGCCCTTGGTAGAAGAAACCACCACTAATGCGATTAATATCTTTTTTATCTAAGTCTGCAATAGCATATTGAGCATTCATGGATCCTAGGGAATGACCATAAACATAAACTTGAGCATTTGGGTAGAGTCTCATTGCTTGCTTTAAAGTTTCTGCGGAGGATTTTAATTGAAACGTTACTGTGGGACCTCCGCCATTTGTAATTTGGATTGCGGTTGGAATATCGTTATCCAGCCAGTCATTCCTTACATCTTTAAATTCAGGATGCTTCGTGTCCATGATATTGGCCTTAGAAGGAGCTGTTGAACCTTTGTAAAGAATTGTTAGTTCTTTCACTTGGTTTCTTGCACTGATGGAAGCTGTGGGTGGTGTGTATTTATCTGTGATGATGTAGGATTGTTCTCCGGTTGATTTGTTGTTGATTTTAGATACGATTCCTATTGACTTCTTACTTTCTCCAATTTTCACTGGATCTGCCTCATTATAGGAATTATATTGCTGCTTAGCTATATCTAACCTTTGTTTATCAGTATAGTTATTATGCATTAAATCATTTCCCCTCCAGTAGCATCTCTAATTTCGCAGAATTCCCACCACCATCATCAATCATTTTTTTATCATCAGTATTATTCAATGTAAAAAAAACATATAACTCTGGATTTTCATTAACATATAGAGTAACGTCTATTCCTCCCATAGGGTTTTGTTTAATACTTTTCTTGTCTATTTCATATGAGTTAATTACACCCTTCCCAGTTAATGCTTTAGCATCCAAATTTTTCAGTCCATTTTCAAAAACTCGTTTCGCTTCATCACTAAATACTACATTCATCATTTCTTCATTTATTTTCTTCTCATCCATATAGAATTTCACCCCTAAACTCAAAAAGGTTATTACTGTAATTCCTAGTACTATTATCCACCTCTTTTTCAACTCTTCACCTCTGTTGTATGACTTTTTATTTGTAGGTCTATTTTATCACATGTTAGAAATTTTCACTTTCTCTTTTTTCAATCTTTTAACTTTTGTTTAATTTCTTAGTTAGTATTGGTTGGACTATCTTAACTCCCCTTAAGATTTAATTTCTTTGTAAGTTCCTTAGAGATACTAGCACCCCCACCATCTAATTTGCCATTATATTTTCCCAATGTATAGGTAATATACCACTCTAAATCCTTATTTATAAGTAAAGTAACATTGATTCCACCCATTGGACTTCTCTCTATACTCTCTTTATCAATTTCATACGATTGAATTATTCCTTCTTCTGTGAATGCTTTTGCATCCAAGTTTGTTAGTCTTTTTTCAAATACCTCTTTCGCCTCATCACTATAAACTACATTCATCATTTCTTCATTTAATTTCTTCTCATCCATATAAAACTTCACCCCTATACCCAAAATAACTATTATTACAATTCCTAGTATTATTATCCATTTCTTTTTCAACTCTTCACCTCTGCTCTATGTATTATATGTAATTCCATTCTACCTTAATTAAAGAGAAGAAAAAACCACATTATTCAACGAAAACTTTAACCTCAGGCGATAAGTTTGAAGTTTCCGTGAACTTGTGGTTTCAGTTTTAATAATAATCAGAGTTCTTACTTGGTTAATTTCGCAATCTCACCTTGCTCAACACAGTAAAAATGTAGTAAAAACACTCGCTAGTATATCAAAAATGTTTTTTGAATTTGGTTTGCAATGCTCAAGTTATAATATATTTAAAGATATTTTAGAAATAATGATATATATTATCTATAGTTACTATTTCAGTTTATTCCATTTAAAATTAACTACATGTTACTATAATCCACAACTTAATAAAATAGTTTACACGTCAGCAAACCTAATCAAGTATATTTTCATTTGTTCTAATCTGATATCTAACCATAAATACTAATAACCACCATTTTTTTCTTTGTTACCATGTGATGATAAAATTCTTTCAAGCCAAAATAAGCAGCAATTATCTCATTTTTTAATTCTTCTTTATCTTCAGTCAACCAAATGTCGGGGTATATTTCCTGTTGTTCTAAAATTTTTGGATCGAAATTTTCCAAAGTTTTTTGAACATCGAAATTATCTAGTTCCTTAACAATCAAAGACAATTCTTCTAAAGTAATGTATGAGAGAATCCCCATATCATCCTCAATAATACAACTACCATAAATCGATTTACTTAATAGGTCTTTTTCCCTTGAACTTATAGATACATCCGTTGTCATAAAAAAATGAAGAGCATCCCACATCTTATCCATATCAAAGAGTTCTAAGGTTTCACTTTCCTCTAACTCATCAACATATTCAAAACAGTCCTCACCTGATAACTTTTTCAATTCATTAACTATTGAGATATCTGATTCCATATAACAAGCTATAATTCCCATAATATTTCCGTCTCCATTTCTCTTATTGTTATAATACCTAAAATAGTTTTCTAAACAATTATTCAAAATAATTTTAAAATGCAATTATATCAGTTTATTGGTGCCAAAAATAATAAACCCCACACCTAAAAATACAGCTTCATATTCTTCATGAACTGCTTTTGAATGTTTTTTATAACCATCATTTTATTCTTAGCACATTCTTCTCTCTATCATAATTATTAAATAAATTTAACCCGCCCTATACTTATAACTAATCTCTTTAACAAATTAGATTCATTATACCAAATTAAAAATTCAAAAGCATTTTAAAACTGTTATACTATATAATTATCTAAAGGTGAATCATATGTCAGAATATACAAAAAACTGTCAAAATGAGGTTTAACAGAATCAAACCAAGTTTAAAAAAGCTAGATATATTTTTAAAACTATAGAAATTGTAAATATTGATGATTTTTCTTTTTCATGAAAGAACGAAAAAAACACATCCTCTAAGAAAAATTAAAACTCGGTATCCGAGGTCAAAATTTCAATGAAAATGTGTTTTTGTAATTCTGTATTAACAAATGAGAATCAGTATCTATATTATGCTAATAATGTGATGAAAAAAATCAAAAACATTTTTCCGACACAAAAATTATCAAAGTCCATGATTTTCGTAAAACAACCGCTTCGATACTTTTTTTGAGAGCGGTGCCAGTATCAAAAATGTTTCGCAAAGACTTAGTCACAAATCCACATAAGTCACGACTAATATCTAAATTAAGCTCACTTAAACTAAGCTAAAAGAGACTGTTGAAAACTTTGCCTATTTATGGCCATTTTAATTTACAATTCTGTGTAGTCAGTCACTATTCACTAGTTTGGCAATCAGATGAAAATGTTGATTTCAAGCCTTTTACGACCTTATCTTCGCGATTTTACCTTGTTCAATATAAACAAGTAATATAGATATATCTGCTGGGTTTACCCCGCTAATACGGCTAGCTTGGGCGATAGAAAGTGGTTCGATTTTCTTTAATTTTTCTAATGCTTCGGTTGCGAGTCCGCTAATAGCATCATAATCGATGTTTTCTGGGATTTTTTTGTCTTCCATGCGTTTCATTTTTTCTACTTGAAGGTTAGATTTTTGAATATAGCCTTCATATTTTACTTGGATTTCTACTTGTTCAGCGATTTCATCGGTTATAAATGTTTCACGTGAAACAATTTGGGCGATTTTATCGTAGGTTATTTCTGGACGGCGAAGTAGATCTGCCGCTAGAATTCCGTCTTTCAGCTCACCTGAACCGATTTCTTTTAGCATGGCTTGAACTTCAGCAGTTGGTTTAATACGTGTTTTTTGCAGTCGTTCTTTTTCTGCTTCAATTGCACTTTGTTTAGCTAAAAAGCGTTCATAACGTTCGTCGCTAATTAGCCCAATCTCGTGACCGATTTCAGTTAAACGCAAATCTGCATTATCATGACGTAGTAATAAACGGTATTCAGCACGAGATGTTAGCAAGCGATAAGGTTCTTCTGTTCCTTTTGTTACTAAATCGTCAATCAAAACACCAATATAAGCTTGATCACGACCGAGAATAATTGGCTCTTTATCAAAAACTTTTCGTGCGGCATTAATTCCTGCCATTAGACCTTGGCCAGCTGCTTCTTCGTAACCACTTGTACCATTAATTTGGCCGGCTGTGAAAAGACCTTCGACTAATTTAGTTTCAAGTGAAGGCCATAATTGGTCGGGCATCACTGCGTCATATTCGATAGCATAGCCAACCCGCATCATTTCAACATTTTCAAGTCCTGGAATAGTTCTTAACATTTCGCGTTGCACTTCTTCTGGCAAACTAGTGGAAAGGCCTTGGACATAAACTTCTTCGGTATTCTTGCCCTCTGGTTCAAGGAAGATTTGATGCCTTGGTTTGTCGCTGAAACGAACAATTTTATCTTCAATTGACGGACAATATCTTGCGCCAGTTCCTTTTTTGGTTGCTGTAAACATTGGTGAACGGTGCAAATTCGCTTGGATTATTTCGTGGGTTGTTTCGTTTGTATAGGTTAACCAACACGGTAGTTGATCGAGCATCATATCTACCGTATCAAAGCTAAATGCCCGCGGATGATCGTCTCCTGGTTGTTCTTCTGTTTTTGAATAGTCGATTGTACTTGATTTCACTCGTGGTGGTGTTCCAGTTTTAAAACGGCGTAGTTCAAAACCTAGTTCTTCCAAGTGCTCAGATAGTTTAACAGAAGGCTGTTGGTTATTTGGACCACTTGAATAGCGCAGTTCGCCGACAATGATTTCGCCGCGCGAGAAAGTCCCTGTAGTAATAACGACTGTTTTCGCATAATAAATTGCACCACTATTAGTAATAACACCTTTACACACGCCATCTTCAATAACTAAATGGTCAACAAGTCCTTGGCGTAAAGTGATATTTTCTTCTTTTTCAATCGTATGTTTCATTTCATGTTGATAATCCCATTTATCAGCTTGAGCACGCAATGCGCGAACAGCGGGGCCTTTACCTGTATTTAACATCCGCATTTGAATGTACGTTTTATCCGTGTTGCGACCCATTTCACCGCCGAGTGCGTCGATTTCTCGCACAACTACGCCTTTTGCTGGACCTCCAACAGAAGGATTACATGGCATAAAAGCGACCATATCTAAATTTATCGTTAACATCAGCGTTTTGGCGCCCATCCGGCCACTGGCAAGCCCTGCTTCTACACCCGCATGGCCTGCACCAACAACGATGACGTCAAAAGTTCCTGCATCATAGGTTTGCATTTTATAAAAACATCTCCTAAAAAATCATTTTCCAAGGCAAAATTGATTAAACAACTGATCGAGCAATTCGTCCTGAACAGAATCACCAGTAATTTCACCTAGTAAATCCCATGCACGAGTCATATCAATCTGAACAATATCCACTGGCATACCCAGCTGAATTCCAGTTGTAACTGCATTTAATGCTTCTAAGGCTTGATGAAGAAGCGCAATATGTCGGACGTTCGATACATAAGTTGCATCCCCAGCATCAATATCACCGGCAAAAAACAAGGTTTTAATTGCTTCTTCTAAAGCCTCTAAACCTTCATCATTTACTAGAGAAGTGGAAACAATCGGGTTTTCCCCCGCAAGTTCACGCACTTTATTTATATCAAGTTTTGTTTCCAAATCTGTTTTATTTAAAACGACCACATAATTATGACCCGCAGCTGCTTCAAATAACGCTTCATCTTCTACTGTCAACTCTTCGTTTTGATTTAATACTAAAAGAATAAAATCAGCATCCGCCAAGGCTTTCCTTGAACGTTCTACACCAATTTTTTCCACAATATCTTCTGTTTCGCGAATTCCAGCTGTATCGATTAGACGAAGTGGTACGCCGCGGACATTGACATATTCTTCTATAATATCTCGCGTTGTCCCAGCAATATCTGTGACGATTGCTTTTTCTTCTTGAATTAGTTGGTTAAGCAAGGACGATTTCCCAACATTTGGTCGCCCGATAATAGCTGTTGCAAGACCTTCACGAAGAATTTTCCCTTGGCTTGCTGTTTGTAAAAGCTGCTCAACGGAAGCTCGAACTAGCTCCGTTTTTTCTAGTAACATTCGCTGGGTCATTTCCTCCACGTCGTCGTATTCTGGATAGTCAATATTCACTTCGACTTGCGCTAGTGCATCCAATATTTCTTGGCGCAAATTGCGAATCAACCGTGAAAGATTCCCGTCCATTTGTCTAATTGCAACGCCCATCGCCCGGTCTGTCTTGGCGCGAATTAAATCCATCACAGCCTCTGCTTGCGATAAATCAATTCTTCCATTTAAAAATGCCCGCTTTGTAAATTCACCTGGTTCAGCTAAATTGGCGCCATTTCGAAGTAATAGTTGCAACACGCGATTCACTGATACGATACCACCATGAGCATTTATTTCCACAACATCTTCTCTTGTAAAAGTACGCGGGGCACGCATAACCGTGACCATTACTTCCTCAATTACTTCGCCGTCTTCTTTTATATGACCATAGTGAATAGTGTGACTTTCCGCTTCACTTAAGTTCTTTTTGGCATAAAAAATACGATCCGCTATCTGAATCGCCTCTGGACCGCTTAATCTAATAATAGCAATGGCCCCTTCTCCCGGCGGTGTTGAGATTGCAGCAATAGTATCAAATTCCATTCTTTACTCATCCTTTCTCATTAGAATTTCAGCCCAAATAAGCTTTATCCTATATTGAATAAATTTTGGCACATGATTTTGTGCATTATCAACAACTTACGCTCCGCTTTGACCAAAGCAATTAAATTGTTAGTATTTTGAAGGTTATCCATAGACTTATTAACATATCCACAGAAAAACCATTAATAAAAATTCATCCCTATCATTTTAACTTATCCACATGTGAATAACAATAGTTTTATCTCTACTAGTTAAGAAAACCTAAATTTTCAAGTTAAACCTTTAACTAATCCTTATATTTACTTGAATTTAACTCCATTTTTATCATGTATACTAAATTTAATACTAAAAGGAGGAGAACAAATGAAATTGCGCAAACTAACATGGTTGCTACTAATAGGGACATTGCTACTCTCCGCTTGCTCTGACAATCAAACAAATTTAAACGTATCAGCAGACGCAGCAGCAGTCTATTCAATGAATGATAAAAAAGCTATATCTGAAAAAAATTCGGATAAAGTAATGCCAATAGCAAGTATCACAAAATTAATGACAACTTTCTTAGTACTAGAGGCTGTGAAAAAAGGCGAATTATCTTGGGATGAAAAACTTGATTTAATTCGACTAGATGATCCTTCAGCTGTTTCACTTTATGCAATTACAAAGAAAAGGACATGGTCTGTAAGAGATTTATATAGTGCAATGCTCCTTATGTCAGCCAACGATGCTGCCGAAACACTTGGTAATCGGTTAGATGGAGCTGACTTCCCTAAAAAAATGAATAAAGAAGCGAAAAAACTCGGCTTATCTAACAAAACAGAATTTGTAAGCGCCAGTGGACTTGATGTTGATGGAGAAATGTCAGTTTCTACTACAAAGGACTTATACAAGTTATCTTCTGAATTAATTTCCACTTACCCTGAAGTGCTAGACACAACTTCCAAATCAAGTATTATAACGGAAAAAGGTGCTAAAATTGAATCTACCAATGATTTAATAGGTACCATCCCTGGTTTAGACGGCTTAAAAACTGGATTTACAGATGAGGCCGGCTACTGCTTTATTGGTACAGCAAAACAAAATGGAAAACGTGTAATTTCCATAGTCTTAAATTCAGATACCGCCGAAAACCGATTTAAGGATACAGAGAAATTGATAAAACTTGGGTTTAAAGATAATTAGACATAAGAAAAAGGGATACTACTATGCATCCCTTTTCTATTTATTTTTCTTGAAAAAGCTCCGTTCGTTTAATCGAATCAGCTATTTCTTCCTCATGGTCTATACAATAAAATTTGAAATCTGCTGTTTTGTTTATCTTTTTGAACGTTTCTGTTTCCGAAAATTTAATTATACTGTATGTAAACGAATTAAGTAGCTCATTTACAAATAGTTCCCAAGCAAGATAATCATCATCTACTTCATTAGGGTATATTTCCTTGAATATAGTTTTCAGTTCATCTTCACTAAACACATAATACGTATCGAAACATTTATATTTCCAATCTCCAGTATTATATTTCACTTCCTGTAACATTTCTTCTGTTTGATAGCGTTCTCTATACTTACCATTTTGATAATAAGCTACCGTTTCAGCAAATGCTTCTTCTGTATTTAAGCATAAATTGATTTCAGCATATTCTGCATTACAATCAAATGCAAAAGCGTAATAAGTCAATGTAGGATTTTCTTGCAAAAAATTCTCTACACCTTTAATTGCAAATTTAACGATACTCTCTATATCTACCTTCATATTATCTCTTCCTCACTATTTTATTTGTAATTTTTAGTTTTAACGTTTGTATTTTACTTTATTCGCAAAGCCCGAAGATATTTTTCCAAATACATATCTTTATTTTTCGAATTATATTGGGTAATAAAACGCGGGTGTTCTAAAGGTATAATTGTTTCAAAAAACTGATACTCTTTATTTATTTTGGATAAAAAATCATAATTTTCTCCGCTTCCAATGCAGTAACATACTGATCTATCTATTCCAAAATCTAATTGGCTATGTAATGATTTTAAAATAAAAGAGGTTAATGATTCTTGTAATTTTTTGTTTTCATAATAATTACAATTGACTTCATTTCCTTTAGCGTTGGTTCTAACAATACCAAGCGGACAAACAAAATTCATATAAAAATCAGTATAAAATTGTTCACAACCTCCATATGCTTCCATTACATCATACAAAAAACCTGATGAAGATTGATTTATATAAAATTTATCAATAAAAATACCCGTTTCACTTTGAAGGTGTTTGGCATCTTCAAAAGGAACTCCTGTCACAGCTGATCCTCGCCGAGCTGGTGAGCTCCCTAGGATTATTCTGCGCGGCTTTTTATCATTATAGTATTTTTGATAGAAATTTGCCGTTATTTTTCTTACTAATGTTTTTTGATCACCTTCAAACGGATTAATTAAGCTATATCCCGTTGGAAGACTAAGCGGATACTGTGAAAGTGTTTCGTTAAAATGTAATATCTGTTTAGCAAAAGTTGTTTTTTCCGTCATGTAACACAATCCTCTCTTTTTTATTTAAAAAGTGACCACACTTCTTCAAACAATTCTGCATGACCTGCGCGACTCCAACGATGAGCAAAATAAGGATTATGAAAATAAACAAATGCGGTAATAATTGCTGCTCCTTGGTTTGCTCGCCCACTAATTTCTTCAGCTTTTTGCGCTAAATGTTCTAAATGATTCGTTACAAGCTCGCTGTTTTGTTCAATATAATCTGTATACAGCAAGAACATTTTTCGGTCATTATCAAATAGCTTTTTCTTCGTTTCTGCCAAAAGCCACAACCAATCGTGAAGGGCGTCATTAGGTGATTTATCCGCTTTTTTTGTCCAAGCGAAAATTTCACGTGACGTTTCCTCTAACCAACGTAGTGCCAATTTCTGAAATAAATCTTCCTTGTTTCGATAATGTTTATATAGCGCTGCATGCGTGACATTTAAGTTTCCTGCAATATCATAAAGGGTTGTTTTCTCCATACCTTTTTCATAAATGATTTTTTCTGCCATATCTAGAATAATTTCTTGTGATAATCTAGCCATTTTTATCCCTCTATTTCCTTCATTCTCTACTTTTAATTATACATGAAAAAACAAAAGTTACAAATCCTTGACAAAGTAACCAAAAGGAGTATACTTCCACATATAAAGTTACTTAAATCAAAAAAAGTAACTAATTTGCATTTGAAGGGGCGAATAATTTATGACAAATAAGCGTGTTGCATTTATTTTAGGGGGATCTGGTGGCATTGGTAAAGCAGTTGTCGAGAAATTAATTGAACAAGATTATGCGGTTGCTGTTCATTATGCAGGAAATAAAACAAAAGCAGATACACTTGTTGAAACTATAGTAGCCTCTGGTGGCAAAGCGATTAGTGTTGGTGGTGATGTCGCAGATGAAAATCAAATGATTAGCGCGTTTGACGTTATTGAGGCTCATTTTGGTGGGGTTGATGTCGTTATTAATACTGCTGGTATTATGAAACTAAGTCCCATTACTAGTTTGGATATGGAAGATTTTGACCTTATTCAAAGAACTAATGTCCGCGGAACTTTTGTTGTTTCCAAACATGCTGCCCTTAGAGTTCGAAAAGGAGGTGCGATTATCAATTTTTCCACATCAGTAACTCGAACTAATTTTCCTGCATACGGGGCTTATGTTGCTAGTAAAGCCGCGGTTGAATCGCTCACATTAATTTTGGCGCGCGAACTTCGCGGAAAAGATATTACCGTTAACACAGTCGCACCTGGTCCAACTGCTACACCTTTATTTTTATCTGGCAAAGATGATAAAACAATTGAAAGTTTAGCAAATGCAGTACCGCTTGAACGTTTAGGACAACCTAGTGATATAGCAGAAACCGTTGCTTTTTTAGCGGGACCAGCACGCTGGGTTAACGGACAAATAATTTTTACCAACGGGGGATTAGCTTAAAGTAAGAATGAAAAAGAGGCAAACAACATATAGCTGTTTGCCTCTTTTAATTACTCTTCTATTTGAATTGAAACCCCTACATCTAATAATTCCTCGACAGCGTAAGTGACAGAGAACTCACCATACTTATAAACTTCCTCATTTACAACTAAAATCGGCAAAGCTTTCATCCCCTCCTTGTCTAGCAAGACCTTCACTAGCTCAGGTAAATCTACTTTTCCGACCTCTTTCAGCTGAATTTCATACACTATCCCTGTCCAATCAAAATGGAGTTTTCGTGCGGCTTCATTGTGGGATTGTAGCGATTTCCATATTTCTAAGTTTATCTCTGATTCGTTTTCTGATGAATAATAATAACTGATTTTTTTCATGATGTGTAGTTCCTCCTGATGAAATTATTTGCTTTCTAAATCATGAACGAACAAACCGCTTAATAATTTTGGTTCAAACCAAGTCGATTTTGGTGGCATGATTTCCGCAGCATCCGCCACGCTCAGTAAATCGTCCATTGTTGGCGGGTACATTGCAAACGCGACCGAGTGACTGCCGTTATCAACCAGACGCTCAAGCTCCTCTAAACCACGTATTCCACCTACAAAATCAATGCGATTGTCGCGACGAATATCTTTAATCCCAAAAATTGGCGTTAAAATTTGCGATTGTAAAACGGAAACATCCAGCTGTCCGATCACATCATTTGGAATCACTTCACTTTTCGCTGTCAGTTTATACCAATTTCCGTCTAAGTACATCCCAACTTGCTTGGGCTTCTCTGGTTTAAATGCTTCTTTGCCAACCTTTTCCACATCAAAACTTGTTGCCACTTTACTTAGAAAATCAGCTTCAATTGGCACATTCACTACACGATTATAATCAAGGATTTCTAGTTGCTCTTCAGGAAAAACAACCGATAAAAAGAAATTAAATTCTGCTTCTGGACCTGCATCAGGAAATTCTTCACGGCGTTTTAAGCCAACTTTTACAGCAGATTCTGTTCGATGGTGCCCGTCCGCTATATATAACGCTTTGACCTCCGAGAATGCCGCTGACAAGTCTTCCAAAATATATGTGTCCGTAATTGCCCAAACTTTATGTTGAACCCCGTGGAAGCTCTCAAAGTCATATTCAGGCTCATTTTCATTTACCCAAGACTCTACAAGTGTGTTAATTGCTTCTTTTCCGCGATAAGTTAAGAAAATCGGACTTGTATTAGCATCGCAAGCATCTACATGACGAATCCGGTCTAACTCTTTCTCTTCTCGTGTTAGCTCATGCTTTTTAATTTTCCCATTCGTATAATCATCAATTGACGTACATACAACCAGCCCCGTTTGCGGACGGCCATTCATCGTCAATTGATAAATATAAAATGCTGGATTCGCTTCTCTTCCAAGCCAACCATCCAGCTCAAATTGCTCTAAATTATCAGCCGCTTTTTGATAAACAGCTGGGTCATAAGGAGAAATTTTCGGATCCAAATCAATTTCCGCCTTATCGATATGTAAAAAAGAATACTTATTGACTTCACCAAGTTCGCGCGCCTCTTCTGAATTAAGTACATCATATGGCAATGAAGCCACTTTTTTCGCTAAATTTTTAATGGGACGAATCGCTTTAAATGGACGTATATTTACCATTGTTATCCTCCTTTTTAGTAAAAGAGCATGAACTCATCTGGCAATTACCATAAAGTTTCATGCTCTCATTATTTCCCGGGTAATAATTTTAAACTGTCACACCTAAGGGCTCAATAACTCGAACACGCAGTACTCCTTGAACAGCTAACAAATCATGTTTTAGTTGTTCCAAATTAGCTTGCGTTTCCTTATCGATATCAATTAAAGTGTAGGCATATTCATTTTTACTACGGTTTGTCATGTCTAATATATTTAAGGAATATTTACCGAGTTCTGTCGTAATTTGTCCAACCATATTAGGAATGTTTTTATGGCAAATACCAATTCGTGGATGACCATTATATGGCATTTCAACGTTCGGATAATTAACCGCATTTTTGATACTACCTGTTTCAAGATAAGATTGTATTTCTTTTGCAGCCATTTTGGCACAGTTTGTTTCGGCTTCTTCCGTTGATGCGCCTAAATGAGGAAATACATGCACTTTTTTATGATTTAGTAATTCTTTAGTCGCAAAATCTGTAATATATAAGCGTAAAAGTCCATCATCTAAAGCTTCTTTCATCGAAGTAGCATCTACTAGTTCTCCACGTGAAAAATTCAGTAAGACTGCATTATCTTTCAATAATTGAAGCGTTTCTGTATTGAACATGCCGCGTGTTTTATCTGTTAAAGGTACATGGACCGTCAAATAATCACATGTTGCTAAAACTTCTTCTATGGTCATTGCGCGTTCCACTTCTTTAGAAATTCTCCAAGCAGTGTCTACGGAAACAAATGGATCGTAACCAACCACATCCATGCCAAGCGATAAGGCATCATTTGCCACTAAGGCGCCAATTGCACCTAAACCGATAATCCCAAGTTTTTTGCCCGCAAGTTCTGTTCCAGCAAATGCTTTCTTACCTGCTTCGACTTTTTGTTCTACATCATCTTCGGCCGGTAGTTCTTTCACCCATTCCGTACCTTCCAAAATTGGACGCGCCGAAACGAATAAACTAGCAAGAACCAGTTCCTTTACAGCATTAGCATTCGCACCAGGCGTGTTGAACACAACAATACCTTTTTCAGAACAATTTTCTACTGGGATATTATTAACTCCTGCGCCAGCTCTAGCAACTGCTTTCACTGTTTCTGGAAAGTCAAAATCGTGTAAGTTATAACTCCGTAGTAAAATCCCGTCTGCTGGCTGGTTCGCATCAATCACATATTTTTCAAGATCAAATGTCTTTAAGCCTTCTTTAGCGATAGCATTAAACGTTTGGATATTAAACACGTACTTCTCCCCCTTTTCTTGCATTTGCAAATTTTTCCATAAAGGCGATTAGTGCTTCTACTCCTTCCACTGGAAATGCATTGTAAAGACTTGCTCGCATACCGCCCACGGAGCGATGTCCTTTCAAGTTTTTAAAACCATTTGCTTCAGCTTCTTTTACAAAAGCTTTATCAAACTCTGCAGAATTCGTCACAAAAGGAATATTCGTGAGGGATCTTGCAGAAGGTTCGACCGGTGAAGAAAAGAAATCCGATTGATCAATATAATCATATAATAATGCTGCTTTTTTGCGATTTAACGCTTCAATTCCAGCAACGCCACCTTGTTCTTTAATCCATTCGAACACTAATTTTGCTACATAAATAGCGAACGTCGGCGGTGTATTATACATAGAACCATTATCGGCTTGTACTTTCAAATCTAGCATAGAAGGAAGCCCTTCTACTTGTCCAATCAAATCTTCGCGAACGATGACAAGTGTTAACCCAGCAGGACCAATATTCTTTTGTGCTCCCGCATAAATTAAGCCGAATTTTTCCACATCATAAACACTTGATAAAATATTAGAAGACATATCTGCAACAATTGGGACAGTTGAATTTGGTACATCAAACATTGCTGTTCCTTCGATTGTATTATTTGTTGTTACATGTAAGTAGGCCGCATCACTCGAAACTGCAGGAATTTCAGGAATATAGCTGAAATTGCGGTCTTCTGATGAGGCAATGACTTCTACCTCAACACCTTGAATTTTTTTAGCTTCTGAAATTGCTTTCTTTGCCCAAGATCCCGTATTTACATACACTGCTTTTTTGCCATTTGCAAGATTCATCGGCACCATATCAAATTGCAAACTCGCGCCACCTTGCAAAAATAGTACTTTGTAATTTTCTGGAATCTCCATCAATTCTCGGATTAAACTTTCCGCATCGTCTAGTATGTTTTGAAATAATTCTGACCTGTGACTCAGCTCCATTACTGACATTCCCGAACCATTATAAGAGAGTAGCTCCCTTTGAACCTTTTCAAGTACCGGTACTGGTAAAACTGCCGGACCTGCCGAAAAATTATAAATACGTTCCACTCAACATCTCTCCTGTCATCAAATTTCCCCAATTACTTACAAAAAATTTTCACCAGTAATAGATACTTACTGATCAGATATGAGCCTTCCTCGTTACACTTATGCTTTTCGAAGTTCTGTTCTTAAGAAATAAAAAACGAATCTGTGATATTCCACACAATATTCGGATTTTTCAGCGCTTAAAAGTAAACACTGCCTTTTGTACTTTTGTATATTATAGCAGAAAGAGAGCTGTTTTTCAGAAAATTTATACTAAATCTCCAAATAAATGTGATGTTTAAACATTCTGACATTAAAAAAGCGTGAGAATCCGCTATTTAAAGCAATTCTCACACTTATAAAATTTGAAATTAGCTTCACAAGAGATGTTAGCTAATTTTCAATTTCCGCCCTAAAGTAAACCAATATACAACAAAAAATACGACCAGCGCTATTATTGCTGTGCGGTACATAATGGCGTAATTATAGTAGGTCGCCACAATGCTTAGACCAAAACTCCCTACTGCCATCCCAATGTCCATGCCAGATAGAAATGTACCGTTTGCTGTTCCTTTGTTGTGAGGAGCCGCCCGGTCAATAGCAAGTGCCTGAAGTGCAGGTTGGGACATTCCATAACCTAATCCAAAAAATAGTGAGGCTACAAACAGACTAATTGCACCAGTTGCAAAAGAAAGAATCAAGATTCCTACTATCATTGCTAATGCCCCGGGAATAATGACAAAACGATGTCCTTTCGTATCATACAATCGTCCAGCAAACAAACGACTTACAAGCACCATGATTGCTTGCCCAATAAAATATACCCACGTTGTCGAAATACCAAGTTCCGTTCCATATACCATCATAAACGTCTGAATACCACCAAGCGGAATTGCCATCAATAAACACAATCCAGCCGGAAGTAAAGCCGTTTTCTCAAATAGCTTCATTTTTTGTTGTACGACTTTTTCTGACTTCGGAATTTTCACCTGTGTCATCAAGATTAGGATAAATACCATCAAAACAAGCGAAAACGTCACTAATACATCAAAAGAAAAATAATTCATAATTAAAATAGCGATAATCGGCGCTAGTGACATTCCAAGCGCAGTCGTAAGCCCATAAAAGCCAATTCCCTCACCGGTTCTGCTCGGGGGAACTAATTTAGAAACTCCTGTTGCAATGGATGTTGTACCAATTCCCCAACCAGCTCCGTGAAAAAGTCGCAATATAAGTAAAGCTGCAACCGCTGTTGACCAATAAAAATTGACAGTCGTTAAAATTAAGATTAAAAATCCAACGATAATCAGCACTTTAGGTCCAAATTTATCGTTCCAACTTCCAGCAATCGCTCGCATAAGTAGCGCTACAATTGAAAATAGACCTACTGCTAGACTTGCTTCCATCTGAGTTCCACCAAGCTCAATAATTCTGGCCGGTAACGTTGGCATAAACACCATAAATCCAATATATAAAAGTACACTTCCTATTAATAAAAATATATAGTCCTTCGTCCAAAGTCTTGTCTTGTTTTCCAAAATTTACCCCTCTTTACTCTATATTAGTAGAAATGCTCTTCAAAATGGCTGTGAATTGTTCCACATCCGCTTTCGCTATTCCCTCAAACATTTTTTCACAACTTTCTTCCACAATATCTCTTAACGCATTGGTTTCTTTTCTACCTTTTTCAGTTAATGATAAAAGTGAAATACGTCTGTCTTCCGTGCTAACCTTCCGTACAATAAGCTCTTTTCTAAGCAAAACATCTACAATCCGATTCACTGTTGGTGTATCCTTTTTTGTCCATAGCGCAATCTCTTTTTGAGAAATTGGTTCATTTGCTTCAATTCCTTCCAAAATAGACCACTGCTCAGGAGTTACATCATAACTTGCAATGGAGCGTAGCAAAAATAAGTGCATTTTCTTCGCTGTTGTATTTACTTCAAAAGATATTTCATCATAATAGCCGCGCATTTTCAACCTCTTTTCCATTGTCACAACAATAATTGTTATGACAACTATTATACATCTTCATTCTCTTTTTAACAAGAAAAAGCAGCCGAATAAACGACTGCTTCTATAATAATTCAACATCTATAATATCTCTAAATTCCATTACATACTCATGTCCGACAATATCCTTAAAAATAACTTCTTCTGTTAGCATATCTATTTCTAGGGGTACTAAATCTTGTTTTTCAATCTCTCCAAGTCCAAGGAATGCGGAAGGATATTCAAATGGTGCTAAACGCAAAGAAGAAACATCTGCTTCTTGAAAATATTTTAAACGAACGACCCATTCTCGCTTCACGGCGTCTTTTAATGTGATAAAGAAGCTCTCGCGTTCTAAATAATCCACTTCTGGCCGACCCGTTAAAAAAGCAGCATTCTTCTCTGTTCGCACTTGCTCTTTCTGAATTGCCGTAACCATAGTTATCACCTCTTAATCATATTATACGAACAAACGTTCTTAAAAGCAAGCATTTTACACGAAAAGTTTTTTTCTTATGAGCCCGAGATGGTTTAGCGCTTACATTTTCCTTTTCCGACAAAAACACTTGCAAATTAATTAATAGTTGCTATACTTATGTAAGTAAATAACATTAAAAAAGGAGTTTTATTATTATGACTAATACATTTTTAGATTCTATTAAAGTTCGTCGTTCCATTTATGCACTAGATAAAAACGTTTCTGTAGAGGATTCCAAAATTGAAGAACTTATTAAAGACGCTGTTAAATATAGCCCATCATCTTTCAACTCACAAAGTTCTCGTGCAGTTATTCTTTTAGGAGAAAACCATGATAAACTGTGGAATATCGTAGTGGATACATTACGCGCTATCGTACCTGCTGAAAATTTTGCAGCTACTGAAGAAAAAATTGGTTCTTTCCGCGCTGGATACGGAACAGTTCTTTTCTTTGAAGATAATGCTGTTATCGAAGGCTTGCAAGAAAATTTTGCATTATACGCTGATAACTTCCCTATATGGTCTGAACAATCTTCAGGTATAGCACAACATTCCGTATGGGTTGCTCTTGCAAACGCTGGAATCGGTGCATCTCTTCAACATTATAACCCACTAATTGATGATGCTGTTAAAGCTGAATGGAATATCCCTGCAAGCTGGAATCTACGCGCTCAAATGCCTTTTGGTAATATCGTACAAGAAGCTGGCGAAAAAGAATTCATTGATGACGCTGATCGTTTCCGCGTTTTCAAATAAAAAATGTTTCACGTGAAACAAAAAATTCCGCGACCATTAAATGGTTTCGCGGAATTTTTATTTTGCTAAACTTTTGAATCTGCTTCTGAGTTCATCACAACTAACTATACCAGCAATAGCACCTTTAATTTCTCCATCAACAAGAACAAGCGAATTAGGTATACCTTTTACATCAAACTTCTGAGCTAATGCGCGTTGTTTATCTACATTAATTTTCACAACTTGTACATTACCTTCTTCCATCTCAGAAAATTGCTCCAGTGTTGGCCAAAAACAGCGGCACGGTGCACACCATTCTGCCCAAAAATTAAGTAATATTTTAGGATGGCTACTAATAATCTCTTCCAAGTTGTCTTCTTTTGCAAAAATAATCGCCATACATATCCACCTCACATTCAGAATATTCCAAAGTTGTATCGTGGTCAAGTAAAGGGTTTTAGAATAGCAATATATCTTATTTTTTGTTCGTTTTTTGACACTTTTGTTTCACGTGAAACATTTATTTGCTATGTAATATCTCTAAAATACGTAAATCTAGCAAACCGGTATTTTTCACTGTCATATCGGCCTCACGAAGTCCGGAACCAACACCTACACTTACAATTCCAGCTGCATTGATTGCTTCAATTCCGGCTTGAGCATCTTCAATTCCAACTACTTCTGCTGTCTCAAGACCCAAACCACGACATGCTTCCACAAAAATTTCTGGATCAGGTTTAGATTTAGTGATTTTTGCTGCATCAACAATATAATCAAACGCTTGCTCCATTTCTAAAGCATTCAAAACCGTACGAGCATTTTTTGAAACAGAAGCTATAGCACATTTTAAATTTTGTTTTTTTAAGTCTACAATAAGTTCTTTAATTCCAGGCAAAACATCTGTTGGCGTAATTTCCTGAAGTAAGCTTACATAGAATTCATTTTTTTCTGCCGCAAGTGTTTCAATTTGTTCTTCGGTAAAGTCATTTGCACGACCATCTTTCTTTAAAATAAGAAGCAGGGAGTCAATTCTACTCACTCCTTTTAAATTTTCATTAAATGCTTCATCAAATTCTATTCCGATACTCTCCGCTGTTTTTTTCCATGCTAAGTAATGATAATGCGCTGTATCTGTGATGACACCATCTAAATCGAATACTACTCCTTTTAATGCTGTTGTCATTCTACTCTTCCTTTCCAAACTGCCGCAACATTTCGTGCGGTTCTTCTTAAATTATTTGGGGTTTCTTTAAGTATTTTTTCTAAAGTTGCTGGTTTGGCAATAGAGGGAAATACCGCGCTAATTCCGGCCTCATAAACTGCTTCAAGGCCTTCTCCTACACTTCCACATATTGCAAAAACTGGGATTTCAGCTGGCACTTCTTTCGCAACTCCTACTGGTGCTTTTCCTTGAGCCGTTTGTCCGTCCATTTTCCCTTCACCAACGATGACTAAATCAGCATCTCTGCATACGGCTTTAATTTCTAGTGCATCAATTACAAAGTCAATTCCTGATAACAAGTTGGCTTTTGCAAATGTGGCTAGCCCTGCTCCAATTCCGCCCCCCGCTCCAGCTCGTGGTGTTGTAATCATTGCTGGATTTGCTAATTGATAAAAATGGCGCATGGCCTCATCTGCACTTGCTAAATCAGTTGTTGCTAACCCTTTTTGTGGACCAAATACATATGATGCACCATCTTTTCCGCAAAGTGGATTTTCAACATCCGTTACTATATTTATAACGATATTTTTTAGTTCAGCAGGTACATTTTTGGAGCGAATAGTTGCGATATGCTCTAAATTTGCTCCAATAGGATTAATGGTGTTGTTTTCTGCGTCTAGAAATTCATAACCAAGCGCACTAGCCATGCCGATTCCGCCATCATTTGAAGCGCTTCCACCAATGCCAACAATAATTTCGGTTGCCCCTTTTTTCATCGCATGCAAAATTAGTTCGCCCACTCCTTTGGTGCTTACTTGAAGTGGGTTGCGTTCGCTCCCAGGGACTAAATGCAAACCACAAACCTCTGCCATTTCAATCAGCGCTGTTTCATTTCCTTCTGTAAAAGCAACTTTTGCTAAAACAGGGTCGCCAAATGGGCCAGAAACTGTGGTTTGTGTCGTTTTCGCATCCAAGGCTTTACTTAAAACCTCGAGTGTACCTTCGCCCCCATCACCAACAGGGAGTAAATGATAATCTGCATCTGGATAAATTTCTTGAAAGCCCTCTTTAATATACTCTGCCACCTCATGCGCCGTCAAACTTTCTTTGAATGAATCAGGTGCAATGACAATTTTCATAAAGACTCATCCTTCCGTTCCAAGTTGATGGTTAATATATCAGTTAGTTGTTGTTTTTCTCCGTAGATATTTAATTCTAGCACGGTTTTTGTACTTTTTGAAAGTTGTAACGTGTTTGGCATCATCTTCACTGTGATTTGTTCACCTTTCCAAACAAATTCAAACGCAATAGATTTCCACGTATCCGGTAAATTTGGCGTGATTTCAAGTAATTCTCCACTAGTGTCCATTCCAGCAAATCCAAAAACCACCGCTAGCCAAATGGCCCCAAGTGATGCTGCATGAAGCCCGTCATCTGATGAATGAGGTTCACTTCCAAGGTCAATCAAACAAGCTTCTTGGAAAAATTGATAGGCCTGCTCGCGATTTCCAACTCGATTTTCTACAATAGCATGGATTGCTTTGCTTAAAGAAGAATCATGAATCGTTCGTTCTTCATAATAGCGCAGATTTTCCTTAACCATCTCCGCCTTAAACATTTTAGGAAATAAATAAAATAGCATTACTAAATCAGCTTGCTTTAAAATCTGCAATTCGTTCACTTCTTGACGCGAATAATCGAGTAAAATTCCTTGTGTTCCTTGTGCTGCTTTATATTTATCTAAGTTTATCCAATCTTTTTGTAAGAAAGTATCATCTTGCGGAATTAAGCCAGATTCATTTGCGACTGGTAAGTATAGATTTTCTAAGAATTTTTTTGCACGCGCTTCGAAATCTGTATTCTCTTTGTTCCATTCCAATGCCTTTTTCACATTGTAGTGTGCCATGTAATTGGTGTAAGTATTATTATCAATATGCTCTGTGTATTCATCCGGCCCAATCACATCAAGGATTTCCAGTCGACCATTACGACTAGTAGCACGACTTATCCAAAACTCAGCTGTTTCAAGAAGCAGTTCCGCGCCATACTCTACCATAAATTGCGCATCACTGGTTGCAGCTTCATATTCACAAACTGCATATGCAATGTCTGCCACTAAATGATGCTCTGAAATTGCAGAAGCCACCTTTTGACGTGTTCCAGTTCGAATGTTAATTGCAGCAAATTCTGGCGTTTCTTCTTCACCAGTAAACGCACTCTCCCACGGATAAAGTGCCCCTTTATAAGCGTTCTTAAGTGCTTTTTCTTTGGCTTCTTTCAAATGAAGATAACGATATTGTAGCAGTTGTTTAGCAATTTCCGGCTGATTATAAAGAAAAAATGGCATAATAAAAATTTCTGTATCCCAAAAAACGTGTCCTTTGTAACCTTCCCCTGTAAGTCCTTTTGCACCAACACTACAGCGAAAATCATTTTTTGGTGTCATAATTTCCAAATGATAGCATGCAAAATCTAGCGCGAACTGGTCGAAATCATTCGTGCTCTCGACGCGAACACTCGCATGCGCCCAGAAATCTTGCCAAGCAGCTTCCGAAGTTAATTTTAGTTCTGCATAAGTTGTATTTGGAAATTCGGTATCGACTTCATCAAGAGATGTTTTAACTAGACTTATTTTCTCTAGAGTAAACGTTTGATTAGCAGTTACTTTTTGTTCGACGTCCGTCATTAATTGTCTGTTCTTCGCAGTAAAAATCCCTTTTTCACTCACTTTGGTTGCTACCGTAATGCGTTGTTTACTTTCAATCGTCTCGTATTCTCCAACCATTAGCTTCTCGTCGAAAATTCGTAGACTAGATTCCGCCAATTGCTGCGTTCCAAAATTGGTTTGTTGCGCGTCAATACCAGTTTTCACTTTCACTCTCGTGTTCTCACTCAAAGGTGTTATCTCTACTTTGGCCGCGATTATGTGTTTCGCAACTTTTGAAGCAAATCGGTAAAAGTTTAGTTGATAATGTTTTCCATTGCTGTTCTCCCAAGTGATTTTTCGAATTAGCTCACCTGTATTCATATCTAAGTAACGTTCATAAGCGTGAACTTTCCCCGCTTGCATTGAAAAAACTTCATCATCAAGCATCACTTGGAACCGCGTCACATCAGGCAAATTAACGAGTTCTGAACTTGTCGAACCACTCGGTCGATTGTAAATTCCCGCCACATACATACCACGAACTTGCTCAGGATATTCTTCTTCTAGAGCACCTCGCACACCCAAATAGCCATTTCCCACAGTCATTTGGCTACCGTATTTATTCAAATAGTTTAATGCAAATTCCTTCTCGATTATTTTCCTCATAAAGAAACACTCTCACCTTTTTCTGCCGATTCGTATAAACTTTCAACAATTTTTTGTATTCTATAACCTTGTTCTGCACCCGCTAGCTCTACTTCTCCTTCACCAAGAACGCTATCAACAAAGGCTTTCATGCTGTTTTCGTGTTTATTTTCATCAGGTTCTTCCTTGTTAGCTAACAACTCGAATTCTCCTGCGTTATCTGTATAAATTTCAGCTGGATATAAACTTCCTCCTGCTAAATCACCAAAAAAATCAACATTTAGCATGTTTTCTGGCTTAATATGTAACGCAAAAGAAGTATCTAGTTCGATCAATCCACCGTTTTCCAGTTCAATAAAACCAAATAGAGAATCTTCTACAGTGTATTTAGTCGGATCCCATGAACCAAATGTGCCCATGCTTTTCTTTGTACCGATTTTTTGAAAACTTTTTGCTGTTACTTTCTTTACTTTCGGGAAACCAAGGACAAACATCGCCGCGTCGAGCATATGAATTCCCATATCAATTAGCGGACCGCCGCCCTGCATTTCTTTATTCGTAAATGTTCCCCAACCTGGTACACCAGAACGTCGAAGCGCAGTTGCTTTCACACAATAAATCTCACCTAAAAGTGCCACATTTTGTTTTAAGAACTGCGCTTCTCTGGAAAAACGATGGTGAAAATCATATGCCAAAATCACCCTTTTCTCATCAGCCAGGTCCCACATTGCTTTTGCTTCCGAGGCACTCATTGCGGGTGGTTTTTCACACATAACCGCAGCACCATGCCTGAGTGACAACATGACATTATCAAAATGAAAGCGATTAGGCGTACAAATACTAACGATATCAATTTTTTCTACAGCAAACATTTCTTCCGCTGTAGCATAATGTTTCTGGAAACCATTTTTCACACGAAATTCTTCACCGCGTTCCATACTTGGATCACAAACAGCCACAAGTTCCAGCTCATCTCGTGTTTTATAATATGCCGCATGGACTTTTTCTGCGACTTGTCCAGCCCCTATAATTGCCACTTTTTTCTTCATATCCGAAACTCCTTTTAGAAAAATCCGTCCGCTTTAATTGGGACGGATTTTCTATTTTAAATTAAACAGCTTTTTAAATGTTCTAAAGCATCTTTATAAGCTTGTTCTGGATTTTCACTGCGAACACGACATTCAAAAGTTAAAAATCCGTCATAACCGTTCTTTTTAAGTTGATCAAAACTCGTTTTAAAATCAAGGCTTCCACTTCCCGGCTGATAGCGATGATTATCTGCAACATGAATATGACCAATGGAAATTTTATACGTTTCAAGTGCTGCTGGAATGCTATCTTCTTCAATATTCATATGATAAAAGTCAGCGATAATTTCTACATTTTCAAGGTGGTTTTCATCAATGTATTTCTGCGCATCACTCAGTAAATTAATCATATGATCTTGATATCTGTTAAGCGGCTCAAGATATACTTTCGTGCCCGTTTCTCCAGCGATTTTATCCAAATAAATTAATGATTCACTTACTGCTTTGAAATCACCAGCTTGACTTCGCGGTGAAACCATTGGTGGAAGACGATAAGTGAACATCCCCCAAGCTGCTGGAACAACAATCCCTTGCCCGCCAACTTCTGCTAAAGCTTCTAGAATCGCTTTGATTTCTTCTAAACCGTTCAATCTGCGCTCTTCAATGAAGTCACCAATCCAACCATCATAACCACCGCACGCAGTACTAACCGGTAATCCTGTTTTTTTGATAGCCTTCTTTACTTCATCCAAATTTTCAACAAGTAATTTACCATCAATTTCAAAGCCTTCAAAGCCCATTTTTTTAACATAAGCAAATTTTTCTTCTATATTTTCCGGGAAAAATGCTTGGTTTTGTGTGCCTAATTTCATTATTATCGCTCCTTAAAGGGTAATTCCCATTTTAATACTTAAATCAGGTTGTTGGTCGACATATTTCATGTAACTCTCCGCCGAATCAGCGAATGGAACAACTGGATCAATGATATCCGAGCAATCTAAGTAGCCATTCATCAGTAGTTCCCAACAAGTTTCCTCGATACGTTTGCGATCCCAACGCGGATAATCAGGGTTTGGCTCACTAGCCGCACGTGAAAAGACTATTTTCGCATTATTGAAATGAGCTTCTCGCCCAAGGTTAAATCCTTCAGGGAAAGGCTTGGCGAAAGCTACATAAGAAATTGTTCCACCATAAGCAATCCCGCGTAGTGCAGCTTGGAGCGCCGCCGCATTACCACTTGTTTCAATGATAGAATCTGCACCAAGTTTACCAGTAAGACGTTTCACTTCTAAACCAACATCTGTACTTATCGGATCAAAAGTAGCATCTGCTCCATGTTTTTCAGCAATCTCACGGCGATGGCTAAGTGGATCAACCCCAATAACAACACTTGCGCCGGCTTTTTTCGCTAATTGAATCGCAATTTGACCAATCGCGCCAAGGCCAACAACAACAACGTAGTCACCCGCTCGAACATGAGCATCCCGCACACCACTCATTGCAAATTGAGCCGGATCGTAGCAAACAGCATTTTTCCAATTAGCACCTTTTGGCAATTTACGTAATTTATAATTATCGACAGCTTTCACAATGACAGTCTCCATAATTGGTCCATAAGAACAAACAACATCCCCAAGCTCATATTCAGTCACTTTATTCCCACACTCAATCACTTCACCAACAACCATGTTCCCTAGCTGAAACTCGCCAAACACAATGCCTCGCGCACTATTTGTTTCACGTGAAACAAATAGATTCCATTCTGGTGAAAATTCTTCATCAATAAAAGGACTAATACCTCTAAAATCGACTACTTCTGTTCCATGTTTTGGAGAAGCGAATTGTACTTTAATTTTTACTTCATCTTCTAAAACTTCACGATCATTATACTCTACTAATTCTGCTACACGAGGTGCTGTTGCAACTAATTTTTTCATGTTAAATAACTTCCTTTCTTATCCTTTAACTCCACCGTCTGTTAAGTTTCCTTTGATGAATCGTTCTGAAATTGCATACATAATAACAACAGGAAGTGCCGTAACAAGTGATGCTGCCATCATTCTGCCCCAAATATAATCAGGTGTACTAAATAGCGTATTTAAGCCAATTGGTAATGTGAATTTCTCTGAGCTTGATAGGAAAATCGAAGCAAATAGATAATCATTCCAAGCTACCATAAAGCAATATACAAACACAGAAACAATTCCTGAAATCGCTAGCGGAACAATGATTCTTAAAATAATTTGGAAGCGATTCAACCCGTCCATCATTGCAGCTTCTTCAATATCAGAAGGAATCGTGTCAAAATAACTTTTTAGCATAAATACTGCTGTTGGTAGTGTTTGAACGACCATTGTGATAATCAAAGCTGTTTCTGTATCGTATAACCCCAAACTCGAAATTATTTTAAACAATGGAACAATTAATAAAATTCCGGAGAACATATAAACCGTGTAAAAACTCGCATTAATCGTCATTCGCCCTTTAAAACGTAATTTAGATAATGCATATGCGCCTAAAATCCCCAAAACAACTGCAATTCCTGCCGCAAAAATCGAAACCATCAAGCTATTTTTAAAGTACGTCAAGAATGGAAAAATATCTGGATTAAAAATATCGATATAATGCTGGAATGTAAAATCTTTCGGGAAAAATGTTGGATGTGTAGAAATGGCTTCTTTGGTGCTCTTAAACGAAGTCATTAACATAATCGCAAAAGGGAACAATGTGATACATAAAAACGCAATCATCGTTACATAAAACGCGATTTTCTTTGTTCTTTTTGACTTTTTACTACTTACCGCCATTCAAATCCACCCGCTTTCTTGCAAAAATAATAACAACAAAAATAATGACAAATAATATGACAGAAATCGCTGCTGCTTTTCCTAAATCATTGAATGCAAATGCTGTTTTATATAAATAAACTCCAAGGATATTTACTTTATTCGTGAGTAAGTATACATCAGTGAACATATAGAACATCCAAATCGCACGAAGCGTAATAACTGTTGCAAGTACCGGCATAATCGCTGGCAAAGTAACAATCTTGAATTTATCCCAAATGTTCGCGCCGTCCATATCAGCTGCCTCATAAAGCGACTTATCGACCGTTTGCAAAATCGCCAAAAATGAAATAAAAGCATACGGGAAATACCGCCATATCGCAAAAAATGTGACTAAAAAGAAACTAGAAACTGGGTTATCAAACCATAACGGCGCTTCTTTGAACATATGAAGCACATCTACAGTCATAAAATTAATTACGCCATAACCATTATTAAACATATACTTCCATGCAAAAATAAGGGAAATAGATGGTGTTACATACGATAAAATAATAAGCGACCGAGCCGTTCTCCTAAAGCGAAATTCACGATTAAAGAATATTGCCACAAGTAGCCCCATCCCCGTGCTACCAACTACAACAAGTGCTGTATAAGCCACCGTAAGCCCTAATGACTTATAAAATTCTGGATCCTTCAAAATATCTATATAATTTTGTAAACCAACAAAGACCGATTTAATATTCGGATTAAGTGGCATATCTAAAAAACTAATCTGGATATTAGAAATCATTGGATATAAAACAAGTGTTGCAAGTAAAACAAAACTCGGTGCAAGTAAAATCATTGCTAACTTAAAGTCAGACCTTTTATATACTTTTGTTTTCATAATGCCTCCTTAAATCAAAAAGCGACGTACCAAACTGTCAAAAATGGCGGGGAGTCATGCTCCCCGCTATTTGATTACTTACCTTCTTCAGCTTTTTTCTGTGCTGCTTTTAAGTCTGCTGAAACATCTCCATCGCCAACAGTTACATTATTAACCATTTGTGCGACAATACCTGAGCTTGTGATATCTCCCATTTTTGTATAGTTTTTTCCATCAACTAATCCGAAAACTTGGATATCATTGAAAGATGCTGCGATTTCATTTGGAAGATCACCAAACGATTTAATTACTTCATTTTCTTTGTATGCTTTTTGTTCTACTACTTCTTTATTGACTGGTTGTGCGCCACCCGGGGACATTAATACCCAAGTCGCCATGTTTTCTGGTTGTGACAAGTATTCAACAAATTTTTTCGTTGCTTTCTTTTGTTCATCATCAAGGCCTGCTGAAATAGTTAAACCAGAAACGGTCCCATAAACTGCTTTTTCTTTTTCTTCTGGAATTGCGAAACCAATGTTAGAGGGATCGCCTTCTTCATATACAGATGGAAGAATATACGTAGAGTACATTGCCATCGGTACTGTTCCATTCATAAAAGCATCTTTAATTTCCGTTACATCATTTGAACCAGGCATTGTATATGCGGAAAGATCTTTATAGTATTGAAGGGCTTCTTTCATTTCTGGTGTATCAATAGTTACATTTCCTTTTGCATCCAAAACGTTAGCTTTATTAGAAAGCGCGAATTGGGAGAAAGCTTGCTCACTCATAGTACTTTCTGCTGTTGGAATTGCAATACCATATTTTTTATCTGCTTTATTAGTGAATTTTTTTGCCACTTTTTCTACTTCAGCCCAGCTTTTTGGTTCTTCAAAGCCAGCATCTGCTAACGCTTTTTTGTTGTACCAAATACCTTGAATCCAACCACTTAATGGTGCTGCAATATAGCTTTTACCATCTTCAGAACGAACTAGGTTTCTCGCTCCATCATAGTAGTTATCTGCTCCAACTGAATCAATAACGTCTTTCACTGCTTCTTGATCAATTAATTCATCTTTATCCATTACTTTAGCAAAATCTTGGCTTACTTCCATTGTTGCTGGAAGTTTACCAGAACGAGCAAGTGTTACTACTTTTGTATTAAAAGCATCTTCTTCTACTGGAATTTGTTTGACCTTGATTGTCGGATTTTTCTTCTCAAAATCAGCAATTAGTTTTTTAATAACATCTAAACGTTCTTTTTCAACGGATGAGTGCATAAATTCAATCGTTACTTCCTTACTACCAGACTCTTTTCCCCCACATGCAGCTAATACCGCACTTAGAACCAACACAACAACAAGTAATACAAGACTTTTTTTCTTCATTTTTGTTCCTCCCTGTAATTTTTGGTTTTTAGCCAGCAGAATTCATAGCCACTAAGCTTTATGGAATCGCTCCCAGTTATAGTGGAACCCGTATAAAGATTTGTATAAACACCGCTGTCTAGTGAATAACTCACTTCTTGTTCTGATAAATTGTGAATCAATATAATCGATTCCGCGCCAGATGATCGTTTAATAACAAACAATTCCGCCGTAGATTCTAAAACTTCCATCGGGATTTCTGGATGGAAAAGTGATTCCGCTTTTCGTGTACTAATTAATTTTGTTAACGCATCATAAGTTCCTTTTCGTAAGGAATCAGCCTGTTCTAATTCAGCTGTGATTTCTGCTAAGTGGTATTTTTTTCGATTAATAGAGCGATTGTGCCCTGTTTTTTCTACTCCTAAATAATCATTTCTGCTTCCTAAAATACTTTGAATATAAACAGCTGGAACTCCTGGAATAGACATCAGTACGGCATGAGCTACAAGGAATCTCGCCAGTCTCAAATCGTCCGTATCTCCCCGCTTACTTAAAGCATCCATATAAGTCACATTAATTTCGTAAGGACTTTTAGTTCCATCTGGATTTTGTTTATACGAAACGAGTGCTCCTTCTTTTTCCAAATCATCCACTAAAGCCAAAATTTCTGCTTCCGGGATAATTCCGCGCACTGGGTTTAAACCAATTCCATCATGTGAAGCAAGGAAATTAAAGAATGTGCGTTTTCCTTCTAGTAATTCTAAATTTCGCGCCCAGTTGCTTAAAAACCCGGCATTCCCATGATGTATCGCGTGAAGTACGAGTGGCGGAAGTGGAAACTGATAAACCATATGCGCTTCTTTTTCACCATTTCCAAAGTAGCTAATATTATCCACGTGCGGCACATTCGTTTCAGTAATAATAATTGTCCCAGGTGCTGCGATATCCACTAAATCTCTAAATAATTTCACGATTTCATGTGTCTCTTCTAAATGAATCGAACTTGTCCCGGGAACTTTCCACATAAAACCAACCGCGTCGAGCCGCACATATTCGGCGCCTTCTTCTAAATAAAACATCAATACATCAATCATCTTATAAAGAACTTCTGGACTGGCAAAGTTTAAATCAATTTGATCCTCACTGAATGTTGTCCAAATATGTCCTACTTTTCCTGAATCAAATTGAAAAGGCGTGAGTACAGGTGTTGCACGAGGCCTTGTCACCGCGCTCAGGTCCGTCTCAGGATTCATTTCCACAAAGAAATTTCGAAATTCTTCATCACCAGCTAAATATCGCTTAAACCACTCACTTTTTGCTGACATATGATTACAAACAAAATCAAACATCAACCGCGCCGACTTTTCCATTTCCTGAATATCTTCCCAATCCCCAAGCTCCGGATTCACTGCCTTATAATCAATGACCGAAAATCCATCATCCGACGAATAAGGATAAAAAGGCAAGAAATGAACTACCTCAAAAGTCGATTTTAAATAACTATCATACATTTTCTTAAAAGTTGTTAACGTTTTTTGGGATTCTTCTTTAAATTGATCTCCATATGTAATTAAAACTATATCTTTCTCATCCCACATATCTTTTCGTGCTAACTTTCGTTGTTTCGTTTGCTGTACCCGTGCTTCGATTCTTGCGGCTAAACTTTCTACCACCTCTTCGGCATATAACCGCGAAAGTCGTTTTCTTAAATTCATCCTTATTTACCTCCTAACCGGGAGCGCTCCCACAAAAAGAATTATAGTATGGAAAGCGCTTTCTGTCAAACACAATTTTAAGTGAATTTCCTAATGCGTTGATAGAAGTTAGTTTCCAAGTGTAAGCGTCATCTAGTTGGACATTTACTTGGAAATTGAGTAAGATAAATATGGATGATAATGACCGGAACCGATACCGGCAAGAAGATAGAGAGAAAGGAAGATTACCTTGGCAGCAACTATTTATGACATAGCAAAACATGCGGGAGTTTCAAAATCAACGGTATCTAGAGTACTAAATAATCAAGCTAACATCTCTAAAGAATCCAGAAAAAAAGTATTAGCAGCAATTGATGAACTGAACTACCAACCAAGCAAATTAGCACGTGCTCTCACTTCTTCAGGGTTTGATGCTATTATGGTAATCTCCAATCGCTCTACTACAACGACAACTGGAAATCCGTTTTTTTCGGAAATAATTCAATCCATTTCCACTCAAGCCGAGTTGGAAAATTTTGACTTGATTCTTCAAACTGCTAAAAATAGCGAAGACGAACTAAAAAAATGTCTTTCAAAAATTCAAGAAAAAATGATTAAAGGAATAATTATGCTCAGTTCACCAGCTGACGAAGATTTTTTTCATCAATTAGACCCATATAATATTCCTATTGTTGTTACAGGAAAAGTAGAAGGCCATTATAAAAATATTTATTCTGTCGACACAGACAATTTTGGCGACAGTTATGCCTTAACTAAACATTTGATTACTCAAGGTCATAAAAAAATCGCTTGTATTCATGCACCACTTGATTACCACGTTTCAATCGATCGGCTCGCTGGTTTTCGTAGCTGTTTATTTGACCACCAGTTAGACCTTCGAAGTGACTGGATTATTGATAGCGGTTATAGTATTGAAGATAGCTATAAAGCCGCATTGAGGCTGATGGAAGGACATGACAAACCGACAGCAGTTTTTGCAACAGATGATTTAAAAGTTCTTAGCGTCTATAAAATGGCAGCTGATAAAAACTTGCAAATTCCTGCAGATTTTTCTATCATAGGCTATAATGATAAGGTAGCTTCAGCATTTCTATCACCACCACTCACTTCCATCGATATTCCAATCAACAAACTTGGAAGGAAAGCGACTAACTTATTATTCCGCTTAATTCACCAAGACAAAAACGTACCAAAAACAACCATTATCCAAACCGAAATGATTGAACGTGAATCCATTCAGAAAATAAACACCTAAGCTTATTTTCTGAATTTACTTGGTCCTGTAGCTCAGTTGGGAGAGTATCACCTTGACATGGTGGGGGTCGCTGGTTCGAGACCAGTCGGGACCATTTATAAAAAAAGCACCCTTTTATAAAGGATGCTTTTTTGATTTTATTTAAATAACTTACCTAATTTCTTAAACAATCCATCCTCAATAATATCAATACCAATACCCCAGTTGCTATCAAGTATTTGTTTATTAGCTTTAATATATTCTTCCAAATCGTTCCCTTTAATAGCAAGGTTGTGATATGCATGATAATCCAAATAACAAGAAGCTCCATTTTTGTGGATTTTCTTCGTCATACGATGTTTCAAATACTTAGATTTAACATCACACTCTTGGCATGTGTAGCGCTCTTGTTGATCAATTGACTTATCTGTCGTCAAATGAATCTCTGTTTTAATTCTATTCCGATCAATCCAATACGGGAAATCTTTATGGAAATGTTTTTCAGCAGCATCATCGATAAAATTATTCCAATTCCAAAAATGTAAAAACCGTTTTTTATTTTCTAGAATATATGGATTAGAAATAGTTGCCTTGTAAACTACAGAAAGTTCATTTAACTCTTTATTATCTTCCTCAATTTGAATGGATATATTGTTAAAATGCTTATCGACTTCATTTTCTTCATATTTTTTATACAAAGTCATATTGCTATAAATCGCATAGTTATATCGATTGGCAATCTCTTTATTGGATTCATTTTTAAACATTTCTCGCGATCCGTTTGCCATTCCTCCGCGTAATTTTCTTTTAAAAGTAATTTCAGCCTCATTACCTTTTACATCCACGTTAACCACTTCTTCCACAGATGGAACTTCATCTTGAAATGGCTCTTGTTCTTGCAGTTCTGTTCCTGCTTTAATTTCCAAATAGTACATAAAACTATTTTTTTGACGGTTAGCTAAAAAGCCTTGGTCCCCACTCATCGTAGCATCAATAAAGTAAACTTGATTCTCATGCATTATTTTTAAGATGGCGTGGTTAAAATTAAATGGTGACGGAGTATATACAGGTAAGAATACATCACTGCCATAATTAACCAAGATAAGTTCTGAATCCACACCTAAATAATCTAAAATAACCTTCAAAAGAACTGTTTTCGCTTTACAATCCCCTTGTTTCGTTTTATAAGTAACCTCTGCAGCTTGCGGTTCATGCCCGTCCATCTCTGCTTCATTGTACAAATAGTACACTTCTTTTTGAACAAAATCGATGGCATACTTGATTTTATGGTCTAAAGACGGAAGCGCATCTAATTCAGTCACTAAATCAGCCGCAAAATCAGCAAGATTTACTTGATAGAATTTTTGATAAATGTCACTGATTGTTTTGGTGATTTCCGGATACGTCTGCTCTGTAACGAAATCAATGAAAGGTGCAATTTCAAGCTCTTTCGGATCTTCTCCAATATAATTCTCTTTTTCGATTGTATAAGAATTGTTATGTTCAACCATAACCTTATCTTTTTCTAAAATAGTGCCCGCTTCATCTCGGAAATAATGGAAATTCGTTTCTAATTTTTTCTCCGTTTCATTTTTTAATTCAAAACGGTATTTTCCATAAGCCCAGTAGGAATTTGGAGCTGAGTAAATCCAGCGGAAAAATTGATTGCGAATGCTGCTTTCCTCATATTTTCGCTCAATCGATGTTTCAATTACGAAAATATCATTCAAATGCAGGTCGCGAATAAGAACGGTTACTTTTTTCTCATCGTTAAAGCTCGCTTGATTCTCATCACGAACATAGTCTAGTACTTTTACATTAATATCATCCAATTTATCAATCACTTTACCGTCACGAACAACAGATAAAGTGTGAATGTACAATACCTCTTCTTCGGATAAAATAAAGCTTGTTTTCCCAGCTGAATTGAGCATGTTTGGTTCATTTAATGTATATGCCATTGAAGTATAACTCGTGCGCGAATTCGGTTTAGCCGTTTCTACGATATTACACCAGAAGCAGTAATCACGTTCTTGCGCAATTTGTGTATCGTAAAAAGTTTTATCTTGAGTCTTTAACCAAGAATCAATGTTTTCTTGTTTTGTTTCAGGAGAACTTAACTCTGGTTTTATAAAATAATATTCTTTTGTCATTGTGTAATCTCCTTAAGTGTTTTAGATAACCTTATTCTAGCAATAAATAAATAGAACAAACAAGATAAAACTTTTGTAATCTAGCAACTTTCGGTTTATCTACACTATTTAGTAAAAAAATGGACACATTTATTACTAATTTTTATCTATCCAAGAGAACAATTTCACATCTTGGTAAATCTCACCAATTTTTTCATAATCCCGCAGTAAGCCTTCCTCTAAAAAACCGAGCTTATCGAGTAATATTATAGATGCGGTATTTCTTGGATCTACCTTTGCTTCAATTCGGTGCAAACCAAATGATTCTCTTCCCCATTCCATCAATGCTTTCACAGCTTCTGTCGCATAACCACGTTTCCAAAAGCGCGTTCCTAAATCATACGCAATTTCTGCACGATGGTTCTCATGATCAATATAGTTAAAACCGCATGTACCAATAATTTCTCCGGTTGCTTGCAAAATAATCACACATCGAAGCGCTTTTCCTTCTATCTCTAGTTGCCTTAGCATCCGAATCATTTCTTCTACTGGTTGCAAACTTTGGAAAGGCTCAATGTTCATATATCTAGTAACCGAATCATCTGACCAGTATCCAAATAAAATTTCCGTATCAGCTAACGTCATTTCACTTAAAAAAAGTCGTTCCGTTTTTATCATTTGCTTCCGATTTTCCATACGTTTACCCCCGCATTATTAATAAAAAAAGCTTATCAAATCTCACTCGCAAAGTAAAATGTTTCACGTGAAACATTTGCTCTTTCTTTTATATAGTAGCGTTTAGGTTTATAATGAAAAATATCTCAAAAAGCTTCAAAAAGGAGAATGATTCATGGAACAGACGGATAAACGTAAAACTTTAGCACTTATTTCAATAATGCTTGGAGCTTTTATTTCATTATTAGATACAACAATCGTTAATGTGGCCTTGCCTGATATTACGACAGCCCTACATGCGACAAGCGAAACAATTGAGTGGGTTATTTCAGGTTATGCTCTTGCATTTGGACTTGTACTTATTTTAGCGGGACGACTTGGGGATAAATTTGGTCGGAAAAACATATACATTATCGGGATTACCCTATTTCTAATTATGAGTGTCACGGCTGGTTTTGCAGATTCGGAAAATAGCCTAATTATTTCCCGGGTAATACAAGGACTTGCTGCTGGATTATTTTTCCCGCAAATCAATGCCACAATTATGGATATGTATTCTGGAAAAAGCCTCGGGAAAATTTTCGGAATTCTTGGCTCTGTTATTGGTGTTGGAACTGCCATCGGACCTCTTACAGGAGGACTTTTAATTGAACTGTTCGGAACTACAAACGGTTGGCGCGCAGTTTTCTTCGTTAACGTACCTTTTGTGTTAGTAACACTCGTCCTAGCAATGCTTTATCTTCCTAAGAGAACCGTCTCCACGAAAAAAATCAGCTTTGATTTACCTGGAGTTGGATTACTGACAATCGCACTTTTACTATTACTTTTCCCACTTATTTCAAATGGCGCAAATGATTTTAAACCGATAGACTACCTTTTAATGGCGCTTTCTATTCCACTCTTCATCATCCTTTATAAATGGAGTGTCTACCAAGAAAAGAAAGGCAACCAACCATTAATTGCGCCAAACTTACTTAAAAACAATCAATTTGTCTCAGGAATGCTCTTATCACTCGTATACTTTGCTGCATTTACTAGTATTTTCTTCGTTCTATCGCTAACTTGGCAAACTGGTTTCAATCGTTCAGCTATTTTATCTGGGCTTGCAATTAGCCCCTTTGCATTAGGTAGCGTACTGGCAGCCTCTAATAGCTATCGATTTATACCATTACTAGGAAGAAAACTGTTAATGCTTGGAGTCACACTAGTTATCGTTGGACTAGGAACAGTTTCTATTGTTTTCCATCTCAATGACGGCGCTTTTTCCGCTTGGCTCTTATTCCTACCACTTTTCATTGCAGGACTTGGTAGTGGTTTGACTATTGCACCCTTAAATAGCTTTACCCTTTCCACTGTGACTGGGCTAGATCGTGGTGGAGCTAGTGGTATGTTTAATACAGCGCAACGAATTGGTTCGTCCTTTGGGATTGCAGTTGTTGGATCAGTATTTTTCCGCACTCTCGGTAATACTACAGCCACCTCAAAAGCAAGTGCCTTTTCCGACAGTTTGCAAATGAGTATGTATGTTAATATCTTTCTACTCTTAGTTTGTTTCCTACTTGTATTCCGGTTACCGAAAAATATTTAAAAAAGAGACATGACTTTGCGTTAAAGTCATGTCTCTTTTCTTATGCTAAATAGAAAACTTCTTTTAAATCTACCGCAACCGGGCTGTTATTAGGATTTGATTTCATAATTGGAGCCATATATTTCCACCACTTTTGACAAATTTCTGTTTCTGCTATTTTGTCATAAATGGCTTTATCCTCGACTTCCACACAAGCAAACAATGTATCCGTCTTTTCATCTAGAAATATTGAATAGTTAGCTGCTCCATGTGCTTTTAAAGCCTCTTTCATTTCTGGCCAAAGCTCGTCGTGTCTTTTTTTATATTCTTCTTGATTACCAGAATATAAATACATAATAGATGCCACTCGTTCCATTATTGTTACCTCCTAATTATTTAAATAACCTGCCTTTGCTTCAACGCTAAATCTTTCACCAAGTGCTTTCAACTGTTCATCTGTAATTGCTTGTTTAATACCACCTTGTGACATAACAATAGTATAAACTTCTGCAGCTTTTTCGGCTGTTTCAATCAAACCAAATGTTTCATCCATCGATTGTCCTGCACCATAAATCCCATGATGAGGCCAAACAATTAAGCGATTTTCCTTCATCTTTTCGGATGTAGCTTTTCCAATTTCATTCGTACCCGGAACAAGCCAAGGAATAATCCCAACTCCTTCTGGGAAAACGACTAAACATTCTGTACACATTTGCCATAAAGTTCTTGTAAATGCTCGCTCTGTTAGCTCATGTGTGAATGTCATTGCTAGTAAATGAGTTGCGTGACAATGCATAATAACACGATTTTCTGGATCAACGGAAAGCCTTGCAATATGACTCATAAAATGCGCTGGAAGTTCACTCGTTGGAAGTCCTCCGTCTGTATATCCCCATAGTAAATGAACTGCTTTACCATCCTCACTCACTTGAATTACACCTAAATTTACTGCTGGAGATTCTTCAACATTTTTAAAATATTTTCCCGAACCAGTTACTAGAAAATACTTACCAGCAAGCTTTTTACCATCAAAATCCATTGGAATTGTTCGGATGATTTGCTTCACATCTAAGTATTCTGCAACTTCTTTTTCCTCAAGTAAATAAGTGATATTTCCACCATTTCTTTCGTCCCAACCTAATCGGTATAAATTGGAAGTAGTTTTCGCCATTTCTTTAATAAAACTAGCGTCTAATATATCTTTTGTCATCGTCAATATCTCCTATCTTTTTAGTAATACATCTTCCTCATAGGCTTTTACTTCTTTTAGCCAGTCTAGGCCAACTGGGACACCATTAATTTCACAGAAATAGTTCCATACATCGCCAAATGGAAAGTCTTTCAATTCTTCTGTAATTGCCATACGTGATGTAAAATCATTTTCTAGTTCCATTTTTTTCAAATCCGCAGTAGGCTCTAAAAGGGCTTTAAGTAATGATTTTTGTGTATTTCTAGTTCCTACAACCCACGCTGCAATACGATTGATTGTTGCGTCGAAGAAATCAAGTCCAATATTCGTAATTCCGAGTAAATCATTGCGCACCAACTCGCGACCAATTTCAATTAATTCATCATCCATAATAACCACATGGTCACTATCCCAGCGGACCGGACGACTCACATGCAACATTACACCTTTACTAAAAAGTGCCAGAGAAGACAATTTATTAGAAATAACTTCTGTTGGATGGAAATGTCCCGCATCTAAGCAAATCAGTTTATCTCGTGTAATTCCGTAACCCATATAGAATTCATGCGAACCAACAGTATAAGCCTCTGCGCCCAAACCAAACAGCTTACTTTCCACAGCTTCTTGCGTATATTTTTCATCCAATTTTTCTGCAAAAACTTCATCTAAAGCTTCCATCAAACGTTTTCTCGGGGTGTAGCGATCAATTGGACAATCTTTTATACCATCTGGCACCCAGAAATTATTAATACTTGTTTGGCCAAGTTCTTTCCCAAAATACTCGGAAATTTTCCGCGAACGTTTCCCATGCTCTATCCAAAAATCACGCACTTCTTTGTCTGGTGAAGCTAATGTGTAATTGTCTTTAAACATTGGATGTGAAAAGAAAGTTGGATTGAAATCCAGACCCAAACCTTGCTCTTTCGCCCATTCTACCCATGGAGTAAAGTGCTTAGGTTCAATTTCATTTAAATCTACTTTTTCATCTGTATCTACATAAATCGCGTGCAAATTAAGTTTGTGTTTTCCTGGAATAAGTGAATAAGCTTTTTCTAAATCTTGACGTAATTGTTTAGGTGTATGAGCAGCACCAGGATAATTCCCAGTCGCCATAATTCCACCAGTAAGTTCGCCATCCGGATTTAAGAACCCTTTAACATCATCACCTTGCCAGCAATGCATCGAAATTTTAATGTCTTTTAAGGTTTCCAACGCTTTTTCCGTGTCTACTCCAATTGCTTGATAACGTTCTTTTGCCACTTGATATCGTTTACTAATTTCTGTTTCTTGTCCCATCCTAAAAGCCTCCTAATTAAATTCAAGTATCTTAGTAAATCTTGCCTTTATTTCATCAAAAGTCACATCACCGCAAGAAAATTCACCAATTTCAAATGAATTTCGAATAATTTTTCTTCCTGCACTCATGGATTCGATTTCACCTTGGTTAATCATTTGCACAACTAAATTACCAATCGCCGTTGCTTCTGAAGGTCCTGCAAATACTTCTATCCCCGCAAGTTTAGCAGTTAACTGATTTAGCATTCTAACATTACTTCCACCACCAACAATATAAAGTTTTTCAACTTTCTTACCAGTAATTTCAGCCATTTTTTCCAATTCTAACGCGTAATAAAGAGCCAGACTTCCATATACACAATTTGTCAGTTCGCCAATCGTTTCTGGCACAGTTTGTCCGGTTTCGCGACAATACGTTTTAATTTCTTCCACCATGTTTTCAGGATTATTAAACCGAGCATCATTGACATTAATAATTTGCTTGAAAAAAGGATAATTACTCGCTTCCTTTGCCATTTCAGCAAAACTATGCTTATAATTGTCGATACGCGCAATTTCTTGAACAATCCACAGCCCCATAATGTTCTTCAAAAAACGATAAGTTCCATATGCGCCCCATTCATTCGTGTAATTTTCTTTAAAAGCTGCCTCGTTATTGATTGGCGCACTTAGTTCCATCCCGATGAGCGACCATGTCCCACTACTCAAAAATGCCCAATTTTCGCCTTCTGCTGGAGTGCCAACAACCGCTGAAGCTGTATCATGTGTTGCGACTGTTACTACCTCACAATTAGGAATATCATACATCTTGAGCCAATCTTGTTTTAACTTACCTAAATACGTCCCCGCATCCGTCAGCGGCGCAAATTTTTCCACATCAATGTTCAAATGTGAAAGCAAATCCTTATCAAATAATTGTTCTCGCAAATTAAGCATTTGTGTAGTTGATGAATTCGTTGTTTCTGCCACCATAACACCCGTGAACACAAAACCAATATAGTCAGGAATCAATAAAATTTTCTCCGCACATTCTAACATCCCTTGCTCTTCCACATACAACTGGAATAAAGTATTTAATTCCATAAACTGAATGCCCGTTTTTTTGTAAATATATTCTCGCGGATACTCACTTGTTAAATTCTGTACCGCATTTAACGTTCGTTTATCGCGGTAACTAATTGGATCAGCCAATTTTTCTCCAGAAGATCCTATCAAAACATAATCAACGCCCCACGTGTCAATTCCAAGCACACATTCTGAAATACCTAGCCGCTTTACTTTTTCCAATCCAATAAAAATTTCTTGCACCAATTGGTCAATTTCCCAGCGTTCATGCCCATCTCGGTATGTAAAGCCATTTTTAAAACGGTGAATTTCTTCTAATTGCAATTTTCCGTCCACCAGTTTCCCCAAGATTAATCGACCACTTGATGCACCAATATCTACTGCTACATAATGTTTCACTGGTCTAGCTCCTTTTCTTTAATCAAGTGTATTGCCGTAACGTTCCTTCGTAATATCATCAAGTGATCTACCACGAGTTTTTGGTGCCCAAATGACCCCAATTAAAAGTGACACTGCAAGTAAACCAATCATAATTGTCCCTGCCACAGTAAAACCTAGATTCGCCAAGATTACGGGAAATACGATCGACCAAATCCCTGTACTACCACGAACTAAGAAAAACATTACACCTTGAACACCACCGCGGTATTTTGTTGGAAAAAGTTCTGTTGACCATAGTGCATAAAAAGCTTGTGCACCAATACCAGCTGAAATACCCCACAAAATAACAAACGTCCATAAGCCGACCCAAGACATTCCAACAAAAGTAAGTACAACCCAAGAAGCAACTGCCATTAAAGCCCCTACAAAAAACAATCCACGATGACTTACTCGATCACCAAATTTAGCAAAGCCAAAGTATGTAGAAGCTGCCGTGAGTATCCATAATACAGCTTGTAATAAATTCGCTTGTGTATTAGAAAGACCGCCCACAGTTTCATATACAAACGGCATAAAGAATCCCATAGCACCCGCTACTAAATTCCAAAACAAGTACACACCTACTAAGAAAAGTACCGATTTTACATTTACCATACTAGAAAATGCCGTTTTAAATGGATGTTCCAAACGATTACCACTTTCTTTTAGCTTCACTTGCTCCGCTTCCCAGTCTTTTGATTCCTCTAATTTACGTTGCAACTGCCAAGCCACAAACGCTACAATCAATAAAGATAAGAAAAGTAAGCGGTTACCCAAAAGTCCAAGCGGAGATACAATAATTCCTAAAGTAAAGATAATTGCTGGCCCACATGACCAAGCAAACTGTGATATACCAATGTTTCTAGCACGTATACTAGGGTCCGCCATTTCAGAAATATAAGTCCACGAAGCCGGCACCCCAGCTCCAACCGAAAGACCTGTAACTAAAAATCCAATTAATAACATTGGGAAGTTCATCGCAAACATAATAATTGTTACCCCAAGCATATACACCAACATGTTATACGTATAAATAAATTTCCGTCCATATTTATCTGCTAAATGCCCACCAATAAGTGCGCCAATTGCAGATCCAAACGCATTCGCGCTCACTGCCCCAAGTAATCCTACCGCAAAACTGCTAAGTCCGAATTGTGTTGCCCATAAAGTTAGTCCACTTGCTCCCGCTACAATACATCCAGAATCTAAATAGTTCGTCAAAGATACTGCTATCGTTCCTTTTTTACTTGTACTCGATCCAGTCATTCTTTTAACCCTCCTACTCATTTTAGTTAAGCGCTTACTTTATATTAAACAATTAATGATTGCGCTTTACAATATCCTGTGTTTATAATTAAAGTATCAAATTTACAGAAGGAGATTGTGAAATGGAAGCGCTTAACAAAAAGTTGTTTCGTTTAAATTCAAAAGAAAAAATCCAACAAAACACTGGCACTTTCGTCCCTGATTTGCCCAACGGTTCCTTTCTAAAAGAGAATGGTAGTATGGAATTACTAAACGATTATTTCTTCAAAAATAAAGACATTTACATAAGCAAACATAATCGATTTGCGGACTATCCTTACCATACACATCAGTTTCTCGAACTAAATTACATGTATTCTGGAAGTTCTGAACAGATTATTGATGGCAACAACGAAACCTTACATGAAGGTGAACTTTTACTTCTAGATAGCGGTTGTCATCATTCCATCAAAGCAACAGGCCAAAATGATATCTTAATCAACATCCTTTTCCGCGACCAACAAATCAGCTTAGAATGGCTAACAAGCATAAAGAAAAAAAACAGCCTTTTATTCGATTTCCTCCTCCATTCTAGTGTGAGTGAGCAATCTTTAAAGAAATACATTATTTTCAAAAGCGCACAAATCCCTCATATCCAACAAATCTTAAACCAAATAATCACAGAATATTTTTTAGAAGAAGAATTTTCATCACGAATTATAACGCTATACTTGCCTATTCTTTTCACCGAATTAGTCCGGAAATGCGATACATATTTAGCGGATGATCTCACCAAAACACAATCCGCCAACACCTCCACAATGCTTGAAGTAATCAAACTTATTGAATCCAATTACCGTACAATTACATTAACAAATGCTGCCGATACACTAGGTTACAACAAAAATTACCTAAGTAACTTTATCAAAAAAAATACCAATTTCACTTTTACTGAATTAGTAAATAAACAAAAAATGCTTGCAGCTAATCTTTTAATCGAAACCACTTCCACTCCAATTGAGTTGATTATTGAAAAAGTTGGCTTTAGTAATAAAACATACTTTTATTCCTTATATAAAAAAACATTCAACCTTCTGCCAAGCGAAGTAAGAAATAAAAAATAAGAGTACTGCTTTGTTCGCAGTACTCTTCCTAAAATGTTTCACGTGAAACATTTTATTTATAAACAACCTCAAACTCTTCACAAACTACTAGAGCATCTTCTTCAAAAGGGATTCCAAGTTCTACACACTCATTAGTGAAAAAAGAAGTATGCACTTTACGCCAATATTCAAGCGTTCGGTCACCTTCTCCTTCCAAATAAGCAAATGTTTTGGGAACTTCATTAAACGGCATAATCGTTACACTTATTAACTTAATTATACCCATCGCTTCTTCCTCGCCGTCTAAAAGAACCACATGGGAACCAACAGAAGGCATCGTTTCTCCTCCTTGATCATACCAGTAAAACAAACTACTTGTGCCTGTTTTAATTCCATCCATAACAAGTGCACCAAGCTCATTCGCCATCTTAGAAGAATCTCCAAATGCCCAGGCTTCAAACCTATTTGAAATCATTGGGTTTTCTGCTCGATATTTCTGCCACATTTCATTAACCGAATCCTTATATATTGTCACTTAAGTCTCCTCCTAAAAAAAGACCGAGGTTCCTAAAAACCTCAGTCTGCATTCTATTTTTTCACTGGCTTAATCACAATATAGCGATACGGATCGCGTCCTTCCGAATGCGTTTCAATTTGCTCATTCTCACTTAAAATAGCATGAATGATTTTTCTTTCAAAAGAAGGCATCGGTTCTAAATGAACAGCTCGCTTTGTTTTAAGAGCTTTATCGGCCATTTTATTTGCTAAAAGTACTAACGTTTCATGACGTCTTTCACGATAATCCCCTACATTCACAATAATGTTTTTGTATTGGCTCGTTGTTTTATTAGCAATTAATTGTGTTAAGTACTGAAGTGCATTAAGCGTTTGACCATGTTTGCCAATTAGCAAACCTAGGCTATCACCTTTAATTTGCAGTTTCACATCTTTACCAATTTCTTCTACATCAATTGTAATTTCTGCACCCATTTTGGTAGCAATGTCTAAAAGATAATCAATTGCTACTTGGATACCATCTTCTTTTTCAATCACTTTTACCATAGCTAGTCTGGAACCAATTCCGAAAATACCTTTTTTACCTTCGTCTAAAACTTCCACTTCCACTTTGTCGCGTGTCGTTTCTAAATTAGTTAATGCATTTTGGATTGCTTCTTCCACATTTGAGCCTTGCGCAGTTATATCTCTCACTTTCTTTTCTTACCTCCTTTTTTGGAAGCTTTCATGTTAGCTGCTTTTTTCTTCAAACGTTCTTCTTCTAGTTGAGCAGCCGCCAGCGCCTCCTGTTCACGTTTATTTTTAAAAGGATTATTAATTAAAAGTGTTTGGAATACGGTGAATACGTTACCGATAATCCAGTATAGAGCAAGTGCAGAAGGTAATGTAATACCCATAAATAGAATCATTACTGGCATAATGTAAACAATCATTGCCATTGATTTATTTTGCTGTGTTTGCCCCATCATAGAAATTTTTGATGATAAGAATGTCGTTAATGCCGCAACAATTGGCAAGATATAATATGGATCCGGATTTCCTAGTTGCATCCATAAGAATGTGTCGGTTTTAATTTCTGCTGTTCTACTAATTGCTTGGTAAAATCCGAGTAGTATAGGCATTTGGATAAGTAATGGTAAACAGCCCATCATTGGATTTACGCTATTTTCTTGATATAAACGCATTGTTTCTTGTTGTAATTTTTGTTTCGTTTCATTATCTTTAGATGCATATTTTACTTGTAGTTCTTTGATTTTCGGTTGTAAACTTGTCATGGCTTTTTGACTCTTCAGTTGTTTGATCATTAAAGGCATGATAAGTAGTCGAATTAAAATAGTAACAACAATAATTCCGACTGCATAGTTTCCACCGAATAAATCGGAAAACCAAGTAATAAGCCAAGATAATGGAAATACGATATAATGACTCCAAAATCCAGTTGATTCTGATGTAATTGGATCAGTTGAATAGCCACAACCCGAAAGTACTGCTACTAATCCGATTACAAGACTTGCGATGAGCAACTTCTGTTTGAATCGCTTTTTCTTCTTCAAATTGATGTAACCTCCAATTTCGCCTTTTTCAAATTCCCACTCATTTTGAATTGTTTGGTTTTTGCTTTAAAACACGCCCCACTTTTAAAACATGAATCAAACTTTTCTTTACTTCATGAAAATCCATATTGGCCGCCGGTTTTCTGGCGATAATAATATATTCATTTTCAGGATTGATTTGGTCTTCTAATTCATGGAATGATTGTCGTATGTAGCGTTTAATTCGATTTCGACAGACAGCGTTTCCAATTTTTTTACTAACTGATAAACCAATTCGAAAATGATTCGATCCTTCTTGCTTTAAAGTATAAACAACAAATTGACGGTTAGCAAAAGATTTTCCTCTTCGGAATACTTTTTGAAAATCGTCATTTTTTTTAATTCTATATTTTTTTTTCATACATTCTCCATCTTCTTACTTATCTTAGTATAAGGCCGTTTGACTCAGCGATTTTTCAAAAAAAAAACCACTGAGTCGTTTTCAGTGGTCTACGCAGATAAAACTTTTCTTCCTTTACGACGACGACTTGCTAAAACTCTACGTCCGTTTTTAGTACTCATACGCGTACGGAAACCATGCACTTTTTTTCTTTTACGTTTACTTGGTTGATATGTTCTTTTCATTAATTACACCTCCCATAAAAGGGTCCAATCGAATTTATCTATTAGACAGTCTTAGATATTGTACGTGAACTGGTCATTTTTGTCAATACTATTTAGACGAATTTCTATTTAGACTCCGTTCACTATCATATCATATTTTTATAGCAAGAAAAACCATTTTTCAAAATTTATTGTGTCAAATAAATATATTTCTCTCGAGTAGTATCTGGAATCGCTATTTTTCTGCCTGATACCTCTACTAAATATCTCGCAAACTCTCCAATCTTCTCAAATTCTGCTGGATATTCAAAAACTAGTTTTTCCTTTATTAAATAGTTGTCGACATAATGACTCATTTCAGGTTGAAAAGATAAAAGCCCTTCTATAAAACGAATTACTTTGGTAAATTTGGGAATTTCTTGTTCTTCTTCTAAATCTGTAAAGTGAAAAAACATCGTGTAAATATGATTTTTTTTAATATTTACGGAAAAAGTTTCTTTATTTATATTACTTTTTGCAAATACTTTAAAATCATCAATTTCTGCTGGTTCCCTTTTATCATGAATAAGTAAATAACCAAAAACATCATCAATATTCCCGTTTTGTATTACTCGATAGAATTCTGTATCTCTTGTTTTCAAAAGCCGTTGAAATATCATTTTTCACAACCTTATCTTTTGTCTTTTTTTCATATACTGCTAAATAGTTTAACACATTGTCGCAATGAAATCCTTCCTCAAAAAGTGTGGATAAGTAGTGAATAACCTCATTTCATTGTGGATAACCTTTTATTTAAGTTCAAACTTATACACAATTAGTGGTTATTTACACACAATGACTTGTGGATAATTAATTCTAACAATTTCGTTACAGTTTTCTTTACACACAAGTTATACACAAGTTAACTGGCTGTGGACAACCGTTTTTCACATCTGGACAGTTTTGTGGATAGATTTTGTAAGTCCTTGCTATCAGAGTGATTTTCTGATATTATAATTCCTGTCGAATAGAAATATAGCTGGGGAAAAATAAAGTTATCCACAATCCATTTTCACTTTGTGGATAATTTTTTAACAGTGTTTGGATAACCTTATCCATGGCTTTTTCTATCTGTGGATAACTTATAGCATCCATTTACATTACCTAAAAAAGGGGGGTTACTAGTGCAATCAATTGAAGACATCTGGCAGGAAACTCTGCAAATCGTTAAAAAAAATATGAGTAAACCTAGTTACGATACATGGATGAAATCAACAACCGCTCATTCATTAGAAGGTAATACGTTTATTATTTCAGCGCCCAATAATTTTGTTCGCGATTGGTTAGAGAAGAGTTACACGCAATTTATCGCTAACATTTTGCAAGAAATAACTGGTCGCTTATTTGATGTCCGCTTTATTGATGGCGAGCAGGAAGAAAACTTTGAATATACGGTGATTAAACCAAATCCAGCGTTAGATGAAGATGGTATTGAAATTGGCAAACATATGCTTAATCCGCGTTATGTTTTCGATACATTTGTCATTGGTTCAGGGAACAGATTCGCCCACGCAGCATCACTTGCAGTAGCCGAAGCGCCAGCAAAAGCATATAATCCGCTCTTCATTTACGGCGGAGTTGGGCTTGGTAAAACACATTTAATGCATGCAGTTGGCCACTATGTTCAGCAACATAAAGATAATGCCAAAGTAATGTACCTTTCCAGCGAAAAATTCACTAATGAGTTTATTAGCTCCATTCGAGATAATAAAACCGAAGAATTCCGTACAAAATACCGGAATGTCGATGTCTTACTTATTGATGATATCCAATTTTTAGCCGGTAAAGAAGGAACACAAGAGGAATTTTTCCATACATTTAATACACTTTATGATGAACAAAAACAAATTATTATTTCCAGTGACCGACCACCAAAAGAAATTCCTACACTGGAAGATCGGCTTAGATCCCGCTTTGAATGGGGCTTAATTACTGATATTACGCCACCAGATTTAGAAACACGGATTGCCATTTTACGTAAAAAAGCAAAAGCAGACGGATTAGATATTCCAAATGAAGTCATGCTTTATATTGCAAACCAAATTGATTCGAATATTCGCGAGTTAGAAGGCGCACTCATTCGGGTAGTTGCTTATTCTTCACTCGTTAATAAAGATATAACAGCTGGTCTTGCGGCAGAAGCACTAAAAGATATTATCCCCTCTTCTAAATCACAAGTTATTACAATTAGTGGTATTCAAGAAACAGTGGGCGAATATTTCCACGTTCGTTTGGAAGATTTTAAAGCAAAAAAACGGACGAAAAGTATTGCATTTCCTCGCCAAATCGCTATGTATCTTTCAAGAGAACTTACAGATGCTTCATTACCTAAAATCGGTGATGAATTTGGTGGACGAGATCATACCACCGTCATCCATGCACATGAAAAAATATCGCAACTACTAAAAACCGATCAAGTGTTGAAAAATGACCTTGCTGAAATTGAAAAAAATTTAAGAAAATCACAAAATATGTTTTAATAGACCTGTGTACAATGTGGATAACTGAAACATACTTACCCACAAGTTATCAACATGTGGAAAACTTTATGACGTATAGCTTAGAACCTACTTATCCACAAATCCACAGCGCCTATTACTATTACTACGATTTTTTATTAATTAATTAAAGGTTTTTGAGGTTTTACAAAATATAAAAAAATGGGGGATACTCATGAAATTTGTTATTGAGCGTGATCGTCTTGTCCAAGCAGTCAATGAAGTTACTCGTGCCATCTCTGCAAGAACAACGATTCCAATTTTAACGGGAATAAAAATAGTCGTAAATGATGAAGGTGTAACACTAACTGGTAGTGATTCAGATATTTCCATCGAAGCATTTATACCATTAATTGAAAATGATGAAGTAATTGTAGAAGTGGAAAGTTTTGGAGGTATTGTTCTTCAATCCAAGTACTTCGGCGATATCGTTCGTCGTTTACCTGAAGAAAATGTAGAAATTGAAGTAACAACAAATTATCAAACTAATATTAGTTCTGGCCAAGCATCCTTTACGCTAAACGGTTTAGATCCAATGGAATATCCTAAATTACCAGAAGTTACAGATGGTAAAAATATTAAAATTCCAATTAATGTTCTTAAAAATATCATTAGACAAACTGTTTTTGCTGTTTCTGCAATTGAAGTTCGCCCAGTCCTTACTGGTGTTAACTGGATTATTAAAGAAAATAAACTGAGTGCAGTTGCAACAGATAGTCATCGTCTGGCTTTACGTGAAATTCCACTAGAAACAGACATTGATGAAGAATATAACATTGTTATTCCAGGAAAAAGCTTAGCTGAACTAAACAAAATTTTAGATGATGCAAGTGAATCTATTGAAATGACACTCGCAAATAACCAAATACTATTTAAATTAAAAGATTTATTATTCTATTCTCGTTTACTAGAAGGTAGTTATCCTGATACGTCGCGTTTAATTCCAACCGACACTAAATCAGAACTAGTTATTAATTCAAGAGCATTTTTACAAGCGATTGATCGTGCTTCCCTACTTGCTCGTGAAAATCGTAATAACGTTATCAAATTAATGACACTTGAAAATGGACAAGTTGAAGTATCCTCTAACTCTCCAGAAGTTGGGAATGTTTCAGAAAACGTCTTTAGTCAAAGTTTTACTGGTGAAGAAATTAAAATCTCCTTCAACGGTAAATACATGATGGATGCATTGCGTGCATTTGAAGGTGATGATATTCAAATCTCCTTCTCAGGTACAATGAGACCATTCGTGCTTCGACCAAAAGATGCTACGAATCCAAATGAAATTTTACAATTAATCACGCCAGTTAGAACTTACTAATCTTGCAAAAAAGCACATCCGTCTTGGTTTCAAGGCGGATTCTTTTTTTGTTATAGTACAGTTTTTTAGAAAAATGTATATTTATGCAAACGGGGGTAATTTTAACATGATGAAAGATATGACAACAGGTAATCCAACAAAATTAATCTTTTTATTTGCGATGCCGATGTTAATTGGAAACTTGTTTCAGCAGTTTTATACGATGATTGATGCGGTTATTGTTGGAAAATTTGTAAGTGTAGACGCGCTTGCAGCTGTTGGTGCGACAAATTCAGTCAATTTTTTTATGATTTCTTTGATTATTGGACTTATGAGCGGTATTTCTGTCGTAGTAGCTCAGTATTTTGGTTTTAAAGATTATGAGCGTTTAAAAGATGTTATCGCTACAGCAACCTATGCGGTGGTTTTTTCGGCGATTATTTTGACAGTTGCAGGAGTATTACTTGCGAAGCCCTTACTTATTTTACTTAGAACACCAGCTAATATTTTAGATGATTCAACTATTTTTTTGACTACTCTTTTTATTGGAATTTTACCAATGAGTTTGTATAACGGGATGGCAGCGATTTTGCGGGCCCTTGGAAATTCCATTACTCCACTGATTTTTTTGATTTTATCTTCGTTACTTAATATTGCGCTTGATTTCTTATTTGTCGTTTATATGGGTATGGGCGTTCGTGGAGCTGCGATTGCAACAGTTTTATCACAAGCTGGGGCAGCAATAGCCGTTATTTATTATGCTTATCGGCATGTACCTTTTATGAAAATAGAGCGTTCCAGATTTAAGTTATCTACCCCATTACTTAAGGAAATGGTGCGAATTGGACTTCCTTCAGGGTTACAAGGATCATTTATTTCTATCGGAAATATGGCGCTTCAAAGTTTAATTAATGGTTTTGGTTCGTCCGTTGTTGCGGCGTATACTGCAGCTAGTCGAATTGATTCACTTACATATCAACCTGGAATTGCTTTTGGAGCTGCATCTTCCATGTTTGCTGGTCAAAATATTGGTGCAGGAAAATTGGACCGCGTTCGCGAAGGTTTTTGGTCAGGAATTAAAGTAGTTACTGTTATCAGTATTGGAATTACGATTTTAGTTCAACTTTTTGCGCGTCAATTTTTATTATTATTTGTAGACTCTAGTGAGACGGAAGTTATTAATATTGGCGTGAGTTATTTACTTATTGTGTCGTTATTTTATGTTGTAGTTGGTATTTTGTTTGTCGTGCGGGAAACATTACGTGGTACGGGAGATGCGATGGTTCCTTTAGCAATGGGCATTTTCGAATTGGTTTCACGGCTTGTAATTGGATTTGTTTTATCTCTTTACATTGGTTATGTTGGACTGTGGTGGGCGACACCTGTTGCATGGATTACTGCGACGATGCTAGGAGTTTGGCGATATAAATCTGGAACTTGGCAAAAAAAAGCAGTTATCAGGCGAAAATAACAGTTTTAACAAAAAAACGCCACAGAAGCTCATATTTTATTTTTTTTAATAAATAATATCCCCCCATTAGTTTTGCTTAAAAAAGCTGAAAAACGAATATATGAAAATATTCTTTGTATTATTGGTAAAACTTTAGTAAAATAGAAGGTAGTGATAAAAAAAGATTGGGCGTGAAATTTTTGGCTGAAACAGTAAAGATAAATAGTGAGTTCGTAACGCTTGGTCAACTTTTACAAATGATTGATGTAGTTTCGACTGGCGGAATGGCAAAAGCGTACCTTAGTGAAAATACGATTTACATCAACGGAGAGCAAGATAATCGCCGGGGGAAAAAGCTTCGTAATGGCGATGTAATCTTAGTTCCTGGCGTTGGAAAAGTAAAAATTGAGCAAGGGTAATAGCAGATGCATTTAGAAAGCATTGTTTTAAGAAATTTCCGCAATTATGAAAACTTAGAACTAGAATTTTCCCCGTCTGTGAATGTTTTTCTTGGAGAAAATGCACAAGGTAAAACTAATCTTTTGGAAGCTGTACTTATGCTTGCTCTTGCAAAATCACATCGGACAACAAATGATAAAGATTTTATTATGTGGGAAAAAGAAGAAGCCAAAATGGAAGGGCGAGTAGTCAAGCGCGGGCAAACAGTGCCTTTAGAGCTTGCTATCACCCAAAAAGGCAAGCGAGCTAAGGTTAACCATCTGGAACAAAAGAAACTGAGCCAATATGTTGGTAACTTAAATGTTGTTATTTTTGCACCAGAAGATTTATCGCTTGTAAAAGGTGCTCCAGGAATTAGACGCCGATTTTTGAATATGGAAATTGGACAAATGCAGCCGATTTATTTGCATAATTTGAGCGAATATCAGCGGATTTTACAACAACGGAACCAATACTTGAAGATGCTACAAATGAAACGTAAAGTAGATCCGATGTTGCTCGATATTTTGACAGAGCAATTCGCAGATGTCGCTATTAATTTGACGAAAAGGCGCGCTGATTTTATTCAAAAATTAGAAGCATATGCAGCGCCAATTCATCACCAAATTTCTCGAGGATTAGAAACACTTAAAATCGAGTATAAAGCTTCCGTTACACTGAATGGGGACGATCCCGACACGTGGAAAGCGGATTTACTTCAAAAAATGGAATCAATCAAACAAAGAGAAATCGACCGTGGTGTCACACTTGTTGGGCCACATCGGGATGATTCTCTGTTTTATATTAATGGGCAAAATGTGCAAGATTTTGGTTCACAAGGTCAACAGCGGACAACGGCACTTTCTGTAAAATTAGCAGAAATTGACCTAATCCATGAAGAAACTGGAGAATATCCAGTTCTACTTCTTGATGATGTACTTAGTGAACTAGATGATTACCGTCAATCGCATTTGCTTGGAGCTATTGAAGGAAAAGTACAAACCTTTGTAACGACAACAAGCACGAGCGGGATTGATCATGACACGCTCAAACAAGCAACGACATTTTATGTAGAAAAAGGTACAGTAAAAAAATCCTAATCTAGGTTAATATAATTTGATGAAAAAGAAAGTGCGGTGGAATAATTAATGTCAGAAGAAAATATTACAAATGTACATGAAAGTGCTTCAGATTATAACGAAGATCAAATACAAGTACTAGAAGGCCTAGAAGCTGTAAGAAAAAGACCTGGTATGTACATTGGTTCAACTAGTCAACGTGGACTTCATCACCTTGTATGGGAAATCGTTGATAACGCAATTGATGAAGCTCTTGCTGGTTTTTGTACAGAAATTGAAATTACAATTGAAGCTGATAATAGCATAACTGTTCGCGATAACGGACGTGGAATTCCAACTGGGATTAACGAAAAAATCGGTCGTCCAACAGTAGAAGTTATTTTTACTGTTCTACATGCTGGTGGTAAATTTGGCGGCGGCGGATATAAAGTATCAGGTGGACTTCATGGAGTTGGTGCATCAGTAGTTAATGCTCTTTCAACATCTCTTGAAGTATATGTTCACCGTGAAGGACAAAAGTATTACCAACGTTTTGAACGTGGTGATGTAGTGATGGATATGGAAGTACAAGGGGAAACAGATTATCGTGGAACCATCGTTCATTTTACGCCAGATCCACAAATTTTCACTGAAACAACAGAATTTGATTTTGATACGCTTCGTACTCGTACGCGCGAACTTGCTTTCTTGAATCGTGGCTTAACAATTTCTATTGAAGACAAACGCGAAGAACACAAAGTTCGTAAAGATTTCCACTATGAAGGCGGAATTCGTTCTTACGTGGAGCATTTAAATAAAGCCAAAGATGTTATCCATGAGCCACCAATTTATTTGGAAGGTGAACGCGATGATATTATGGTCGAGATTTCCATGCAGTACAACACTGGATTTTCAAGCAATATCATTTCATTTGCGAATAATATCCATACGTATGAAGGCGGGACTCACGAATCTGGTTTTAAAACAGCTTTAACACGTGTTATTAATGACTATGCGCGTCGTAATAAAGTGTTTAAAGATAGTGATGACAACCTTTCTGGTGAAGATGTTCGTGAAGGTTTAACCGCAATTATTTCCATCAAACATCCGGATCCACAGTTTGAAGGACAAACAAAAACAAAACTTGGAAATTCAGAAGCTCGTTCTATCACGGATAAGCTGTTTTCTGAGGCTTTAAATAAATTTATGATGGAAAACCCAGATGTTGCTAAAAAAATCGTTGAGAAAGGCGTGGTGGCTTCTCGTGCACGTCTGGCTGCTAAGCGCGCGCGTGAAGTTGCTCGTAAAAGCAGTGGTCTAGAAATTTCTAGTTTACCAGGTAAGCTAGCAGACTGTTCTTCACGTAACCCTGAAATCAGCGAACTTTACATCGTTGAGGGTGACTCAGCTGGTGGTTCAGCTAAACAAGGTCGGGACCGTTTATTCCAAGCGATTTTACCGATTCGTGGGAAAATTTTGAACGTGGAAAAAGCACGGTTGGATCGTATTTTAGCTAACGAAGAAATCCGAACTATTTTTACAGCTATGGGTACTGGTTTTGGTGGAGATTTCGACGTTTCTAAATCTCGTTACCACAAACTTATTATCATGACTGATGCCGACGTAGATGGTGCACATATTCGTACGCTACTTCTTACGCTATTTTATCGTTATATGCGTCCACTGCTTGATGCAGGTTATATTTATATTGCGCAACCACCGCTTTATCAAATTAAGCACGGTAAGCAAATTGAGTACGTATATAGTGATGGACAATTAGAAGATTATCTAGCAAGCCTTGATAAAGACACTAAATACAGCATTCAACGATATAAAGGTCTTGGAGAAATGAATCCAGAACAACTATGGGATACAACAATGAATCCAGAACACCGTACACTACTTCAAGTGAATATCAAAGACGCTATTGATGCTGATGAAACTTTTGAAATGTTGATGGGTGACCGTGTGGAACCTCGTCGTAAATTCATTGAAGAAAACGCACAATACGTTAAAAACTTGGATGTTTAATAAATATTTCCCGGGTAATAATTGGGTCATTAATTGTTTTTAAAAGGTTTGAACTAGATTCAGCCTTACTTTTGAAAGGGAGGTTTCTCTAACAATGGCAGAAACACCAAATCAACGAATAACAGAGATAAACTTAAATAAAGAAATGCGGACTTCATTTTTAGACTATGCGATGAGTGTAATTGTTGCCCGTGCTCTACCAGATGTTCGTGACGGATTAAAACCAGTTCATCGTCGTATTTTATATGCAATGAATGACCTCGGTATGACTTCTGATAAAGCGTATAAGAAATCAGCACGTATTGTTGGGGAAGTTATTGGTAAATACCACCCTCACGGCGATACAGCGGTTTATTTTACAATGGTTCGGATGGCGCAAGATTTTAGTTACCGTAACATGCTAGTAGATGGACATGGTAACTTTGGTTCAGTGGATGGGGATATGGCGGCTGCGATGCGTTATACAGAAGCACGTATGTCAAAAATTTCAATGGAACTACTTCGCGATATTAACAAAGATACAATTGATTATGCTGATAACTATGATGGTTCTGAGCGTGAGCCAGTTATTTTACCAGCGCGGTTCCCTAACTTGCTTGTCAATGGTTCATCAGGGATTGCAGTTGGTATGGCTACGAATATACCAACTCATCATCTTGGTGAAGTAATTGATGGTGTATTGGCGCTTAGTCATGATCCAGAGATTAGTATTCGTGATTTAATGGAGTACATTCCAGGACCCGACTTCCCTACTGCTGGTATGATTATGGGACGTAGCGGAATTCGACGCGCTTATGAAAGTGGTCGTGGTTCAATTACTGTTCGTGGACGTGTGGATATTGAAGAAAAGAAAAATGGTAAAGAAACAATCGTTATTACCGAAATTCCTTATCAAGTAAATAAAGCACGCCTAGTAGAACGAATTGCCGAACTAGCACGTGAGAAAAAAATTGACGGAATTACTTCCCTAAATGATGAGTCTGACCGTTCAGGAATGCGCATTGTTATTGAAGTTCGTCGTGATATTAGTGCAAGTGTAATTGTGAATAATCTATTCAAAATGACAGCACTTCAAACCACTTTTGGAATAAATATGCTCGCACTAGTCGACAATCATCCAAAAGTACTTAATTTAAAAGAAATTCTTTATTATTATTTAGAACATCAAAAAGTAGTTATTCGTCGCCGTACAGAATTTGAGCTTCGTAAAGCAGAAGCCCGTGCTCATATTTTAGAAGGTTTACGAATTGCGCTCGATAATATTGATGCGATTATTAAATTAATTCGTGGATCAAAAACTTCTGATGTAGCCAAAGAAGGCTTAATGACTCAATTCAACCTTTCTGATAAACAAGCGCAAGCCATTTTAGATATGCGTTTGCAACGTTTAACAGGTTTGGAACGCGAAAAAATTGAAGAAGAATACCAAAACTTAGTGGCATTAATTAATGATTTAAAAGCTATTTTAGCAGATGATGAACGTATTCTTGAAATTATTCGTGAAGAATTAGAAGAAATCAAAGTTAAATATGCGGATAAACGTCGTACAGAAATCTTGGCTGGTGATTTAGTAAGCCTTGAAGATGAAGACCTAATCCCAGAAGAAGAAGTAGCGATTACGTTAACTAAACGTGGTTATATTAAACGTTTACCATTATCAACTTATCGTAGTCAACGTCGAGGTGGTCGAGGTATTCAAGGAATGTCTACTCATGAAGATGACTTCGTAGAACACCTAGTTGCAACTAGCACACATGATACGTTACTATTCTTCACTAACACTGGTAAAGTTTACCGTTCTAAAGGATATGAAGTACCTGAATACGGTCGTACAGCGAAAGGTATTCCAATCATCAACTTACTTGGAATCGAAAGCCAAGAACAAGTGAATGCTGTGATAAATCTATCCGAATTCACAGATGATAGCTACCTATTCTTCACAACGAAACATGGTGTCGTGAAACGTACAACCCTTTCTCAATTTGCAAAAATTCGTCAAAGTGGTCTTCGTGCTGTAGAACTCCGTGAAAACGATGAACTAATTTCTGTTCAAATGACAGATGGAAGCAAAAACATGATTATCGCAACGAAACATGGACAATCTATCTATTTCCCAGAAGCTAATATTCGTGTAATGGGTCGTACAGCTGCCGGAGTTCGTGGTATTAGACTTCGTGAAGGCGATGAAGTTATCGGTATGGAAGTACTAGAAGATAACGAAAAAGTACTCATTGTAACTGAAAAAGGTTATGGGAAACAAACACCAGCTGCCCAGTATCCGCTTCGTAATCGTGGTGGTATGGGAGTCAAAACCGTTACAATTACCGAGAAAAATGGTAACTTAGTAGCAATGAAAACTGTTACTGGCGAAGAAGACTTAATGTTAATGACTGTGAGTGGTGTCTTGATTCGTTTTGAAATTGATACAGTATCACAAACAGGCCGTAGTGCAATGGGTGTTAAATTAATCCGTCTAGATGAAAATGAAAAAGTAGCTACTGTTGCAAAAGTTCCAAAAGAAGAAGATGAAGTGGAGCTTGAGGAAGAAATTGACGAAACTTTAATCACGCAAGTTCCTGATGAAAGTTTTGAAGATGCTCCTGGAAGCGATATCGAAGAATAAACTAAAGCTGGAAAACTTTCTAATTTACGAATTAGAATGATTTTCCAGCTTTTTCTTAGTATAAAAAAGCGCTTTTTGAATATAATTTATGTATAATATCCTTAATAGGTCTAAAAAAGGGAAGAGTTGAAAAAAATGCGCAAACTGATTCAATTTCTGTTTATAGCAGTAGTTTTATTATTAGTGGAATTCGTTTTAATTAATTATGCAACGTTACTTTTCTTACTAACAAGTATAATTATTCAATTATGCGGGATTATTATTGCAATTCGTTTACTCCTGTTTGATCAACGGAATACGAGCTCAAAAGTCGCCTGGATGGCAGTTATTTTCATTTTACCTGTACTTGGGACGATTAGTTACTTTGTATTTGGTAGAAATCCAGCAACTAGAAAATTCAGCACGGCTCAAGTAATGGAAAAAGCGAAATTAATAAATGCGATTCATGCAATTCCAAACAACACCAATGAAAAATTACCAAGACTTTCTAAACGAATTGCTCATTTAACTTCTATAGAGCCAATTAAAGGAAATAAAATCGAAATACTAACAAACGGTGAGGAAACTTTTCCTGTACTCCTAGACGCGCTTAGAAAAGCGGAAAACCACATCCATATTCAATACTATATTTTCAAAACTGATGCGATTTCCACAGAGATTCGTGATATTTTGGTGGAAAAAGCGAAATCTGGTGTGGAAGTAAGGTTTATGTTCGATGGGCTTGGTTCAAGTAAACTGAGTAAATCATTTTTAGCGCCTCTAAAAGAAGCAGGAGTTAGTATTCATGCGTTTGATCCAATCACTTCACCATGGATTGTAAGAACTGCCAACTTAAGAAATCATCGCAAAATTGTTGTGATTGATGGGCTAATTGGCTTTACAGGCGGGTTGAACATTGGAGAAGAATATCGTTCTAATACACCGGATTTTCGAGTTTGGCGAGATACACATATTAAAATCACTGGACAAGCTGTAATTGAACTTCAAGAATCTTTTCTAAATGATTGGATTTACATGGAAAATCAAGCTGGAGCTGCGGATAAATTTATTAGTGACTCTGGATTAAAGCAATATTTTTCCCCAGTAGATATGGGCGAAGAATGGGCGCAAGTAATATATGGCGGACCTTATGATAAAGAAAAATGGGTTCGGGATTCAATGCTTGATTTGATTGATTCCGCCAAAGAATCAGTTTGGATTGTATCACCCTACTTTGTTCCTGATGAGGAGTCACTTGCGGTTATTCGCCGGGTTGCAATGAGTGGCGTGGATGTACGGGTCATTATTCCAGGAAAAGGCGATCGCGGGATTTCATTCCATGGAAGTAATGCTTATGTGAAAACAATGATTGAAGCAGGTGCGCAAATGTATGCTTATGCCGATGACTCTTTTGTTCATGCAAAGGCAATGTTAGTGGATGGAACACGTGCAGCTATTGGAACCGCTAATTTTGACGTACGTAGTTTTAGGTTGAATCATGAATTAATGGTATTCTTATATGATGAAAGCGAGGCTATGCATCATTTAAAACGTGATTTTAAGAAAGATTTTGAAGATAGTCGACTATTTACGATGAAAGATATGGAAAACAAACCATTACTTACGCGCGTAAAAGAAGTTCTTTCTAGTTTACTATCGCCAATTTTATAATTTAGGAGTGGAAAAATGAGTGGAGATTTAAAACTTAGACCGCTTGAGCGAGAAGATTTGAAATTTGTTCACCGGTTAAATAATGATGCGAAAATAATGTCTTATTGGTTTGAAGAGCCATATGAGGCGTTCGTCGAGCTTCAGGAGCTATATGATAAACACATTCACGACCAATCAGAACGCCGTTTTATTTTAGAATTAGATGGACAAATGGTTGGATTAGTCGAGTTAATGGAAATTGATTATATTCACCGAAGAGCGGAATTTCAAATTATTATTGATCCTAAGTTTCAGGGACATGGTTATGCTGTTTCTGCCACAAAACTCGCGATGAAATATGCTTTTCACGTGTTAAATTTGCATAAACTATATTTAGTAGTTGATAAAGTAAATGAAAAGGCAATTCATGTCTATGAAAAAGTAGGCTTTATTCGTGAAGGCGAGTTAATTGATGAATTCTTTGTTGATGGAACATATCATGATGCAATTCGAATGTGTATTTTCCAACATCAATATCGAGAAATGGATATTTAAATGGTGATTGGCGCAGGAAAAGTTGCGCCAGTCATTGTTTTGGGTCAAAAAAAGTTCTATAATAAGGTTTTAGTGAAAAAATTATGGTATCATGAAGTATTAAAGTTTGTATTATTTTGATGGAGAAAGGATTGGCGTGCATTGGCTACAGGCATTGGGACAGCTAAAATGATATTATGCGGAGAACATGCAGTTGTATACGGAGAACCGGCGATTTCAGTCCCATTTACACAAGCAGTAGTAACAACAAATGTAGAAACTTCTACAAAAACCAGATTTTCTTCAGCATTTTTTACAGGTGATTTAGAAGATATGCCAGATTTCTTAGCAGGAATCAAAGCATTAGTTATTGATGTTTTAAATGAAATTGGCAAAGGTGAATGTGTATCTATTCATGTAACTTCAGGCGTTCCAATTGGACGAGGATTAGGTTCAAGTGCTGCAGTAGCAACTAGTATTGCGCGTGGTTTATATAAATATTTCAATCAAAAATTAGATTCAAAAAAATTATTAGCAATAGTTAATGATGCAGAAAAAATTGCTCATGGTAATGCTAGTGGTGTTGATGCTATTACGGTCGTGAGTGAAAAGCCAGTTTGGTATGAACGAGACCGGAAATTAGAAATCATGCACTTTCCTAAAAAAATTACGTTCGTAGTAGCAGATACTGGGGTGCCAAGTGAAACCAGGGATGCGGTTAAGGATGTCCAAGTCTTATATAAAGAAAATCAAGCTGAAATCGGGAAAATAATTCAACAGCTAGGGGATATTTCCCGGGAAATAAAGCACCATTTAGAAGGCGATGCAGATACCGTGAAGATTGGTGCTGCAATGAATAGAGCTCAGTCTTATTTGGAAACTTTGACAGTTAGTGATAGTAGTTTAGAAAAATTAATTAAAGTAGCTAGAAATAGTGGTGCAGATGGGGCGAAACTTACAGGTGGCGGTAGAGGTGGATGTATTATCGCTGTAGCAAAAAATCAAGAAATCGCTGAACAAATAACGAAGGCGCTTCATAATGCTGGAGCTGCACAAGAATGGATTTTTACGATTGGAGAAGGTAGTTATGAGAGCGACAGCCATCGCACACACGAATGTGGCGCTAATTAAATACTGGGGAAAACGCGATGAACACTTGATTCTACCTGCAAACAGTAGTTTATCCTTTACGGTAGATAAATTTTATACAAAAACAACGGTAGAGTGGGACAAAAACTCAGCCCAAGATACATTTATTTTAAATGGTGAACAAAAAACGGATGCAAAAGTAGCTCGTTTTATAGATAAAATGCGAGAAGAATTTGGTATTACATCAAAGGCAATAATAACTTCTGAAAATCATGTTCCAACTGCTGCTGGACTTGCTTCATCGGCTTCGGCGTTTGCGGCCCTTGCACTTGCAGGATCCAGTGCTGCCGGTAGAGATGATACAAAAGAATATATTTCCAGACTAGCGCGTTTTGGTTCTGGGTCTGCTTCTCGTTCGGTTTTTGGTGATTTTGTTATTTGGGAAAAAGGGCAACAACCAGATGGCAATGATTCATTTGCAATTCCTTTTACCAATAAATTATGCGATAAAATGTCATTAGTAGTTGCAGTCGTTTCTGACAAAGAAAAGAAAGTTTCCAGTCGTGATGGAATGCGTTTAACCGTAGAAACATCTCCGTTTTTTGAAGAATGGGTATCTGCTGCTGAAACTGATTTAGAAGAAATGAAAAAAGCAATTTTAAACGAAGATTTTATCAAAGTTGGTGAAATTACAGAGCGAAATGGAATGAAAATGCATGCGACAACACTTGGTGCAGAACCTCCTTTTACGTATTTTCAACCTCAGTCACTCGAAATAATGGATGCTGTTAGAGAACTACGCGAAAATGGCATACCAGCCTATTTTACAATGGATGCAGGTCCGAATGTTAAAGTGATTTGTGAGCGCGAAAATGAAAATATCGTAGCAGAGAAGTTGTCAGGTTTGGCTAAAAATGTTCTAATTTGCCACGCTGGTAAGGAAGCGAGTGTTATATCAGATGAAAAATAAACTACAGGTTAAAATACCCGGAAAATTATATGTTGCTGGTGAATACGCAGTTGTAGAATCCGGTCATACAGCCATTTTAACAGCTGTTAATCGTTATATAACGTTGACACTCGAAGATAGTGATCGTAATGAATTATGGATTCCTCACTATGAAAATCCAGTTTCATGGCCGGTTGGCGGAGAACTCAAACCGGACGGGGAACATTGGACGTTTACAGCTGAAGCAATTAATATTGCGACAACTTTCTTAAAATCAGAAGGCATCGAGCTAACTCCGGTGAAAATGGTTATTGAAACAGAATTAATCGACCAATCTGGAGCTAAATATGGACTAGGTTCGAGCGCAGCAGCAACAGTAGCTGTAATCAACGCGCTAATGACTAAATTTTATCCTGAAATATCTATGTTAAAAAAATTCAAATTAGCTGCACTTTCGCATTTAGTAGTACAAGGGAATGGTTCTTGTGGGGATATTGCTTCTTGTATGTACGGTGGCTGGATTGCTTACACTACATTTGATCAAGAATGGGTGAAGCATCGTTTAGCTTATAAATCACTCGAATGGTTTATGAAAGAGCCATGGCCAATGCTTCAAATCGAAACATTAGAAGAACCAGTCCCGACTTTTTCTGTTGGATGGACGGGTACACCTGTTAGTACTGGAAAACTTGTTTCGCAAATTCATGCGTTTAAACAAGAAGATAGCAAGAATTACCAACATTTCTTAACTAGAAATAATGAGATAATGAAGCAAATAATTCAAGCTTTCCATACGAAAGATGAGGAACTGCTTTATTCATCAATTAAAGAAAATCGTCGCATCCTTCAAGAACTTGGAACAAAAGCTGGTGTAAATATTGAAACCAGCTTATTAAAAGAACTAGCTGACTCAGCTGAAAACTTCGGTGGAGCAGGAAAATCTTCTGGTTCTGGCGGTGGAGATTGTGGTATAGCTTTCTCAAAAACAAAGGAACTAGCCGAAAAACTAGTTAATGAATGGGAAACCCTTGGTATTAAGCATTTACCTTTCCATACGGGGAGAGTGCAAATTACTGAATAAAACTAATAAAGCCGAAAAACTTTTATATAAAGTTTTTCGGCTTTTAGTTCAATTATTTAAAAATAAAGTAACAAACTAATTCTTTGATTCGGTCTTATTATTTTTATTAAATAAATTATTTGCATGATTAAAAATAACCACACCAACAGCTGCCATAATACCGGATTCTGCACCAGAAATAATATCCATGAAATATAATACAGGTGTTGCGATAATAATTAAAATTCCCAACACCAACTCTATTATTCGAATTATCTTAAATGTATTACTCACCTTGTCACTCCTTGTTGAATTATAATATGTTACAAAACTAATATACCATGAAAAGTAACTTTTAATATGCCAATATTTTTAATTTGTTTTAAATTTCACAATCAAGGGAATAGTCAACAGAATGAAAGTTTGTGAAATATTTAATATATCAGGTTTTTGAACTAAGGTTTCAAATCAGATATAATGAGTTAGAGTATGAACATAGTGATTCTAAAAATGCTAATCAATTTTAAATAAGTTTGTGAGCTTTTTAAAAGAATCGCATAGAAAAAGCATTTTTTCAATTACATAGGAGTTCTAACAAGCTTCTTTCAGCACTCCGGTAATGGTATTTTTGCGCAAAAATACACATTAGAAAACATCAAAAGGAAAAGAGGGGATTCGGGTGTCAAAGGTACTTAAATCTTTGCTACTCACGGCACTACTTGGGGTTACCGGCCTTATAAGTGGTTGTGGTGACTTGACGGTACTTAATCCAAAAGGGCCAGTTGCAAAAGGTCAGTCGGACTTAATTATTTATTCGATTATATTTATGCTGGTTATTGTTTTGACGATTTTTGTATTGTTTACGATTATGTTGGTTAAATACCGCGAACGGAAAGACATTTCAAACTATGAGCCAGATATGCATGGTAGTAGAAAACTGGAAATTCTTTGGACAATGATTCCAGTGGCTATCGTTATCGCTCTAGCTATTCCAACTGTAAAAACAATTTATGCAGGGGAAGAAGCGCCAAAAGTGACTTCGCACAAAGATCCAATTATTATTTATGCAACAAGTGCAGACTGGAAATGGATTTTTAGTTATCCAGATGAGTCTATTGAAACGGTTAACTATGTAAATATTCCAACTGACCGTCCTGTATTATTCAAATTAACTTCTGCAGATACAATGACGAGTTTTTGGGTACCACAATTAGGTGGGCAAAAATATGCGATGTCAGGAATGACGATGAATTTATATTTACAAGCAGATGAAGTTGGTACATACAAAGGGCGTAACGCGAACTTCAACGGTGAAGGTTTTGCGGATCAACGTTTTGATGTAGTAGCTCAATCTGAAAAAGATTTCAAAAAATGGGCAAAAGAAACGAAAGCAAATTCGCCAGTTATTACGCAAGACACTTATGACCGTCTTCTAATTCCTGGAAGTTCTAAGAAAAAAACTTATTCTGGTACGCATTTAGCATTTGTTGATGTGGCAGCTGATCCAGAGTATGTTTTCTATGCTTACAAACGTTTTGGTTATGAGATGACAAATCCACATAATCCAAACACTAAATCAACCATTTCTGATGAGCCAATGCTACCAGTTCGTCCTGTGACAGTAACTAATCCGCAATTTGAGCGTCATGATATGAAGCCGCAAATTATTAAAAACGGTGAAGGTTACCACGAGGATAAACATCGTGAGGACGAAATGAAGAAAATGGAAGAAGATATACAAACAAATGAATTTAATAAAAAAGAATCGGATGACGCAGGGAACTAAAGGGGGGGGACATAAGACATGAAATTGAATGAGTTTATCGTAACTGGCGACCCGATGATTTTAGGTGCGCAGATATCTATCGTACTTGTAAGTATTGGTGTTGTTGCGTTACTAACTTATACAAAAAAATGGAAGTGGCTCATGAAAGAGTGGATTTCTTCCGTTGATCATAAAAAAATTGGTATTATGTACTTGCTTGCTGCTGTCTTAATGTTTTTCCGTGGTGGTGTGGATGCGCTAATGATGCGTACCCAGCTCGCTTTACCGGATATGAAATTTTTGGACGCACAGCATTACAATGAAGTATTTTCTACACACGGAACGATTATGATTTTATTTATGGCAATGCCGTTTATTATTGGACTTATGAACATTGCAGTGCCACTTCAAATTGGTGCACGTGATGTAGCATTTCCATTTTTAAACAACTTAAGTTTTTGGACATTCTTTATGGGTGCGATGTTATTTAACTTATCATTCGTAATTGGTGGTTCGCCAGATGCTGGTTGGACAAACTATGCGCCACTTGCGACAGATTTTAGCGCTGGATATGGAATTAACTTCTATCTTCTAGGTGTTCAAATCGCTGGTATTGGTACGCTGATGACGGGGATTAACTTTTTCGTTACAATTTTACGAATGCGTACAAAAGGTATGACGTTAATGAAAATGCCAATGTTTACTTGGTCTTCATTAATTACAAGCTTAATCATCATTTTCGCTTTCCCAGTTTTAACAGTGGCACTTGCACTAATGTCATTTGACCGACTGTTTGGGACAGCATTCTTCACACTCACGAATGGCGGGCTCCCAATGATGTGGGCTAACTTGTTCTGGGTTTGGGGGCATCCGGAAGTTTATATTGTTATTTTGCCAGCTTTCGGTATTTTCTCAGAGATTATTTCTACGTTCTCCAGGAAAAAATTATTTGGTTATCCGGCAATGGTTGCCGCGATGGCAGTTATTTCTTTACTAAGTTTCCTTGTTTGGGTCCATCACTTCTTTACAATGGGATCAGGGGCGCTTGTTAACTCCTTCTTCTCCATTACAACGATGATGATTGCGATACCGACCGGGATTAAGATATTCAACTGGCTCTTTACGATGTATAAAGGGCGAATAACCTTTACAACACCAATGCTTTGGTCGCTTGCCTTTATCCCTAACTTTGTTGTTGGTGGGGTAACTGGGGTTATGCTTGCGATGGCTGCAGCCGATTATCAATATCATAATACGTATTTCTTAGTATCTCATTTCCACTACGTATTAATTGCTGGGACTGTATTCTCCTGTTTTGCCGGGCTTACATACTGGTATCCAAAAATGGTCGGTTACAGACTAAATGAAAAAATTGGTAAATGGTTCTTCTGGATTTTTGTTGTTGGATTTAACGTATGTTTCTTCCCACAATATTTCCTAGGACTAGATGGTATGCCACGTCGTATTTACACTTATGTTCAAGGTGATGGTTGGACAACGCTTAACTTTATCTCCACAGTGGGCGGATTCTTGATGGGTGTAGCATTCTTAGTACTTTGCTATAACATCTATTACAGCCACAAACACTCTAAACGAGAAGTTACTGGTGATCCGTGGGATGCTCGTACGCTTGAATGGGCTACAAGTTCTGCAGTTCCTCCAAAATATAACTTTGCTGTTTTACCAGAATGGAACGACTTGGATGATTTCTGGAATAGAAAACAAAAAGGCGATTCATATGTGAATGACAAGAATTATAAACCAATTCATATGCCAAGTAATACAATGGTCGGTTTTGTAATGTCCGTTTTCTTCTTCATTGCAGGTTTCGGATTAGTCTTTTACTGGTACTGGTTAGGAATTATTGGTCTCGTTGGTATTTTAGGATGTATGATTTATCGTTCATTCCAAAACAATGATGGCTACCACGTTGAAGTGGATGAAATTAAAGAAACAGAAGAACATAATGCGCGCGAACTTGCGACTGGTGTGAAGGAGGGGAACCCATGGAATCTGTAGAAGCAAATAAAAATCTGCCAATAGAATATAGGTCAGAACAAGGTCGATTAAATATTCTTGGTTTCTGGATTTTCCTTGGCGCCGAAATCGCATTGTTTGCTACTCTTTTTGCTACTTACTTTGTTATGAGAAAGGCTGGCTCGAATGCGGGTCATCCGCCAGCAGAAATGTTTGAACTTTGGCTTGTCCTTATAATGACATTTTTACTATTAACAAGTAGTTTTACGTGTGGTCTAGCAATTGGTGAGATGCGTAAAGGCAATGTGAAAATGTTGACGATTTATTCGATTATTACACTCATTCTTGGTGCGGGATTTGTTGGCTTTGAGTTATATGAATTTGCACACTATGTGACAGAAGGCGTTACAATGCAAGTCGGTTCTTACTGGTCGGCATTCTTCGTTTTACTAGGGACACATGGACTTCACGTTACGGTCGGGATTTTCTGGATTAGTTTTATTCTGATTCAAATTAAAATGCATGGTTTGACACCAAAAACAGCATCAAAAGTATTTATTTCCAGTTTATACTGGCATTTCCTTGATGTTGTGTGGATTTTCATTTTCACCGGTGTCTATTTGCTAGGGATGGTGAACTAATATGACACAAAATAATAAATCAAATGCAGCACATGCTGAAGGTGGCATTCCTTGGAAACATATTGTTGGTTTCGCATTATCAGTTATTTTGACGCTTCTAGCAGTTTGGGTAGCTCTTTATTCAACGCTTACAACAAATGTTAAGGTAGTTATTATTTTCATCTTTGCGTTCATTCAGGCAGCCCTACAACTTCTAATGTTCATGCATATGACGGAAGGCCGCGATGGCAAAATTCAAATTGGTAACATTTTATTCGCAGCATTTATTGCGATTGTCGTAGTTATTGGTTCTTATTGGGTAATGGAAATTGGTCATATGAATCATTTGTTATAAAAAGGAGCGAGTATAGAATTAATTTTCTATGCTCGTTTTTTGCATTTTTAAAGGATTTAGAAGACGAAATAAAAAATTTCTAAAATTATTGCTTGCTATGTAATGCATTACATATTCTATAGTTAAGAAGTAAATTATATTCGTGAGAGGAGTTACACAAAATGACAGAATCAAAATTTCCTAAAGGCTTTTTATGGGGCGGAGCAGTTGCTGCAAACCAATGTGAAGGCGCTTATCTTGAAGACGGTAAAGGACTTTCACTAGTAGATATAGTACCAACAGTAGAGGACGGACGTTGGGACGCACTTTTCAATCCAACGAAAGCGCTTTCCACTGATTATGGTTTTTACCCAAGTCATGAATCAATTGATTTTTATCATCGTTATAAAGAAGACATTAAATTAATGGCGGATATGGGATTCAAATGTTTCCGTATGTCCATCAGCTGGCCACGTATTTTCCCAAATGGTGACGAAACTACACCAAATGAAAAAGGATTAGCATTTTATGACGCAGTTTTTGATGAGTGTCATAAATATGGTATCGAGCCAGTTGTTACGATCAACCATTTTGATACACCTCTTGAAGTTTTCAAAAAATATGGTGGTTGGAAAAACCGCAAATGTATCGACTTTTACTTGAATTTCTGTGAAGCTATTTTCACACGTTATAAAGATAAAGTAAAATATTGGATGACATTTAACGAAATTAACATGATTCTTCATATTCCATTCTTTGGTGGCGGCATGGACGTTACGAATGAAGAAAACCCAGAAGAAGTCAAATACCAAGCGGCACATCACCAATTAGTTGCATCTGCTTTAGCAACAAAACTTGGTCATGAAATCAACCCGGAAAACCAAATAGGTTGTATGCTTGCAGCTGGGAACACATACCCAATGACATGTAATCCACAAGATGTTTGGAAATCCATTCAAGCGGACCGTGAAGGCTATTTCTTCATTGACGTTCAAGCGCGTGGTTACTATCCAAGCTACACTAAACGTTTCTTCAAAGAACACAACATCAACATCAAAATGGAAGATGGCGACTTAGACACATTACGCGATCACACAGTTGATTATGTGGCATTCAGTTACTATTCTTCTCGTCTAACAAGCGCAGATCCAGAGAAAAGCAAAGAAACAGAAGGCAATGTTTTTGCAACACTAAAAAACCCATATCTAAAAGCAAGCGAATGGGGTTGGCAAATTGATCCACTAGGTCTTCGTATCACTATGAATACAATTTATGACCGTTATCAAAAACCACTTTTCATTGTAGAAAATGGATTAGGTGCAGTAGATACAGTGGAAGAAGATGGCGCTATTAATGATGATTACAGAATTGATTACATGCGTGAACACGTTCGCGAAATGGGTGAAGCAATCGAGGACGGCGTGGAACTTCTTGGCTACACACCATGGGGCTGCATCGACCTTGTCAGCGCTGGCTCTGGCGAAATGAAAAAACGTTATGGCTTCATCTACGTTGACCGCGACAACAAAGGCAACGGAACACTAAACCGCTCGAAGAAAAAATCATTCGACTGGTACAAAAAAGTAATTGAAACAAACGGTAAAGATATCGATTAATAACTAACAAACCCCCACTTTCGGCGATGAAGGTGGGGGTTTTAAGTAATATCATTTATGGGAAGTTTCTTCTTTTTCGATTTCAGAGACAGTTTTTATATTTTCTTCATATTCAGGCTTAAGAAAAGTTTCATCTACTTCTTTTGCGGAATTGACTACTTCTATACCAGCTTCATCATAGAGGGCAGCATCAATCCATAAATCTTTATTATTATTTAGATAACCTTTAATGTGAATTACTCCCGTTGGATTTTTTTTCGTACTTGTTAAAGTGATATTATTGATACCCTTGTAATTATAATTAAAAAAAGTTTCAATCCGAGGTTTTTGTTCCACCAATATTTTTTTCATATCTTTTTCTTCCTGGTTTTTCAAAATAAAGTAGCCTCCTGCTAAGAATAGTATTATAGTTATAATAGCGGAAAAAATTATTATATTTTTTTTTTTCATATTTTTCACCTCATTAAGATAATATCATAGAAAGGAGACATATTGTTATGAAAGTGAAAGATGACACAAATTTTTATTTGTCAGATGAAGTATATAATTCGTCTTATCTCAAAGCTGGGCAAAAAATAAAACTCACTAACAAAGAAACATGGGTCACAATCAAATCAGTAAACAAAGAAAACGGTCTGCAAGCTATTGCAGTGGTGCCATTGAAGGATTATAAAGATTACAATAACGGGAAATTAAAAAAATATACTCATATTGTTTTTGTATCGCGAGGATCTGAAGAATTAAATGATTGGAAAGAAAACTTAGGTCTGGTTGTAAAGGAAGATGATAAAGAAGGCCAATTTAAAGTATATGACAAATTCGTTAATGATACGCTTGGAAAATTTAAGACGCAGGACTATAGTTTTACAGGACATAGTTTAGGCGGTGGATTAGCGCAGTATGAAGCTGTTAAGCACCTAAAACCAGCAGTAACATTTGCTGCCGCGAGAGCTTTTAATAAATTAACGGACAAAGAGCAAAAAAAGGCTTTAAATGGGGAGTATTGGGATTTAATTAAAGATTATTATCATTCAGACGATGTCGTTGGAATGTTACCACCAAATGCGGAAGTTTTTTATAGACAATACTTAATGAAACGTAATTCAAGTGAAAATAATCTAGACAAATTTGGAATTGGTGGACATATGCAGTCTACTTTTATTGGTTGTTTTGGGGTAGATGGTGCGGCTGAATTACTTGTTAAACCAGACGAAATTATTAATCAAATCGAGCGTTTGGATGATGTTTTTGCAAAAATGCGTCAGATTGAAAATTTTATGCAAGACTATGAAGATTGGGAAAAAATACAGTCACAGCGCCTGAGATCTCAGCTAGATGAAGAAACATGGGAAGGTGGAAAGTACAGTGAGTTAACAAACTGGGATGTAGATGATGTACTTACTGAGGTTTCAAGAAAATACAAAGACGGTGTATATAGGTTTCATAATACAGATAAATTTGAAGAGTTTTATGATGAAAATAGAAAAACAATTCAAAAACTAAATGGATTTAAAGAAGAAGTAATTAGTGCAGCGCTAGCTTTTAATAATAAAGATAAAGAATTAGGCAACTGGATAAAAGAAAACAGCAAAGGATGGTAAAAAATGTACGGGAGTTCACCAACAACACAGAAAATCGAAAATTACGATTACTATGCAAAAGCTGAACAACAACGATTGCAAGCTGAATTGGATAATAAAGATGCCAAACTAAGCAATCAAGATAGAGCAGATATTATCGCGGCACAGAGAGCGTTAGAAAAGCAAATGCAAAAACAACATTTACAAGCAGAGGTTCCTAAAAAAGTAACGAAAATAATAGATGAGGGTAAACAAGAGTTAGTAAGAATTGAACAAATATGGGTAGATTTACTTGCCGATTATGCTGATATCGTAGCCCAAATGGAGTGTTCATTTGAGTCTAAAACTGGTAAAGCTTTAAAAGAATGGATGGTTCATTATCGGAGTAACCAGATAATTCGAAATGAAATTTTAATTTATGACTGCCAAAACTCCATCAAATTAGATAATTAAAAACAATACATAAAATAAAAAGCAGAAATCATTGTGTAACACCATCCAAAAAATGGCATACATAAGACTTCTGCTTTTCCATTAATATGAAATTGCGCGTTTTGCTTGTTTGCTCCAACAAGTATTAAAATAACTCTGTGAAATTCGAGCGTTTTTTTGACCAGACCAGCTATCATTATAGTAAAAATTATTTTTATCATAACCGGTGATAGTGATTGCATGGACAGAAAATCCGTGGAAATTACTGACCCAAGCTACAACCGGACGTTTTTTGTTCAGTTGATTTTTAATACCTGTTAAATTCGTTCCGGTCATGTTTTTCGCGCTGCCAGCATATTTCTTTACTTGGTTGACTAAAGCGGGTGGATAAATTGTCCAACCACTCTTAGAAAAAGGATTACCTACAAATCCATAATTTGGATTAGATTTATGACGTTTCATTTCTTTTGCTAACTTCACTTTGTCCACGTTTTTACCTGCATAACGCAGCATCATGGCTACATTTGTAATTTCGCATCCGGTTGGAAGTTGTGGACGTTGCACAATTAAAGGTACATTCATTTGAATAATCTTTGGAGTTGATGGTTTGGGTGCGGGCGTTGAGGCACCAGCTGCTTTTACATATTTCCCAGATACGTAGCCTTTTTTTCCTTTAAAACTGATTCTATACCAGTTGTTAGACGTTTTTGCAATGGCTTTAAATTTTGTTTTATTCTTGAGCCAACCGATCACTTTCCCGGATGTGGCATTTGTTGTACGAACATTAAGACTGGCTGTTGTCACCATCTGCTTATTAATCACAGTTTCCTTTACCGCCGCCTGACCAGTTGTAGAAACACTAAAAATACTTAAAACAAGCCCCAAGACAAGTAGCATTTTCCCCCATTTGCTAAAAAAATCTCCCATTATATCCCCCTTTAATACAGATTACTTATTTATACCCTATTTTCAAAAAACGAAAAGAAAACGCTTGCATAAATATAATAGCCATGTTACTATGAAAATGAACTTAACGTGTTAACCGGTTATTATAGTGAAAGTTCAGTATTAGCAAGCGAATTCAAGTTTGCAATCAAAAATGTATCATGGTACCATTAACCTAAAACTTAACGTGTTAACACGCGGGATGCTTTAGGGGGAACTAACGATGTCAGAACCAAAATATGCGATTATAATCAGTGATATCAAGCGATTAATCAATAATGGAACTTTCAAGCCAGGAGAAAAAATTTATTCCGAAGATGAACTTAAAAAGAAATATAACGTTAGTAATACAACAGTTGTTCGCGCTTTACATGAACTTGTAAGAGCAGGGATTTTAGCGCGTTATCAAGGAAAAGGTACTTATGTTAGTAAATCCATTATCAATGAGGAAGTTATTTTTAATGAATATACAACAGTGCCTAACGGTAAATTTAATCGAAAAACAAAAATTACTAATGAGCATACGAAAGTTGTGGCTATTAACGAAATTCAGGATGAGCGAATTGCTAAAAATCTGCAAATCCCACCTGAAAACATGATTGTTCATTTTCAGCGGATTCGTCTTATAGATGACGTACCTTGGACAGTTCAAAACAACTATATGGCAAAATCCAATTTAATTAACGTCGATTTAACGAATCTGGAAAAGTTTAATTCTTTATCGGAAGTAATTAAAGAGCTTTATGGTATAAATATTCTGCATGAGGCGATGAAAGAGCGCATTCAAGTTGAATTTCCAGTAAAAGACAAAAATAATTTTAAATTACTTGAAATCGACACAGAATTACCACTTTATCACATTGAAAGAATCACTTATGTACCAGAGGGAAAGCCCTATGAATATATTGAAAGCTATTTACGACATAATTTTTACTCTATTGAAATTGAAAAGAAAAAACAATAGAAAGGAGATCGTTACTTGAATTATATTATCGCAGCACATGGCCGGTACGCGCAGGAAGTAAAAAATAGCTGCCAAATGATTACCGGCCAAACAACGAATATCGCAGCAGTTACTTTTACCGAAGACATGGGGGTGACGGATGTATTAGAGAGCTACAATGCTGTTTATTCATCTGAAAATGAAACCGTTATCATAGTAGATATTGTGGGTGGGACACCTTGTAATGCAGCGCAAATGTTTCGTGCAAAATATCCTGAAATAAAGATAGTATCAGGTTTATCACTAGGATTAATTATCCCGCTTAGTCTGGGAGAAAGCTTAGAAGGAGCAATCATTGGCGCACAAGAAAATATTCAATTTGTGGAAGTGAAAGCAAATAATTCGACAGTAAGCGATGATGGAGAGGAAGAGGACTAATGGGAAGTAACGGAATTAAACATGTACGTGTAGATGAAAGACTAATTCATGGACAAGTAGCAACAATGTGGACTAATACCATAAAGGCAACGCGAATTATGATTGTTGACGATGCCGTTGTAAAAAATGATATGGAAAAAATGGCACTCAAAACCGCAGTACCAGCTGGCGTTAAACTAAGTATCCTTACAGTAAAAGGGGCAGCGAACAATATCAATAATGATAAATACGTTGGTCAACAAGTTTTCTTAATTGTAAAGTCACCCCATGCGCTTCGTGGTTTAGTGGATGCTGGTGTGGAACTTCCTCAAATTAATGTAGGAAACATGTCAACAAAAGCAGGGAGCCGCCAAATCAAAAAATCTGTTAGTGTAACAGATGAAAATTTGGAAGATTTTGATTATTTATCCAAAAAAGGAATTAAAATCACAGCTCAAATGGTTCCTAGTGAAGATGCTATTGCATTTGCAAGTTTATTAAAAAATAAGTAATAAGAAGGGAGAACTATAATGGATTTAGCAGTTTGGCAGATTATATTGTTGGTTATACTTGCAGCTTGTACCATTCTTGATGCTTTAACTTTAGTAATAGGACTTAATTTCCCTGTAATAACAGGAACACTCGCTGGAATTATAATGGGCGACATGGTACTTGGTCTTGCTATTGGGGCAACGTTACAACTGATGGTTCTAGGTGTTGGTACATATGGCGGGGCGTCAATCCCTGACTTTACAACCGGGGCAATTGTAGGAACAGTATTTGCTGTTTTGTCAGGGCAAGATGCGGAATTTGCGATTGGGCTTGCAATTCCAGTAGGACTTTTAATGGTTCAATTAGATATTTTAGCTAGATTTACCAATACATTTTTCTTACATCGAATTGATTCTAACATTGCGTCAGGCAACATTTCTGCGGTAAAAAGAAATATTTGGTATGGAGCATTACCATGGGCTTTATCACGTGCAGTACCAGTATTTATCATGTTGACTTTCGGACAAGGAGTAGTTGATTTTATTCTAAATGAAATTCCAGAATGGCTAATGGGCGGACTTCGTGTAGCTGGCGGAATCCTTCCAGTAGTAGGTATCGCGATACTTCTTCGTTACTTGCCAACAAATAAATTCGTCGCATACTTAATTATTGGTTTCGTAGCAGCAGCTTATCTAAAAGTACCAATGCTAGGCGTGGCGCTAATTGGTGTAGCTTTAGCAATCATTTACTTCAAACAAAATTTCAAAAACCAAGTGGCTGTGGGACCAAATGGCGCAGCGCTAGTTGGGGAGGAGAACGAAGATGGCGAATACGAAGACTGAACAGGATTTTGAAAAAGTCCTTAAGAGACGCGATTTAATAGCAGCAAACTTTCGTTGGTTGTTTGCCAGCCAAATCTGTTGGAACTATGAGCGAATGATGTCAACTGGTTACCTTTATAGTATTTTGCCAACGCTTCGGAAACTTTATAAAACAGATGATGACTTAAAAGACATGATGAACATGCACAATCAATTTTTTAATACGAACCCTATGGTCGGTGGTTTGATTTTAGGAATGGATATGGCTATTGAAGAACGAGAAAAGAAAGCTTCAAAAGAAGTTGTAACTGGTTTGAAAACAGGGCTAATGGGACCGTTTGCTGGTGTTGGTGATACAATTTTTGGCGTTATCTTACCGACGATTTTCGGATCGATTGCAGCATATATGGGTCTTCAAGGCAATGTGACGGGTGTTGTTATCTGGGTATTAGTTAACATTTTAGTTGTAGGAGCTAGATTTACGCTACTTCCACTCGGTTATAAGCAAGGTGCGAAATTAGTAACTGAATTTGCAGACAGACTTAATGCGTTAACCGATGCAGCTATTTTGCTCGGGGTCACAGTTGTAGGAGCGCTCATTCCAACTGTAATTAAAGCAACTGTTCCTTTCGTTTATAAGTCAGGGAAAGTAGAACTTAAAATGCAAGACATGCTCGATCAAATTATGCCTTCTCTCGTTCCAGTTTTACTCGTGGCACTCATTTATGCACTTTTAGGCCATAAAAAAATGACATCTACGAAGGCGATTTTATTAGTAATGGTTATTGCGATTATTTTATTCAACCTAAAAATTCTAGGTTAAAATATAAAAATTGGAGGAATAGACAAAATGGGTTTAACATTTTTTGACAAAGCGCGTGAATTAACAGAGGAACTTGAAAGAACACAAGCGGAAAATATTCACGAAGCAGCGCAACTAGTAGCAGAGAGCATTATGAACGACGGGATCATTCAAGCATTTGGTAGTGGGCATTCTTATGCAGCAGCAATTGAAGTATGTGGAAGAGCGGGAGGGCTTATTCCGTCAAAAGTTATTATGGATCCCGCGGGAGGATACTATGAATCTATTGAGGGCGTTGGTTCCTTGTTAACTCATAGATTACAAGCAAAACCAAATGATGTATTCTTTCTTATATCTAATTCAGGTCGAAATCCGATGGGAATCGAGCTTGCAGAATGGATTAAAGCGCAAGGCTGTAAATTGATTGTTGTAACGGCGCTTGATGCCTCTCAAACAGCAGCATCCAGACATTCTTCTGGAAAATTGTTATATGAATTTGCGGATGTCATTCTAGATAATCGCTCGGTTCAAGGAGATGCGGCACTCGAATTAGATGGTTTAGAGGGAAAAGTTTGCGGAACATCTTCCTTCTCAGCTGTTTTGCTTCTACAACAAACCATCTATGAAGCAGTAGAACTGATGCTAGAAAAAGGATACACACCACCAGTTTATCGCAGTGCCAATATTGATGGCGGCTACGAATATAATTTTGCGATTGAAGATAAGTTTGCTGACCGGATTTTCCACTTATAATAAAAATGGGCGCGAAAATAAATATTATTTTCGCGCTTTTTGGAGGTTAGATGATGGTATTAAAAGAAGCATGTATTGAAAACACTACTAATTTAGCGAAAGTTATTTTAGCTGGAGCTAATCGAATTGAGCTTTGTGACAATCTGGCGGAAGGGGGGACTTCTGTTAGTTATGGGGTTGCGAAATATGTAGTGCACTTTTGTCATCAAAAAAATGTGCGTGTTATGGCAATGGTTCGTCCTCGAAAAGGCGATTTTACTTACACAAAAGAGGAGATTGCAATGATGTGTGAGGATATTTTAATGTATAAGAAAGTAGGGATTGATGGAGTTGTTTTTGGTTGTATTACGAATTCAAAGCAGCTCGATAAACCAGCTATAAAACAATTAATGAAAGCCGCAACTGGTGTCGAAGTAACATTTCATATGGCATTTGATGAGTTAATAGAAATAGAGAAATTACAAGCAATAGACTGGTTGGCAACACAAGGTATTACACGAATTCTGACGCATGGCGGAGACGGGACCAAACTTCCCGAAGAAATATTTATGAATTGGCGAAAATATATTGATTATGCAGCCGATCGTATCATTATTTTGCCAGGTGGAGGGATTAAATTTCATAATTTAGAGTGGATTATAAAAGAAACTGGAGCGACTGAAATACATGGTACAGACTTGTTTGGGGAGCATTAAAACTCCCCTAATAAAAAAATTTTTAAAAAAGGCTTGCAACCGTTTTCTTTATATGATATATTTATCTCATCACAAAGGATTGTTACCAATTCATTGGGCAAAACCTAAGCTGATTTGTAGGACACGTGTATACGTGGAGTCCTCGAATGAGCTTAGGTTTTTCTTTTTGCCCAAAAAACCAAAAAGAGGAAGGAAGTCGTCAAAATGAAATATGAACAGTTAGCAAAAGACATCTTGAAAAATGTCGGCGGTAAAGAAAATATCAACAGTGTGTTCCATTGTATTACCAGACTTCGGTTTAAACTGAAAGATGAGAATATTGCGAACACAAAAGAGATTGAAAAGCTTGACGGAGTTATCTCTGTAATTAAAAGTGGAGGTCAATACCAAGTAGTTATTGGTAACCACGTACCAGACGTATTTAAAGCAGTACTAGAAGTTGGCGGTATTTCAGCAGAAGGTGACGAAGGAAGCAGCGCACCAGCAACAGGTAATATCTTCAACCGTTTTATTGATATGATTTCCGGTGTATTTACACCAGTTTTAGGCGTATTAGCAGCAACAGGTATGATTAAAGGTTTCGCAGCAATGTTCTTAGCATTTGGCTGGCTTACAGATAAATCAGGGACTTATATACTCCTTTATGCAATTGGGGATTGTTTATTCTACTTCTTCCCGATTTTCCTAGGTTACACAGCAATGAAAAAATTTGGTGGAAACATATTTATCGGGATGGCAATAGGGGCATCTTTAGTCTATCCTACACTTGCAGGTATTTCTGCAGGTAAACCAATTTTTACGCTTTTCGCAGGAACCGTTTTTGAATCTCCAATTCACATCACATTCTTAGGAATTCCAGTTATCTTGATGAATTATGCATCTTCTGTTATTCCGATTATCTTAGCAACATATTTTGGTTCAAAAGTAGAAAAAGGCTTCAAGAAAATTATTCCAGATGTAATTAAAACTTTCGTAGTTCCATTCTGTACATTATTAGTAGTCGTTCCAATTACTTTCCTTTTAATTGGCCCAATCGCTACATGGGCTGGTCAATTACTAGGAGCAGGAACAATTTGGGTTTATAACTTAAGTCCTGTAATCGCTGGTTTAATCCTAGGTGGTTTCTGGCAAGTATTCGTTATCTTTGGACTTCACTGGGGTCTTATACCAGTGGCAATCAACAACTTAACAACGCTTGGAGCAGATCCAATTTTAGCAATGACTTTCGGTGCTTCATTTGCACAAATCGGTGCAGTATTAGCAGTATTCTTTAAAACTAGAAATACAAAAATCAAATCACTTAGTATTCCAGCATTTATTTCCGGTATCTTTGGTGTAACAGAGCCAGCGATTTACGGGGTTACTTTACCACTGAAAAAACCATTTATCATGAGCTGTATCGCTGGTGGTATTGGTGGCGGAATCATCGGTTTTGCAGGAGCGCAAACATATATCATGGGTGGACTTGGAATTTTTGGTTTTCCTAACTTCTTCAAACCAGGCGCAGGTATTACAGGTGCATTCTGGTGGGTAGTTATCGCAATCCTTATCAGCTTCGTTCTTGGTTTCATTTTAACTTATGTAGCAGGTTTTAAAGACCCAGCTGAAGCAGTAGTAGAAGAATCTAACACAGTAGAAGGCGAAACTTTAATCGAACGTGAAACAATTCCAGCTCCAGTAGTTGGCGAAATCGTAACTTTAGCAGACGTAAAAGACGAAGCATTTTCATCCGGTGCACTTGGAAAAGGTGTAGCAATCATTCCTTCTGTCGGACGTGTTGTAGCTCCAGCAGCAGGAACTGTAACAACAATCTTCCCAACTGGGCATGCAATTGGTATTACAACAAATGACGGTGCAGAAGTACTAATTCACATTGGTATGGACACAGTTCAACTAGAAGGTAAATTCTTCACAGCACACGTTAAACAAGGTGATACAATTACAAAAGGTCAATTACTAACTGAATTTGATATTGAAGGCATTAAAGCAGCTGGTTATGATGTTACAACACCAGTAGTAGTAACAAACTCCAATCAATATTTAGACGTAATGATTACAGATGCAAAAGAAGCAAAACTAGAAGAACGTTTAATCACATTAGTAATTTAAGACTTATTAATAAGCAGCTTGGGCAAAATTTGCTCAAGCTGTTTTTATGTTATACTGAGAAAAAATGGGCGGTGAGTAAATGTTAGTAAAAGATGACCTTATTGGAATTATTTGTTGTTCTGATGGGCGAAAAAGAGAGGATAAGCCAGTAATTGAAAGGCTTAAACGAGTTTTAGAAGTTGAATTTGGATTGCAATTGATCTTGGCTAAAACTATTTTTCGAACAGAAGATTCACCTTTTAGTGGTAGCCCTAAAGAACGGGCGTCAGAACTAATGAAGCTGTATCAAAATCCGGATGTGAAAATGATTTTTGATATTTCGGGTGGAGATGCAGCTAATCAGATGCTACCTTATCTTGACTTTGAACTTATTCAAAGAGTAGCCAAGCCTTTCATTGGTTATAGCGACTTAACGGTGATATTAAATGCTATTTATACGAAGACGAAACAATCAGGATATAACTATTTATTGCGACATTTGGTGGGGGAAGCGAGTGAAATCCAAATGGCGCAATTCAGAAAAATATTTTTTGAAAATCGTCTATTGATTAATGGAAAGTCCCTTACTGAATTTGAATCGAGTAGCGGCGAAGTAGTTGGTGGAAATATCCGTTGCTTTTTGAAGCTGGCCGGAACAGAATTCATGCCAGACGTAACAAATAAAATAATATTGTTAGAAAGTTTGGGAGGAAGAGAAACTAAAATAGCTTCTTATATAGCGCAAATAGAACAATTAGGCTTGTTTTCGAAGTGCTTAGGTATCATTGTGGGAGAACATTCAGAGGCAGAGAAAAACGGTGAATACGACAGAATAGGCGACTTATATTATCATATTGGTTTAAAATATAAATTGCCTGTTTTTAGAACTAGTGAAATCGGACATGGATTAGATGCAAAACCATTTCCAATCGGCGAAAAAATAAATGTTTCACGTGAAACATTAACAAATTTTTAATATTTTTATAGCGAAATGTTCATAATTAACCTTTAATATAGAACTTGTAAGCAAGGAACACAATTAGTTTTACTCCCTTTTTGCTAATTGTAGAATTCCTTAAAATCCTAAACTCCCTTTTTGGACCGACTTGATTGTCGGTCTTTTTTTATTTCTTTTCAAGCAAGATGTTCATATTATCCAGTTCTTCTGATTTTGTTTTACTAACAGTCAAGATTTCTCCGGTTTTTAAATTAATATCATACGCTTGTTTTTTTTCAAATTGTATTTCGGTACGAGCATCATCAGCGTAAGATGGTAATATTTGAATAAAGGGTTTTTCCTCACTACTTTTGTTAGTGGTGTAAGTCAGGTTATACCTCCCAGCTGGAATTTGTTTACCAGCTTCGTAGGAACCGGAATGTTCGATTGTCAATATATTGGCGGAGTGTTTAATAGGATTGAATTCTGCCGGTGTCAGCACAACTTCACCGGATCCTTCAAAATACAATTTATTAGCATCTAATAATTTAACACCAAGTATTTCATCGCCTGTTGAAAGTTTTGTACCATAGTAAGATAAAGAACCTTTTGTTACTTGCATATCATAAATCCCAACTTTAATTTCCTTTCCAACAGTGTATTCGCCAGATTGTAATTTGACAGTTTCGGCTGAATTCAATAGCTCGGGATTTTGATTTTTGAGATATTTTATGCCTTTAGGAACGAAGAAGACAAGAAGTGTAAGGAATGTCAGCCCAATGAAAATAACTACTTTGGTTTTAGTCATGGATAATTTTCCCTTGGTCCATTCGGAGGCATATATCACAAAGTGGCTCTATATCTTCTTTGTGGTGACTTGCTATGATAATGGTTGCACCACGTTGTTTTTCTTCAAGTAGTAGTTGGTTAACTAATTCTATTCCCTGATCATCTATCGCATTTGTTGGTTCATCAAGTAAAATAATATCAGGTTTTTCAAAAATGGCTTGCGCAATATTGAGTCTTTGTTTCATTCCAAGGGAGTATTTTTTAATCTTTTTATCAGCATGCGGAGCTAAACCTACCCTATTAATAGCATTTTCAATATCTTGCTCACTAGCGATATTTTTAATTTTAGCTATAATTTTTAGATTTGTTTTTGCATCAAATTGAGGTAATAATTCCATATTTTCGATAATAATACCCATACTCGGTGGAAAAGAGATATCTTGGTGAAGTTGTTTATTATCAATAAATATCTCACCACTTGTTGGGATAATTAAACCAGCAAGAGACCTAAGTAACATTGTTTTTCCAGATCCATTTTCCCCAAAAACACCATAAATTTTCCCTGGTTCAAAAGAATAATTGATATCAGTAAGTACTTCCGCGTGCTTGATTTTTTTTTGTAGATTAACAATTTTAATCATAAAAACCCTCCGTTATCATAAAATGTCTGTTGTTTTAAATTTTTTATTAGCAACTATAAATATAGACAATAAAACTACTAGTAAAATGATTAAACTGGTAGGTTTTGAGGTTAATAAAGTATAAGTGTCAGCAGAAGAAATGAATCCGCTTCTAAAACCCATACCATAATTTGGTAGCAGTAAATAATAAGGCCAGGTAGCGGTAGTGTTTTGGTAAATTAAATCTGCTGCAAGAATAGATATAACGACATAACTATTTATAATTAATAACGCTTTTTGTGCATCTAAAAATAACTCCAGAAGATATTGCAAACTGAAAACGGTAAATAACATAATAGAATATCCAAGAGTTAAATAGAAAAATTGAGTAGTCCAATGTATATAATAGGTCGTAATTAAAGAAATTAAAGCAAGTTGTAAACAGATAAAAAGAATAATTTTTATAAATAAGTTTAAAAATTGCTTCATTAGCCAGTATTCTTTTTTATAATTACGAGAAATTTGTAAGAAACCATAATTAGATAGTAAATCTTTTATATTACCTGAAATATAAAAACTAAAAGCAATAATCGGTAGATACCAGTAAATCAATAAGCGTGTTACTACTGGTGTGGCTAATCCAACGGGAAATCCATCTAAAACTGGTAATATTTTGAATGGGAAATCAAAAGTCATGAATAATATTGCTTGTAAAAATAAACAAACAAACACTAATATAATAAGTTTTTTATTTTTCATACTAATAAAAGTCCTTTTTTATAAAGATATTGGAACTGAGCAAATATAAGATAAATGATAGAGTGGTACTTGAAATTAGAATGAATGGCACTTCAGAGAGTATGGAACCATTTTGTAACCAAAGATCAAAAAAATTTAAATTGTGAAGAGGTGTCCAGTAAATGCCTTCTAAAATTACCCAATCAACAAGATAAAATATACACATTATAAAAGCTCCAAAAATGAGCGCTTTACCAGTAGAAGCAGTGAAGTCATAAATAATTCTGAAAATAAAACCTATACTTAAATAAAAGAAAAAAAGCAGTAAGGAAAAGAACAGCATACCAGCATAAACATGAGTAGTTATGAGCAACTTATTACTTAAAAAAATGAAAGAATAAATCAAATTCACACTTAGATAAAGAACTACAAATAGCAATGTGGCAATAACAGTCTCTTTCACAATTTTATGGTAAGCTTGTAATCGATTTTTTTCCCTAACTAAAGAAATAATTTGTTCTTTTTTTGAAAATAGTAGTGAAAAAATTAGATATGGAAAAACAAGCATCAAGCATAGGGATTTGATGGAGACATATCCATATAAGCTGCCATTCATAAAAAGAACCAACTTCCTGTTTTTAGGAAAACTTAGATACTCCAGATTTTGTGTGAACCAAAAAATAGAAAAAAAGACGAACATGGAAAGAATTAGAAGTAAATATCTACTCTTTAACATATTTCACCTCATATAAGTAAAGTATACCAACAATTATAAGGACTATTAGACTAAAAACTAGAAAAATAGGTAGGATTATTTCAAATCCGTATTCTGTAAAAGGTTGGAAAACAAACATAATAGATTTATTTGGAAGAATCATCAGAAACCAAATAAAAAATGCGGCCGGATATGCGAATTTTTTATTCAAAAAAAACAAACTAGCGCTAGTGCCAATAATTCCTGCCATACCAGCCATTAAGCAAGCTATAAATCCAAAACCTATATCTGCTAAATAAGGATTTTGAATGCTAAAATCAAATAGAGGATTAAGTGAGCCTAGTCCATTTAACCCCATTTTATAAGTCCCATCTACAAATATAATAGAAACTAAAATAAAATTTAATAATAGAGTTGCAAACATTGTGCTAAAGCAAAGAATAAAACTTATAGCTAATTTTTGAAGAATATAAGATTTTTTCCCAATTTTATTGATAATAATGTTGCGCACACCTGTCTGATATTCCTGAATAGATGAGTCCGCCCCAAGTAACAAGCTTAAAACAGGTAAAAACCAAAGTAATAATATTTGAGTGATATGACCTCGACTTGAACCAGCAAGAAAAAATGCAAAGGCAGGGTGAATATCGATTTCATTTGGATTCATCATTATGTATAACTGGATTATTTCAATACAAGGTATCAATAAGATTAAAATGAACATGCCTTGGGTGGTTTTATTATTAAGTAAGTAGGTAAGTTGACTTTTCATTTTGTGTACTCCATTTCATCATATTAAAAAAAGAAAGGGGTATATTTAATCCCCCTCTCCTAGTTAGACTAATTACCAAGTTTCCTCATCCCAAATACCATCGACATAGTAAGTTTTGGAAGTGTAGTTATTATTTTCTGCGGCTAGATAGGTTGTATTTTTATTCGCTATTTTATAAGCTCCGCAATAGCGTGCTTTAGCGCCTTGTTTAACATTCATAATTGTTGAACCTTGTACAGCCTTAGTATTTCTATCATATGTTCCAAGCCAAAAAGAAGCAATTGTACCTTTACCTTCAGTTGAGTTTTTAAGGCGGACTTTCCAAGGATTATTTACTGAAGTAGTCTCTCTATACCTTGAACTGGATCCTGAATTAGCACAGTTTGGTTTAAGTTTAAAATCGAAACCATAATCATTATCAGAAGCTTTTGAATGGAAAGCAGGCGCAAAAACCAATACCCCAACAACAAGTGCTATGATAATTCTAACGTTTTTTGAAACAAATTTTTTCATGATGATCATCTCCTATTAGAATATTTCCGCTTGTTAAAAATAACACAATCTAATGAGCTAGTCAATCTATTTTTTGAATTTACAGAAAATGATGAGTAGTTTACAAAAAAGACTGTTTATTTCGCTATATCTTACAAAAAAACAACCTTTCAAGCTGAAAACTATTCAATTTTTTGTTAAAATGATAACATAAAAGAAAATGCGTATAAAAAAGGAGTTTTTATCATGAAAGTTGAAGGATTGCTTGGATTTTTAGGGGCTGCAATGGGTATTGGATTTAGTTTGATGGTTCTTGTTATTCCTGATATTTCACAAGCTTTAGAAGAGGAATCATTTTTCTTCTATATGTTAACGATTGGTTCGCTTGTGCTTTCAGGTGTGGGACTTGCGGGATCATTTATTGTTTCTCATAAACCGCGTCTTGGTGGAGCAATGATGGTTGCAGCTGCAATTGGTTGTACTATGTCGATTTCTATCATGTTTTTACTGCCAATCGTTTTACTAGCTGTTGGCGGATTAATTGCACTAATCAATTATGAAGAAGCTGCTTCAGTAGAAGAATAAAATTACTGTCTAATGTAGTGATTACCAAATTCTGATTTTTGGTCACTACATTGGACAGTATTTTTTTGTTGAATAGAAGGTTATTAATCATTAAAAATTGATAAATAAGTCACAAGTCGGATACATGGATAACGAACTTGTGGTAAAATGAACTTTGACTTTTAAAAAAAGAAGAGGAAGTGAGTGCCTGGTGGATTTTATTACCTACATCATTGATTTTATTTTGCACATTGACCAACATTTAGTGGAGATTATAAATAATTTTGGAATTTGGACATACATCATTTTGTTTTTGATTGTTTTTATAGAAACTGGATTGGTAGTATTTCCGTTTTTACCAGGAGATTCATTACTTTTTGCGGCGGGTGCTTTATCAGTATTAGATGGTTCCATTCTACATATTGTTCCGCTAATCATTACCTTGTGGTTAGCAGCAGTTATAGGTGACACCGTGAACTACCATATCGGTAAAAAGATTGGAACATCCATACCAGAAGATAGTTGGTTTGGAAAACTAATAAATAAAGAAAAAATGGAAAAAGCAGAGGCATTCTTTAATAAGCATGGTGGAAAAACTATTTTTATTGCTAGATTTATGCCGTTCATCCGTACCTTCGCACCATTTGTAGCTGGAGCAAGCCGAATGAATTACCGCTATTTCTTGAATTATAATATTTTAGGAGCAACTGTTTGGGTGCTGTTATGTACACTTGCTGGATACTTCTTCGGGAATTTCCCAATCGTGAAAGACAACTTCTCATTAGTGGTTATCGGTATTATTGTAGTATCTGTCATTCCAATGGTTGTGTCATTCATTAAAAGTAAAATGGACAAGAAAAGCGCAGAATAATTTCTGTGCTTTTTTTATTTCCCGGGAAATAGCCCGCATAATTAATGAGTTTTTGGGGTAACTATTTAGGAAGAGGTGATGAAAATGGAAAAAGCATTAAACATTACATCAGAAATTGGCAAACTCCAGACAGTTCTTGTAAAAAGACCAGGTTCTGAACTGGAAAATATTACGCCAGAGTATTTAGAATCCTTGTTATTCGACGATATACCTTATTTGAAAATGATGCAGAAGGAACATGACTTTTTTGTAAAGAGAATGCAAGATTCAAATATCGAGGTCCTATACTTAGAAAAATTAGCTGCTGAAGCATTACGAAAAGCTGGAAATAAAGAAACTTTTTTAACGAAAATGATTAATGAATCTAATCAAATGGATGAGAGCGCACTTTATGTACGTGATTATTTGATGTCCTTTAATGAAGAAGAAATGATTAGAAAACTCATGGCTGGATTGAAAAAATCTGAAATTCCAGAACGTAAAAAGAAGCATTTAAATGAAATGATGAGTGAACAATATCCGTTTTTCTTAGATCCGCTACCTAATCTCTATTTTACGCGAGATCCGGCAGCAGTTATTGGGAGTGGAGTGACAATTAACAAAATGTTCCAGCCAGCTAGAAGACGCGAATCTATATTTATTGAACTGATTTTAAAACATCATCCTCGTTTTAGTAATCAAGAGGTTCCGATATGGTCAGAGCGAGAAGAACCTTTTTCCTTAGAAGGTGGAGATGAACTAGTTCTAAATGAAGAAACTGTTATTGTAGGAGTATCTGAACGTACTGATGCTCGTGCAGTGGAGCGTCTTGCGGAAAGCTTGTTTGCTCGGGCTCCTAAAATCAAGAAAGTTCTCGCAGTCGAAATTCCAGAAACAAGATCATTTATGCATTTAGATACTGTTTTTACAATGGTGAGTGATGCGCAGTTCACTATTCATCCGGCAATTCAAAATCAACAAGGTGAATTAAATGTTTATATTTTAGAAAAAGGCGAAAATGGTTTAGAAATTACTCCGCGCAGAGATTTTAGGCGTGTAATTGCGGAAGTTTTAGAAGTACCAGAAGTCGAATTTATTCCGTGTGGAGGAGAAGATGTCATTGTATCAGCTAGAGAACAATGGAATGATGGTGCTAATACGCTCGCTATTGCGCCAGGAGAAGTAATTACATATGATCGAAATCAAGTATCTAATGACCTTTTAAGAAGAGCTGGTATTAAAGTCCATGAAGTAATTAGTTCGGAGCTTTCTAGAGGACGGGGTGGTCCAAGATGTATGACAATGCCACTAGTTCGAGAAAATCTATAATAAGCCCTTAAAAACGGGAATACAGCCTCAAAAAACGACTTTGTCAAAAAGTATTGTAGGTGTTTTTCAGTTGTGTTATAGTGTTTTCACAACAGAAAATTTCAAGAAATATCTTGCTGGTTAGTATGTGCTATGATATAATATTTTATTGTGAGTAATTATAAATTATTCCTTGCTCGCTCTTGATTTTAAGGCTTGCTAAAGGCAGTCTGAATTTCAGGGATATGGTGTGATTACATACCTTATCAGAGCCGCTTAAGACCACAAGGAGGTGTAGAGTAGATGGCTAGAAAGTACGAAATTATGTACATTATTCGCCCTAATATTGAAGAAGATGAGAAAAAAGCTGTTGTTGAACGCTTTGACGGAATCTTAACTGAAAATGGCGCGGAGATCATCGAATCAAAAGAATGGGGTAAACGTCGCTTAGCATACGAAATCAATGACTATCGTGATGGTTTTTACCACATCGTGAAATTGAATGCTGATAAAGCAGATTCTATCAACGAATTTGACCGTTTAGCAAAAATTTCTGATGATATCGTTCGTCACATGGTAATTAAAGAAGAAGCATAAGAATTTATTCAAGGCTCGGACCTTGATTTACTAAACGAGAGGAGGTTGGTTTTGCATGATGAATCGTGTAGTACTTGTAGGACGCTTAACAAAAGATCCTGAATTACGTTACACTCCGGCTGGCGTGGCTGTTGCGACTTTTACATTAGCTGTAAATCGTACGTTCACTAACCAACAGGGAGAGCGAGAAGCTGACTTTATTAATTGTGTTGTTTGGCGTAAACCAGCAGAAAACGTTGCTAATTTCCTTAAGAAAGGAAGCATGGCAGGCGTTGATGGCCGCGTTCAAACTCGTAATTACGAGGGTAACGATGGTAAACGAGTTTATGTGACAGAAATTGTAGCTGAGAGTGTTCAATTCCTTGAACCGCGTAATTCTAATGGCGGCGGAAATAACTATCAAGGCGGAAACAATAATAATTATAATAATGGTGGAAGTAACTCCGGGCAAGCACCTACAAATAACGGTGGATTCGGACAGGACCAGCAACAATCTCAAAATCAAAATTATCAATCCACTAACAATGATCCTTTCGCTAGTGATGGTAAGCCAATCGACATTTCAGATGACGATTTGCCATTCTAATTTCATTTTAGCGGTTTGAACTTTAAGATAGGAGGAATTTTCAATGGCTGGAGGACGCAGAGGCGGACGCCGTCGGAAAAAAGTATGTTACTTTACTTCCAATGGTATTACGCATATCGACTATAAAGATGTAGAACTTCTTAAAAAATTCGTTTCCGAACGTGGTAAAATTTTACCTCGTCGTGTAACTGGAACAAGCGCTAAATATCAACGTAAACTTACTGTTGCTATCAAACGCTCACGCCAAATGGCATTATTACCATTTGTTGCTGAAGAAAAATAAATTATTTTTAACAGTCTAGAATTCATTTCTAGGCTGTTTTTTATGAAAAATAGACCTTAGGACAATAAAACATAGGTCTTAAGGTGGACGTTTGTGCTAGAGGTTCATGTTATTGTTAAATAGAAGTAAAAATTGCACAGGGGGAAACAAATATGTATAAAAAATTAGCAGCAGTTGGGGTGACAGTATTATTAGTAGGAGCTTTATCGGCTTGTAGTTTTGGCGATGATGATAAAGATACTTCTTCAAATAATGGCAGCAAAGAAACAACAAGTAGTAAGAGTAGCAGTAACAATAGTTCCACAGATAGCTTGCAAAACAAAAATTTTGATATGAGTTATGAGGATGCAGTAAGTGCATTCAAAGACAAACATAGTGATGCAGAAATCTCTGGTGTTGAATTAGAAAAAAATCTTGGGAAATATGTATATACAGTTGATGGCATTTCAAATGATAATGAATATGAAATGAAATTCAATGCTGAAACAAAAGAACAAATGAGTGATGAAACAGATAAACTTGACCAAGAAGATGCTGGTGGAGTTGAAAAAGAAAACGAAAAGCTTAACTTAGATGGAATTAAAACACCAAAAGAAGCAATGGATAAAGCTATCAGTTCACAAGCTGGTGATGTCACAAGTTGGAATATTGAAAGAGAATTAGATACAACTTATTATGAAGTAACTGTAAAACAAGATAATAACAAATACGATATCAAACTAAATGCTAAAACTTTAGAAGTACTTCAAACAGAACAAGATGATTAATTAAACGAAAAAGCAACCTGTGATTATTCTTTCACAGGTTGCTTTTTTTATAAATAATATTACTAAAATAGAGCATTAATATAGGTAATTAAGACTACTGATAAGTTCTTTTTACACGTTTGAAAATTCTGAACTGTATCCAAAAAAATGTCAATTTTACCCTTTTTTAGTCGTTCATGACAAGAAACGGACATTTCATTACATTTTTGGTTATTACAGCTAAATTCGTTGTAAAATATTAGTGGAGGTGAATTAGTTGAGTAATTTTACCGTAAAAGTACCTTTATCAGAAAGAATGGCAGATGTTTTGATTTCGAAGGATCGCTGGAAAGATGACGAAGAAGGTTATTTGAAAGTAAAATATGGGCTGGAAATAATTTTAATTAATGTCATGAAGTTTGCTATCGTATACGGTATTTCCTTAGCAACAGGGTTATTACTGCAAACAGTGACAGTGCATATGTCATATTTATGGCTTAGAAGGTATTCATTTGGATTACATGCAACCAAAACATTGAATTGTACATTAATCAGCTTAGCAATGTTTGTACTTGCGCCATTTGTTTTCCAAAATATTCCCTCTAATAATTGGATTGTTTTAGGCACATTCGCATTTATACTACTCAACATGTTTTTATTCGCTCCGGCAGACACAGAGAGTTTGCCTTTAATCGGTGAAAAACACCGGAAAACACTAAAAAGAAAAGCGATGATAGGAACGTTAATTTTAACGGGAATTGCGTTACTAATACCATTCGCAGAGATGAAAACATTAATCATGGTAGGATCTTTGTTTCAGGTGATAAGTATCAATCCACTTAGTTACAAACTATTAAAAAGGAGGTATAGGAATTATGAAAAATATGAATAAATCAGTTGGTAAATTCCTTTCTAGAAAACTAGAAGAAAAATCCATGAAAGTTGCGGATTCTTCTATGAGTAAAGCTTGCTTCATGTTTGTATACGAACCAAAAAGTCCATTTGTAAAAATGCAAGAAAAAAATGAAAATAAATAAATTAAAATCTGTATAACATCAAAATTCATGCTAAAATAAAAAGAAGGCAAACTTACATATTTAAACATAGATATTTTAGACAGTGGAGGATTAATATGTTTAGTATTTTGATGGCATTTATACAGATAACGGGTATTTTTATAGCGATCCAGATTTTAACAAACAAAGTTTTTTCAATTAAAGAGGGATTGGTTACTATAGCAATTGCTATGCTAGCCTTCCCTTTATTTACATTAGTTCAATACTGGTCGATGATTTTTGTGTTGGCAATTTTTGTAGGTGCTTTGTATTGGAAGAACAAGAATGTAATAGTTTCAGGTTCTATTACACTTGTGGTTATTATTTTGCTTACTATTAGTGATTCTATAGTAGGTTTTATTTTAGTACCGGGTTTGAATTTTAAATACGATGAAATATTTGATGAATTACTACCTACACTTATTTATTGTGCGGGTATGTTGACGAATTTATTAGTGCTCTCATTTATTCTAAGAAAATTGACCGAAAAAGTAAATATAACTAGATTTGTTGAACATAGAAAATATGCTTATATTATTTTTTCTATTGTTGCTCTGACGGTTTTAGCTTTTTATATGAATATTTATGCTGGATCCATTGCTGGTTTTGATGGTTCAGTTTTGAAAATCAACACACTTATTTTTACGGGTTATACTATTTTATTAATAGTAATCGTGACGGTTGTTATTAATACTGCAACCAATGAACTTAAAGTACAGAATCAGAAGGAACAACTAGAACAGTTACAGGATTATGTTACTACATTAGAGTCCCTGCATAGAGAAATGCGAGTTTTTCGTCATGATTATGTGAATATCTTGTCAACACTTGTGGGATATATCGATAATAATGACATGCCGGGTTTGAAGTATTACTTTGAAAATAATATTGTACCTATAAATAAAACAATTGAATCGAATAACTACAAGATTTCACTGCTTCAAAATATTCATGTGATTGAACTAAAAGGTTTGTTGGCTGTTAAGTTAATACGAGCTCAAGAGTTGAAGATTGATGCGATATTGGAAGTTGTCGAACCAATTGATAAGATTTCCATGGATAGCATTGATTTGTGTAAAGTTGTTGGGATTTTGCTAGATAATGCTGTTGAAGCGGCCTTAACATGTGAAAATCCAGTTATTCGAATCGCATTCGTGAAAAAAGGCGATAGCATTATTATTGTGTTTGCGAATAGTTTACCAGTAAATATGCCGCCCATTTATAAAATATTTGAAGAAGGTTTCTCTACAAAAGGAGAAGGTCGTGGTTTAGGTCTTGCTAGTTTACGGGAGATTATGAAGAAATATTCGCATGTTGCCTTAGATACAAAAGTGACTAATAGAGAAGTTATTCAAGAACTAGAAATTATGTAGAAGAATGGGGATGAATTTATGCTACCGGTTTTTATTTGTGAAGATAACAAAATGCAGCGAGAAAGGTTAACAAAATATATTGAAGACTATATAATGGTCGAACACTTTGATATGAAGTTAGAGCTTTCAACGGGAGATCCATTTGAGTTAGTGTCACGAATGCCTAGACATCAAGGTATGGGATTATATTTTTTAGATATTGATTTGGGGCAGCCGGACATGAATGGTTTTGAATTAGCTCAAGAAATTCGAAAATTTGATCCACGTGGGTTTATTATTTTCATTACAACACATGCAGAACTAAGTTATATGACTTTTACGTACAAGGTGGAAGCGCTTGATTACATTATCAAGGATGATATTGATATGTTGCATGAACGAGTTTTAGCTTGTATGAAGCAAGCAGAGGAAAGAATTTCAAATGATCAAGATATGCAGAAATACTTTACGTTTAAAGTTTCAGATAAGAAGATTATTCATGAACTTCTGGATGATATTTTGTTTTTTGAGACAGCGCCAACTATCCATAAAGTAATTTTACATGGCAAAAATCGACAAGTAGAATTTTATGGTAAGCTAAAAAGTATTGAAAAAATGTTGGATGAATCGTTTTATAGATGTCACCGCTCATATATTGTAAATAAGAAAAATATTCATGAGTTAGATACGGCAAAAGGTGTTGTAAAAATGTCTAATGGTGAGAATTGTTATGCCTCGTCGAAATTAATTAAAAGTTTAAGTTTATAAAAGTGGCCTTTTGGGTCGCTTTTTTTGTACAAAAGTTAGTTTGGATTTGAAGAAACGCGGAATTATAGGTAAAATAATAGTGGTGAATTGTTAGTTAAGTTTATGTTATGATATAGATACTCAAATTCAGACAAAAGGTATGTAAAAAAATGGGGAGCTGGATGAAATGTCAGGCTATTTTCAAAAACGAATGCTTAAATATCCATTATACGGTCTGATTGCAGCGACAATTATATTGAGCGTAATCACGTTCTTTTTTTCGTGGTGGTTATCGGCGCTAGTTGTTGTTGGTGGGATTATTCTTACTGTAGCGATGTTTTACTTTGAACATCGTCTAAATGAGGATGTTCAATTATATGTTTCTAATTTAACATATCGGATTAAGCGTAGTGAGGAAGAAGCGCTTGTTGAAATGCCGATGGGAATATTGCTGTATGATGAACATTATAGAATCGAATGGGTTAATCCGTTCATGTCTAAATACTTTGATAAAACAGAACTAATTGGTGAATCTTTAGAAGAGGTAGGTCCTGAATTTCTGGATGTAATTACTGGAAATGATGAAAAAGGAATTATGTCGATTGCTTGGCGTGAACATCGTTTTGATACGATTGTGAAGCGTAAGGAGCGCATTTTGTATCTATACGACCGGACAGAGTATTATGAACTAAATAAGAAATATCAAGCGAACAAATCAGTTTTTGCAGTTATTTTCTTAGATAATTACGATGAATGGGCGCAAGGTATGGATGATAGACGCCGTAGTGCACTAAATAATTTGGTGACATCAATGCTTACTAACTGGGCACGTGAACATAGAATTTATTTGAAACGGATTTCGACAGATCGTTTTATGGCTTTTTTAACAGAAGAGATGTTGAAAAGGTTGGAAGAAGAGAAGTTTCAAATTTTGGATCGAATTCGCGAGCGGACTTCAAAGCAAAATATTCCGCTGACACTTAGTATCGGAATTGGTTATAAAGAAGAGGACTTGATTGCGCTTGCTGATTTGGCTCAGTCTAGTTTGGACCTTGCTTTAGGGCGCGGTGGAGATCAGGTCGTAATTAAGCAACCTGAAGGAAAAGTAAGATTTTATGGTGGAAAAACGAATCCAATGGAAAAAAGGACTCGTGTGCGTGCGCGTGTTATCTCGCAAGCTTTGCAAGAGCTAATCACACAGAGTGATCAAGTTTTTGTTATGGGGCATCGCTATCCGGATATGGACGTAATTGGTTCTAGTCTTGGAGTTATGCGAATTGCAGAGATGAACGATCGAAATGCTTATGTGGTCGTTGAACCTGGCAAAATGAGTCCAGATGTGAAACGATTAATGAATGAAATTGAAGAATATCCTAATGTGATTAAAAATATTGTGACTCCACAAGTTGCACTCGAAAATATCACAGAGAAGAGTTTGCTTGTTGTTGTTGATACACACAAACCTTCAATGGTTATTAATAAGGAACTGCTCGATTCGGCTACAAATGTCGTTGTTGTCGATCATCACCGTCGTTCAGAGGAATTTGTTGGTAATCCGGTTCTAGTTTATATTGAACCGTATGCGTCCTCTACGGCCGAACTGATTACGGAGCTATTTGAGTACCAACCTGATTTAGAACAAGTTGGGAAAATTGAAGCAACAGCACTTCTTTCCGGGATTGTCGTTGATACTAAAAACTTTACATTACGGACTGGGTCGAGAACGTTTGATGCAGCAAGTTATCTACGTTCGCTTGGGGCGGATACGATTTTAGTACAGCAATTTTTGAAAGAAGATATTACTACTTTTACACAGCGAAGTCGTTTAGTGGAGTCGCTTGAAATTTATCATGATGGTATGGCGATTGCTGCTGGACAGGAAGACGAGGAATTTGGAACGGTCATTGCAGCACAGGCAGCAGATACGATGCTTTCTATGGAAGGTGTACAGGCGTCCTTTGTTATCACGCTTCGTCCAGATAAATTAATCGGAATTAGCGCAAGGTCGCTTGGACAAATCAATGTGCAAGTCATTATGGAAAAACTAGGCGGTGGAGGTCATTTATCGAATGCAGCCACACAGCTTAAAGATGTTACAATTGCAGAAGCAAAAAAACAATTAATTAGCGCCATTGATGCGTATTGGAAGGGAGAAACATAATTATGAAAGTTATTTTCTTGAAAGACGTAAAAGGTAAAGGTAAAAAAGGGGAAACAAAAAATGTTGCAGATGGTTATGCAAACAATTTTTTAATTAAAAATGGTTACGCGGTTGAGGCTAGCAATGCAGCTTTAAGTACTCTTTCAGCTCAAAAGAAAAAAGAAGATAAATTAGCTGCCGAAGAATTGGCAGAAGCAAAAGCTTTGAAAGAAAAAATGGAAAAATTAACAGTGGAATTAAAAGCGAAGTCTGGTGAAGGCGGCAGATTGTTTGGTTCTATTACATCTAAACAAATTGCTCAAACGCTTGAAAAAACACATGGTATTAAAATAGATAAACGTAAAATGGACCTTCCAGAAGCAATCCGAGCTTTAGGACATACGAAAGTGCCTGTGAAATTGCACCATGAAGTAACGGCAACACTTGATGTACATGTTAGTGAAGAATAATTTTTCTTAAGGGAGCGTAAGACAGTGGATAATAATTTTCAGGACAGAACACCACCACAAAATATTGAAGCCGAACAAGCTGTACTGGGCGCGATATTTCTTGAGCCGAATGCGCTGATTACTGCTTCTGAAATTTTAATGCCGGATGATTTTTATCGGACTGGTCATCAAATCATTTTTGAAACGATGCTTGATTTGAATGACCACGGGAAAGCTGTCGATGTTTTAACTGTGTATGAGGCACTTGCTGCCAAGGGTAATTTAGAAGATGCGGGCGGTTTGCCTTATTTGACGGAATTATCTGGTGCTGTGCCGACTGCAGCTAACTTAGAATACTATGCTCATATTATCGAGGACAAGGCGCTTTTAAGGCGTTTAATTAGAACTGCTACCCAGATTGCAACAGATGGCTATTCGCGCGAGGATGAGCTCGATATGCTTATGGACGAAGCGGAAAAGAGTATCTTGGAAGTTTCGCAACGTAAAAATGTCGGTGCGTTTAAGAATATTAAAGATGTTCTTGTTAAAACATATGACGATATTGAGATTTTGCATAATCGTAAAGGTGATATTACAGGGATTCCAACTGGATTTAACGAGCTGGACAAAATGACAGCTGGCTTTCAACGGAATGATTTAATTATTGTTGCGGCTCGTCCTTCTGTTGGTAAAACCGCATTTGCCTTAAATATCGCACAGAACGTAGCGACGAAAACCGATGAGAATGTAGCTATTTTCAGTTTGGAAATGGGCGCGGAACAACTCGTAATGCGTATGCTTTGTGCGGAAGGAAATATTAATGCGCAGAATTTACGGACAGGTGCTTTAACAAGCGATGATTGGCAAAAGCTGACAATTGCTATGGGAACACTTTCTAATTCTGGGATTTATATTGATGATACGCCAGGTGTTCGGGTGAATGAGATTCGTTCGAAATGTCGTCGTTTAAAACAAGAAACTGGTCTTGGTATGATTGTAATTGACTACTTACAGCTTATTGCAGGGAGCGGTCGCGGTGGTGAGAACCGGCAACAAGAGGTTTCTGAAATTTCTAGGTCATTAAAAGCTTTGGCGCGGGAACTTGAAGTACCAGTAATTGCACTTTCGCAGTTATCTCGTAGTGTAGAGCAGCGTCAAGATAAGCGACCGATGATGTCAGATATCCGTGAATCTGGTTCTATTGAGCAAGATGCGGATATTGTAGCCTTTTTATACCGAGAAGATTACTATGATCGAGAAGGCGAAAACGATGGTACAATTGAGATTATTATTGCGAAACAACGTAATGGTCCGGTTGGCGATGTGAAACTGGCCTTTGTAAAAGAATATAATAAGTTTGTGAATTTAGAAGTGCGTTACGACGACGCAATGGCTTAATGAGGAAACCTTGTGAATTTCTAATTTGATTTAGAGTTCACAAGGTTTTTTGTTTTATGTAAAAAGGTATCGTATAATGAAAAACTGTCGTGGAAACTCTATAAAAATGATTAAAAACGCGAACGATAAAATTACCTTACAAATCAATGTTCGTAAATCCATTGACTATTTTGACGGCAAACGGTACAATATATAATGGAAAATGAAGAGGTTATGAAAAAAATCATAGCTATCAAAGACCAATTAAATGAGGTGTTTAAATGTCTTCAGTTGTTGTAGTAGGAACACAGTGGGGCGATGAAGGAAAAGGGAAGATTACGGATTTTCTTTCCGAGAATGCAGAAGCGATTGCTAGATATCAAGGTGGGAACAATGCAGGTCATACAATTAAGTTTGATGGCGAAACGTACAAATTGCATTTAATTCCATCCGGTATCTTTTACAAAGAAAAAATCAGTGTTATTGGTAATGGTATGGTTGTAGATCCAAAGGCTTTAGTGGAGGAATTAAAATATCTTCATGACAAAGGCGTGGATACTTCTAATTTGCGTATTTCTAACCGCGCACACATTATTCTTCCGTATCACATTCGTATCGATGAAGCTGATGAAGAACGTAAAGGCGCAAATAAAATCGGTACAACGAAAAAAGGTATCGGCCCAGCATATATGGATAAAGCGGCTCGTGTCGGTATTCGTATTATTGATTTATTAGATAAAGAAACATTTAAAGAAAAATTAGAGCATAATCTGGGAGAAAAAAACCGTTTACTTGAACGTTTTTATGAACTAGAAGGCTTTAAATTAGAAGATATTTTAGAAGAGTATTACGGTTATGGTCAACAATTTAAAGATTATGTTTGTGATACATCGGTTGTGTTGAATGATGCACTTGATGATGGCAAACGTGTATTATTTGAAGGTGCGCAAGGTGTTATGCTTGATATTGATCAAGGGACATATCCATTTGTAACTTCAAGTAACCCAATTGCTGGTGGTGTAACTATTGGTAGTGGAGTTGGTCCATCAAAAATCAATCATGTTGTTGGTGTGGCAAAAGCTTATACTACTCGTGTTGGCGACGGTCCTTTCCCAACAGAATTATTTGATTCTATTGGTGACAATATTCGTGAAGTTGGTCGTGAATATGGTACAACTACTGGTCGTCCGCGTCGTGTAGGTTGGTTTGATAGTGTTGTTGTCCGCCATGCTCGTCGTGTTAGTGGCTTAACTGATTTATCATTAACACTACTCGATGTTTTAACAGGAATTGAAACACTTAAAATCTGTGTAGCATATAAGTTAGATGGAAAAACAGTTACTGAATTCCCAGCAAGTTTGAAAGACTTAGCTCGTTGCGAACCAGTCTACGAAGAATTACCAGGTTGGACAGAAGACATTACAGAAGTTAAATCATTAGATGATCTTCCAGTAAATTGTCGTCACTATATGGAACGTATTGCGCAACTTACAGGTGTACAAGTTTCTATGTTCTCTGTTGGTCCTGACCGCGCTCAAACACATGTGGTTAAAAGTGTGTGGCGTTTAGCTTAATAATAAGGTTTAAAGCTTCTTGAGGTATTTTTCTCAAGAAGCTTTTTTTGTTTCACGTGAAACATTTTGATTAAATAATGGCAGTTTATCTTATGAGGATAAAGATAAGAATTACGCAAAAGACAACTTTATTTCTATTTAAACTTTAAAAAATTATCATTAACCACTCTGTTTGTGAAAAATACCTCTTTTTATAAAAATATGCCTTCCAAAAAACGACTAAAATCGTTGTATCTGCTATATATTATTCGCTTTTCTGTCACATTTTATTTTGTGAATTCGTGATATAATTTTAAGGTGATATCTTATTCACAATAGATAATAAGAGGAGATGAAGTGAATGTCAGGTCAAATTAGAATGAGTCCGGCAGAGTTACGCGATCGCGCTAAAACTTATGGTCAGAGTGGTAGAGATATTGAAGATATTTTAAGCCGTTTAAGCCAGTTACAAGAACAGCTTCGTAGCGAATGGGAAGGTCAAGCTTTTGCTCGTTTTGATGAGCAATTTGAGCAATTAAGACCAAAAGTAACTGAATTTGCGAACTTAATGGATCAAATCAACGCTCAACTTGAGAAGACAGCAAACGCAGTAGAAGAACACGATCAACAACTTTCTCAAAATTTCGGATTCTAAAATCAACAAAAGTGGAGCATACATACAAATATCGTTGGATGCTTTACGAAAAGCCATGCAGTTTTTTGCATGGCTTTTTCTAAAATAGAAAACATATGCCTAAAAAGGTATTTATATAAAAAAAGACACAGCGGGAGTGGACATGAATGAAGAAGGTAAAATGGAGTATTTTACTCTTTTTAGTCTTGGCGATTTTTTTATCAGCGGGTATTACTTATCTAGCTTTAAATCAAGAGGCAAATAAAGATACTAAAAATAGTAATGAAAAAGCACATAAAATGACTATCGCGCTTGTGAATGAGGATCAAGGTGACACATTCCAAGGAAAGCGAGTAGAGTTCGGGAATCAATTTGTAAAAAGTATAGAGAAAGACGATGCACATGAATGGTACGTTGTAAGCCGCGGGGTTGCAGAGAGCGGTTTAAAACGAGATGTATATAATATGATGATTGTTATTCCGAGTGACTTCTCTAAAAAAGCATTATCAATGACATCAGATGCGCCGGAAAAAGTAACAATCAGCTATAAAGTAAATGATGTAGGAAATAGCGATTTGAAAGCGGAGGCGGAGAAAACAGCGGCTTCTGTATTAGAAGACTTCAATACACGTATTATTGATGTTTATTTTGCGAGCATTTTAACAACTTTACAAGAAGCTCAAGATAATATTGGTACGTTAGTTGAAGAAGAGAAAGAATACGACAAAATATACAATAAAGATATTAATAATCCATTATCAAGTTATACAGAACAATTTAAAACCGTCCAAGATTACACAGGAAATTCAAAAGAGAGTTTTCAAGGGTTTCAAGAGATTATGAAAGACTTTGAAAAAAGCTTAAATATCTCTAAAAAAGAAAACACCGAACACATGAAGAATATGGACACTTTTACAAAAACACAAGAAACAAATGCGCCATTTGAAGCGAAATTCACAAAAGACTTACAGACATTTGATGGAACGCTTTCGGCGGATGATATTAGGGAGCAAACTACTGCTTTAGAACAAGCTAACAAGAAAATGACTTCAGAATTTCAAATTTCAGAAGGGAATAATTCCTTATTATCACAAACGCAAGGCCTACAGAAATATATTGCGGATACAAACGCGCAAATTGAAGCACTAGATGCTGAGATTACGGGGACGTTAAATAATGACTTTCGAACAGCTGTGTATAATGACTTGCTGCGAATTTTACAAGAAAATGAGTATTCGGATAAATTAAATGAAATTGGCTTGAAGGATTTAACCGGTGAAGATATTAATGCGGGTTTTGATAAAGCGCTTGTGAAAGAAATTAAGGCTTTACCGACTTATAATGCGCAACAACTGTCAGCAATTGGACTTGACGAAGATATGTATAAAAATATTGTTACGCTGTCCAAGGAATATTATGAGGATCATCGGAGTGCATTTGGGGATGATTTTAGATTTACCAATGAAGAAAAAACATTACCAACTGATACATTAAAAAGGGACACCATTAATAAGTTGAAAACAGCGGGTATGGCGCTTGAAAGCACTTCATATACCTTACCAGCAAGTGAATATAACTCAGAGGTTTTCCTTACTTTAGATAAGAAATTCCATTTTGAAAATGTAGTTTGTACGATTAATGTGGAAGGGCAAACAGAATTAGTTCAGAAAGAGCCATTTGATGAAAATGGTTTAAAACTTACTTTGCCAGCTTCAGCGACTCCTGTAGAAATAAAAATCACAGGGACGGCGAAGTTGAATGATGGGGCGGATGTTCCTTTAACGGGGGCAGTGAACTGGAATGCTACTTTACAACAATATGAAAAACAAACGACAGAATCTGGTGACTTGCCTATTATTCCAACTGATCCTGACACAGGGAATCCTGATACAGACAACCCAGACCAAACGCCAACCGAAGATCCTGTTTTAGTAAGGAAAGAAATTTTACCAATTAATGTAATGGAGCCAACTTATTTAAGCGAAACAAGAAGTTCTGTTAAGGCAATCACGAATACTGTAAAAGACTACTATAAATTACAAGTATTATTTGATTTGTATTACGGAATAGATGCGAGCGATTCGGGACAAATGCCTGATTTTAGTAATTATGAAGTTACATTAGAAAATACGGCAAAAACATCCTCCTATTATTATATTTTTAATAAAGAAGATATCATAGGGAGTTTTGTAAATCTTACAACGGATCGATTTGTAGCGGATTATACGAAAAAAATTAAAGCATTCGAACAAAAAATTGCTGATTATAAATCTGTGATGGTAGAAGCAAGTTCAAGGTCAGAAGATGTGACAAATAGATTAAATGAAACGACACAAGAAGCAATTAATTTAAATACTAATTTGGCGCTGACGCTTAAAAACCTTGAATCATGGAGAGAAGCAAGTCAAGGTTTGTTGGAAGAAAATGATGTAGTAGTAGAAAAATCTGGGGAAGAAGCTTCAATGGCGCTCCAGTTGAGTTCTGAATTTGCAGGCTTATTGGCGGAAAGTGAGTCGTTAGCCGGCACGTCAGAAGGTAATTTGAAATCAGCTGAAGTGGTTTATGACACCTTTGATGCAATTGATAAAGAAGCAAAAAACATCCAAAAAAGCGGAAAAACTCTAGTTAAAGAGGCTTCTAATTTATCAGCTGACTTAGAAGAAAAATTGAAGGATGATCAGACTTTCCAAAAGAATTTTGCCAAAGTAATGAAAAATAGCCGAATTGGTGATCGACAAAATGAAAATCTCTATAGTTTCTTGAGTAATCCGGTAGATAAGATGAATGCGGGAACGATTGTGGCGGGTGATAAGTCGATGCCATACTTTATGATCTTAATTTGTACTATCCTTGCGATTTTTACTAGTTATGTCATTTCGCATCAAGAGAAAAAACGGAAACAATTAAATGCATTTGAGAAAGAAATGTCATTAGTCTTTAAAAACATCCCGATTACATTCTTAACAATTTGTGTAGCGATAATTGAAGGACTTGTTATTGGTGCGGTTTCTGGATTCATATTTGAAGTAGGGCAAATTGGCATGTTCCTCTGGATTGGTATTTGTGTACTAATTATGATGGCGTTAGTAACTGCTTTTTCTTACTTATTGCGTCAACTCAATATGATTGGTATGTCGATTATCCTGCTCATTTTAAGTTTGTACCTATTTTTAACAGATGCAGTCGGGCTTAATATTGATAATGAGTCGATTTTTGCGACATTTAGAAAATTCTCACCACTGCAATACATGGAACAGCTATTAAACGGGATTTTAAGTGTACAGCAAAATTACATTATTATTGTTTATAGCTTAATTGGTGCAACAGTGTTATTTACTGCACTCAACCTGTTTGTTTGGCACCGTTCTAAAAATGAAGAACAAGAGGAGGAGCATTCGGATGAAATTTAAAATGGCAGCATTATTGCTATTAGTTTGCTTTGCTTTTTCTCCTAGTGTACTTGCGGCCGAATCGGATAGTTATTTAGAAAACAGCGGAAAAATGGATATTAAAACCGATCGACTTCAAAAAACAGATGAAGAGAAGAAGAAAGAGCTTGAAAAAATGGAAGAAACCGAACTTGATAAAAACGGTATCCCACTTTTTACAGATGAATGGGATAAAAAAGTATCTAAACAAAAAGAAACAGAGAAAGCTGAATATGACCGTATTAAAAATGCTCTTTTTGAAGAAGAGCCTACTTCTGGAGAAACAGTGAAAACAACAAAAGAAAAACTTTTTTCTGGAAAATATGAAACAACGAGTAATAAGGCTGCTATGACAACGAATACGGAAGATGAAACTAAAAATACAAAGCAAAAAACAGTTGGCGGAGCAATCGCTGGAACACTCCTGGCATTAGCAGGTGGGATTTATGCAGCAGCACGCAATGTTTTTGAATAGAAGTGAGGAATTGAAATGACTAAAAATACACATATGAATGTGACTGTTGATTTTACAAACTGGGGCGCAGATAAATACGATCTGCGTATTCCAGTACATCAACCAATTAAAGCTTTGATTATCAATTTGGCAGAAACGCTCAAAATTGAATATAAAGATTTGTCCAAATGTACGATAAAAACTACGAATAAAGCAATTTTGTTAAGCGACGATGATAAATTAACTAATTTTCAAATTGCTGATGGCGATATTTTAGAAATTTTATAGAAAAAAGGAGAATGAAAACGATGAATAAGACAACAGATATGGACGGAACTGCTTACGATTTTACGTATGAGGATTTAGCGTGGAGTATCACTTTTCCTAAATCAAAAACCCATGCGAAAGAATTAGCTCAATTAGAACTATTAGAGAAACCCGCGACTCATTTTGTGCCGGCAACAATTTCAAGTGATAGCGATTCTTACATGATTTCATATGAGATTGATAAACATACATATGGATTTGAACAAATTCGCAAGATGGAACGGGAAGATAAACTGCGTGCTTTGCGGAATATAGCAGATTTAAGTGAACTATTAAATACGCGCTATACTTTTTTCTTGCATCCGGATAATTTGATTTTTGATATCAATTTAGTGCCTAGAATTGTTCATCGTGGAATTAAAAACATATTACCTCCATATGAACTGACTGAAGAAACGTTCTTAAAGCAATACCAATGTTTCGCTATTGCCATGTTTTCTAAAAAATTCACTTTTGAAAATTTATATAATGGCTCACTTTCTAGTGCAAGAGGAACTCAATTCGAAAAAAACATTTTAGATGCAAAAACGGTACAAGAAGTTGCTACGGTTTTAGAAGAAGCGTATATAAAAGAAAATAAATCTATGCAAAAGAATATGGCTCGCGTTCCTAAGAAAAAATACGGGGCATTTCGTGGTCTTGCAGTTGGATTTATCATTGTAGCCATTTTACTTGCGATTCCAGTGAGCTATTTTGCTTTTGTCAAAGTGCCGCTTCAAGACGATTTATTAACTGCGAACGAACAGTTTCTTAAGACCGACTACGATAAAGTAATTACCGGACTAGAAAAAGTGGACCCTGAAAAAATGCCGCAATCTGTTCAATATGAACTAGCATACTCCTATGTAAACGGCGAAAAAATGAGTGATAAAAAGAAAGAAAATATTATGAATACGATTAGTTTGAAATCGGACCCTAAAAACTTACTTTATTGGATTTATAATGGTCGCGGAGAATTCAGTGAATCGCTTGATATTGCTAAACTTTTAGATGACCCGACACTTGCAATGTATAGTTTAACAAAACAAATTGAACAAGTTCAAAGCGACACCAAACTTAGTGGTGAAGAAAAAGTAGAAAAACTAAAAACGTTAGAAGATAGCTTAAAAGCATATGATGACAAAATAAATGAACAAACAAAAGAAACAGATGAGTCAACAAATACAGAAGCAAAATAAGGGAGAATGACCATGAATAGAGATGCTTTATTAATTGTTAGTAACGGGCAGCAATGTCATAAACACCATTTGTCCCCTGAAAAAGTCGTGACAATCGGTAATACAATCGAACATGAAATTACTTATCCGGAACTGGCTGAGTCAATTGAAGTTAAATACGACGAAAACACTTGGAATGCTGGAACAACGGCGCTCCAAGTAAACCAAGCTGTGAATGTAGATAAGTTAGCATTTTATCTTTGCCAAGATTTGCATACACAAGTATATGATGTTGTAACGAATATTTCAGTAGCTTTTGGTGCAGGGACTGAGAACGATGTCACGATTGATGAAACAAAATCAGATTTTTTACTTTTGCGTGATGCGAAGGAAAGTCTGTTTAAATTACAAGTTTTACATGGTGAAATCTACCATAACTTTTCTTTAGTAACAACTGACTGCACGCTAGAGCCAGGTGATCAGCTCTATACGGACGGTGTGACGATTACAATCGGAAAAGAAGACATTAGTGTACTAGCAGTGAAAAATCGGGTGACGAGCAAATTAGCACCTTTATTTGCTGCGGATAATTCATTTGGTGAGGACTACCCGGATTACCACCGTTCTCCGCGGATTATTTACCGTGCGCCAGAAGAAAAAATTAGCATGGCTAAACCTTCAAGTAAGCCCTCAAAACCAACAGATGGCTTAATCAAAATTATTTTACCACCGCTTATTATGGTTGCGATTACTGTAATGATTTCTATTTTCCAACCTCGTGGACTGTATATCATCATGACCATTGCGATGTCAGCAGTAACGATCACAATGGCAGTTATTAATTACGTGAAATCTCGTAAAAAATACAAAATCGACTCTAAACAAAGAATCGAAAGTTATGATTTATATTTAAAACGAAAAACAAAAGAATTACATGAAACAAGCGAGAAACAACGTCACGCCTTAACTTATCATTATCCAGATGTGACAGAATTAGAAAAAATGGCGCTACGAGTAGATTCACGTATTTATGAAAAAACGATGTTCCACCATGATTTTCTGACTTTCCGAGTTGGCCGTGGCGACGAATCTAGTAGTTTTTCCGTCGAATTTCAACAAGAAGAATTCAGTCAAGACAAAGATGAACTTATTGATGAAGCTGTAAAAATCAAAGGACAATATTTATCCATAAGCGGCGTTCCTGTTGCGACAGACTTGATGCATGGCCCAGTCGGCTACATCGGACCACGCCATCTAGTTTTAGAACAATTACAAATGTTAGTAATGCAGACGTCCCTTTTTCATAGTTATTATGATTTGCAATTTATTACGATTTTTCCAGAAGAAGAAAAAACTGAGTGGGATTGGATGCGCTGGTTACCGCATGCGAATATGCGTGATGTAAATGTGCGAGGCTTTGTGTATCATGAACGCTCGCGTGACCAAGTGTTAAATTCGCTCTATCAAATTTTAAAAGAACGTAAACAAGCGCTTACTGAACAGACGAGCAAACAGGAAAAATTATATTTTACGCCACATTATGTGGTTTTAATTACGGATGAAAAATTAGTACTTGACCACACCGTGATGGAATTCTTCAATGAAGATCCAAGCGAACTAGGTGTTTCTTTAGTATTTGTGCAGGATGTAATGGAGAGCTTGCCGGAACACGTGAAGACTGTCGTGGATATTCGTGATGCGAAGAGCGGGAACATTATTTTAGAACAAGGCGATCTTGTGAACCGAGCATTTATACCAGATCATTTGCCAGTAGATTTCGACAAAGAAGTAATCAGCCGCGCTCTTGCACCACTAAACCATCTACAAAACTTGAAAAACTCAATCCCAGAATCCGTTACTTTCCTTGAAATGTACGGTGTGGAGCGCGTGGAAGAGTTAAATATTGCAGGACGCTGGGCGAAAAATGAAACTTATAAGAGCCTCGCTGTGCCACTTGGCTTGCGCGGGAAAGACGACATTGTTCAACTGAATTTACATGAAAAAGCACACGGGCCGCATGGTTTGGTAGCTGGGACAACTGGTTCTGGTAAATCAGAAATCATTCAGTCTTATATCATTTCACTTGGCGTCAATTTCCACCCATATGAAGTCGCATTCTTGCTAATTGACTATAAAGGTGGAGGAATGGCGAACTTATTTAAAAATATGCCACATTTACTTGGCACAATCACCAACTTGGACGGCGCGCAATCGATGCGTGCACTTGCATCCATTAAAGCCGAATTACAGAAAAGGCAGCGGTTATTTGGGGAGCATGACGTGAACCATATCAACCAATACCAAAAACTATATAAACAAGGAAAAGCGACCGAACCAATGCCGCATTTATTCCTGATTTCGGATGAGTTTGCGGAATTGAAATCGGAACAACCGGAGTTTATGAAAGAACTCGTTTCAACCGCGCGTATTGGACGTTCTCTAGGTATCCATTTGATTTTAGCCACCCAAAAACCAAGTGGCGTCGTGGATGACCAAATCTGGTCCAACTCCAAATTTAAATTGGCGCTAAAAGTACAAAATGCCAGCGATTCGAATGAAATTTTAAAGACACCAGATGCGGCAGAAATCACACTACCGGGTCGTTCGTACTTGCAAGTTGGTAATAACGAAATCTATGAACTGTTCCAAAGTGCTTGGAGTGGCGCCGATTATGTGCCAGATAAAGAAAGCACAGATTATATTGATACGACCATTTATGCGATTAATGACTTGGGTCAGTATGATATTTTGACCGAGGATTTGAGCGGCTTAGATAAGAAAGATGATTTGACGAAATTACCGAGTGAACTTGACGCGGTGATTGATCATATTCATGCGTATACGGAGGCGTCTGGGATTGAGGCGCTGCCGAGACCTTGGTTGCCGCCTCTGGAGGAACAAATATTCTTACCTAATTTACACAAAGTGAATACTGCAGAATTATGGAGTGGTGAGAAAAAGCCGCTTCAAGCTACAATTGGATTTTTAGATATACCACAAATGCAAGCTCAAGAGCCATTAACAATTGATTTGGCAAAAGATGGGCATTTGGCTGTATTTTCTAGCCCTGGGTACGGGAAATCTACTTTCCTGCAATCGATAACGATGGACTTAGCAAGACAGCATAACCCAGAGCGATTGCACATTTATTTACTAGATTTAGGAACAAACGGTCTTTTGCCTTTGAAAAAATTACCGCATGTTGCTGACACAATAATGGTAGACGAAGAAATTAAAATAGGAAAACTTATTCGTCGCTTAACCCTAGAATTAAAAGAGCGTAAACAAAAACTAAGTCAATATGGTGTTGCGAATATTTCTATGTATGAACGAGCGAGTGGAGAAGAGGTTCCAAGTATTTTATTGGTAATTGATGCATATGATTCCATTTCTCAAGCGGCATATAAAGATGCTCTTGAACAATTAGTTGCACAAATTGCTCGAGAAGGTGCTGGAGTTGGTATACATCTAGTTATTAGTGCGGTTCGTCAAAGTGCTATAAGAGTTCAAGTGTTGGCAAATATAAAGAATCAAATTTCACTTTATTTAATAGATCAAAATGAAGCCAAAGGTATTGTGGGACGAACAGATTTAAAAATTGAAGAGATTCCAGGAAGAGGATTGGTTAAAATTGAAAATCCAACATCTTTCCAGACAGCTTTGCCAGTTAATGGTTCTGATACGCTAGAAATTATTGATAAGGTGCAAAAAGAAAGTAGAGATATGAGGGAATCGTGGAAAGGAATATTCCCGACACCTATTCCAATGGTTCCGGATGAATTTTCTGTAAAGCAGTTCTTAAATATGGATAAAACAAAAGAATATATGGATATATATGGAGAACTACCAATAGGAATTGACTTTGAATATGCAGAACCTGTAAAAGTTACCTTATATAAGCAAAATCTTATTGTTGCTACAACTACATCTCAAGATTTAATTGAAAAGCTGAATTCGATTATTAACATTTTAACTGGAAAAAGAGATGTCGAAACCACAGTTATTGATCAAAAAGCAATGGAATTAATTAGTATAAAGGACAATGTAAGTGATTATATAACTGATGTTGAATCAGTCGAAACATTTATAGAGGATATATATGATGATTATAAAGAAAGAGAAGCCGAGTTCCAAGCTGAAATTCAGCAATCTAACGGACAAACTAGTCCAATAGAATTTTATAAAAAATATAAGCCGAAATGCATTGTTTTCAATGGCTTTATACAAATACAAAGTGACTTGTCTACTAGGACACAGGCTCAACTATTAGAACTATTGAAACAAGAAGGTAAGACAGGGATTTGGTTTGTTATAGGAAATGAGATAGGTATTATTGGTAAGGCATATGGGGACTTAGCTAACAAAGTTAAAGACAGCAAATTAGTAATATTAGCAATGCGTGTAACAGATCAAACTGTATTTAGTACCATAAATAGAATAGTACAGGAACAAGAGTTAAGAAAAGGGGAAGCATATCTAATTGCTAATAATCACCCTCAAAAAGTGAAAATAGGAGTATAACATAAAAGTTAGGAGGAGTTAGATTTGGATGAGCAAAAGAAGAGACAACAAAAAAATAAATATGAAGATAATAAAAGAAAACTAAATGCTAAATCTTCTACATGTGGGTCTTGTATAGCTGATTTAAAAAAAGCGAATATTAATTTAGAGGCTAACATTAGGGAGTGGAAAACTTATAAGGCAAAGGCATATACAGGGATAGCGGGTAAAATATTTGTTGAGAATGTGTTTGAGGGAGTAGTTGCCAGAGAGTTATCCAAAGAATTTCCAGAGAGCGTTAAAGTAATGGACAATAATATTAAAAAAGCTAAAGAGATTTGTAGTGAAATAAAACAACAAATCCAATCTTTACAATCATTACAATCAACAATAAAAGTAGATATTAATATTATAAATAATAAAATTGCTAATTTGTAAGGAGGAAAGAACTTGAGTAAAGAAGTGAATTTACAACAAGATGAATATAATAAAATTTCTCAAAAATTATCTGAAACACATAAAGAAATAATAAGGGACTTATCTTTACAGTGCAAAGAAATAACGGAATTAGTGGCTAAGGGTGGATATTTCCAAGTGAATGATTTAAGTCCTAAAATAACCGAGTTACTTAGTCTGATAGATTCAGATTTAATTGAGGGATTTGAGCAGGTATTTGAATCCAGTGAAACGAGTATTTCATCTTTTATCGAAATAATTTCAAATTGTGATACGATTTGTTAGGAGAGTGAACTATATTGGCAAATGGAACTAATATCAATGTAACTGAGGTAACACAAAAAACCCGTACAATAGTAAAATCTCTAATGCATAGTCAAAATAAAATGTTAAGTGATTATAACAACATGAAAAGCCAGTTTGTAGAATCAGAGGGAGAGTTCAAAAAGATGTTGTTGAAGCAAATGAGCGAAGAGCAAAGAAGTTTGGATTCTACCATAAAACTTTTGATTAGAGTAGTAAAATTTATTGAAGAGTCAACCATAAGTTATCAAGAAACAGATAAAAAAATAGGACAAATGTATGAGCAAAGGAGGAAGTAAATATGGGTAAATTACAGCAAAATAAAGTTTTTCAAATACAAGCGCTACAAGAATTATTGCAGAGTACAAAAGTATTAATGAAAGCTGCTATTAATGTAAGCGAAGATATGGATAATGAGGTTAGAGGTCTTTCTGCTAATATAACAGAAATCCCTGCAGAGGCGAAAAATCATTCATTGGATGCTTTACTTGACTACAAATTTGAGAAATCTGATTTTCAAGAGTGTATAAGCAAACTAGAAAAGATAATAACAAAACTTATTGATGAGATTCCTAATTATGATAAAGCCTCTGGAGCTTTAGTTAAAGAAATTACTAGTATTACTAAACGGTTAAATAACACTGCGCGGGAATATAAAAGTACGATTAGAACCGGTATGGCAGATATCTCATTGGATGCTTATTTGACACAATTAGATAACATTAGATTAGCTACTGGAGCTGATAAAACAGGAAAAGAATTAGATACCATATTAGCAGGATTAAAAGGATTGCGTGTGTTTAGTGCTGAGTATAGTAGTGATCCAGTAAATTTAGCAACTGGAAATTTTGTCTATCAAAAAACGGATTTAGTTGTGGAAGGAGCAACATCACTTAAATTTGTTCGGTCTTATAATTCATTGAATGATCAGATTGGAGCTATGGGGAAAGATTGGATTCATAATTTCGAAATGAAATTCGAGCAATTGGAAGATAGAATAAAAGTAACTTTTGAAGATGGGAAAGTGAAAGAATACCTAAAAGACAAAGAAATATATGTAGCAGACAAAACAGATTTAGGAACTATTATAAAAAAAGATAATGTTTATATATTAACCTGTCAAAATGATAAAATATATACGTTTGACTTGAATGGTAAATGGACAGAAAAAGAAGATAAAGCAGGAAACAGGTTTGTGTTAAGTTATGATAAAAATGGATACTTGGAAAAGGTTAGGAATAGAGAAGTAGCATTTTATTTCTCGTATGATGAGAGTAGATTAATTCTAGTGAAGGACAATAGTGGGAGAGAAGTTAAATATTTTTATGAAGAGGGCAAATTAGTAAAAGTAGAAAATGATTTAGGTCAATGTTATCAATTTGAGTATGATCAATTCAATAAACTGAAAGGTATTACCAATCCTAGAGATACGAAGAGTGTGCAAAATATTTTCGATAATGAAGGAAGAACTATAAAACAATTTTTCCCAGATGGCGGAGAAATGTCTTATGAATATGTGGATGAAGAACAAAAAATCATTCTTACGGAACAAAATGGAAACAAAATAGAATATATTCATGATGATGCTTTCCGAAATACCGAGATTATTTATGAGGATGGGAAGATAGTAAGATCCTTTAATAAACAAGGCGACAAAGTGAAAGAAATAGATAAAAATGGGAATGTGACAGAATATAATTATGATGAATCTGGTAATTTAACAACTATTATAAAACCAATTGGTGATAATGTTGAAATTTATTATAATGATAGAAATAAAATAACAAAAATAATAGAAAATGGAGAAGAAAGAACCTTTTTATATAATGAAAAAGGAAAATTGATTTCCAGTACGGATGGGATAGGACGGGTAGTAAATATAGAGTATGATAGCAAAGGTAAAATTGTTAAGTATACTAAAGCTGATGGAAGCGAGTTGGAATTTACTAGAGATAGAAAAGGAAATATGACTCGCTTAAAAAATGAAATGGGTGCTAAAACAGAGTACGAGTATGATAAGCTAAACCGTGTTATAAAATCTATTGATGGAAATGGAAATGAAACGAAATATAAGTATGATACATCTAACCGTATTGTCCAAGTGGAAAATGCTAGCAAAAACACGAGAAATTATACGTATAATCTTGCAGATAAAATAACCAAAATAGAGGATTTTAATGGAGAAGTAATCTCAGCAGAATATAATGAATTAAACAAAATAAGTCAACTTAAAAATCAAGCGGGGGATATCGTTGAATATAGTTATGATTTAATGTGGAATATTTCTAAAGTAACTGATGAAAACGGTGCTGAAGTAAAGTATTTATATGATAAATTAAATCGTTTAGCATGTATTCAAAACCCGTTAAATCAAGAACAGAAGTATAGTTATGATCCTAATGGGAATGTCCGCGAAATCACTCAGAGTAATGGCGGAAAATTACAGTACACTTATGATGAAATGAACCGTAGAACTTCTATTCAGGATGCAGATGGAGCGGTAACTAAATATAGATATAGCGACCATGGAGAGATAGCTGAGATAGAGGATGCACTAGGAAATACTACGCAATTTAAATACGATAATGTTGGTCAAATGATTGAAAAAGTAGACAAACTAGGTCATAAAACTGTTATGAGCTATACCAAATTAGGCAAAATTGAATCAATAACACATGCGAATGGAAGCGTTGTTAGTTATTCTTATTATCCTGGCGGAAAACTTAAAGCAATTTATCTTCCAGATGGTAACTCGGAAACGTATGAATATGATTTAAATGGTAATCTAAGTAGAAAAACGAATAGTTTGGGGAATTCTTATACGTATGAGTATGATGAGTTAGACCGAGTCATAGAAATTGTTAATCCTGAAGGAAATGCACGTAAATTTTGTTACGATGTAGTTGGGAATGTTACTAAAACAGAAGATGAAAATGGTAATACCACTCATTATTATTATTCTTGTGTGGGGAATTTGATTCGAGTTGTGGATGCCTTAGGAAATGAATCTCGTTATGATTATAACAAAACAGGGCAACTAACACGGGTGGAGCAATACGGACTTATAGATGCGGAATTAGGTATTGTTGAACAACAAAAAGAAACAGCCCAAGTTACTTTATATGAGTATGATTTATTGGGAAGAGTTACAAGTGTTACAGACTCTCTAGGAAATAAAGAATTGCTTGAATATGATGAAATAGGAAACGTTGTGAAGAAACAAGATAAAGAAGGTTTCACAACTTCATATCAGTATAGCGAAACAGGTAACTTAACACATATTGTGTACGCAGACAAAACAGAAGTCGCATTTTCCTACAATCCATTAAAACAATTAATCCAAATAGAGGACTGGCTTGGAACTACTACAGCAAAATTAGATGCGTTAGGAAGGCCTCTGGAAATAAAAGATTATAAAGAGGATGAAGTTCGCTATGCTTGGGGAAGTATGGGAGAACGAAGAGAAGTAAGTTATCCAGATGGGACTTCGGTAAGTTACACGTATAATAAAGCTCTAAAGTTAATTAGTTTAGCTATTAATGAAGAAGAGAAGGTTAGCTATCACTATGATTCGGTTGGAAGACTAACAAGTAAGGTTCTTGGTAACGGGATACAAACAGACTATACGTATAATGCATTTCATCGATATGAAAGCCTTATTCACCGTGATAGAGAGGGAGTATTAGATAGTTACAACTATCATTATGATGCGGTACAAAATAAAATCGGCATAACCAAAGCACGAAGAGACTTAGCAGAAGATAGTGGAGAATTCCGTTATCGTTATGATGAACTTCATCGTTTGACGCATGTGTGGAAGGATGATACTTCGGTAGCATACTATGAATACGATTCTTTTGGGAATCGACTCACTTCTACGGAGAAGCAACAGTCCAAGCAATATAACTATAATAAAAACAACCAATTAGTAGAGACTATTACAAACGGTGAAGTACAAGCATTTAAGTATGATAGACGAGGCAATCTTATAGAAAAAAGAGTGCAGGAGCAAGTGGATTCTACGTATACTTTTGATGCAAAAAACTATTTAACAAAAATAACTCATGCAAATATTCAGAGTCAATTTGTTTATAATGGATTGGGCAATCGAGTAGAGAGACAACATATTGATTTGGAAGAGCAACAACTTCTGACTTCTGAAAGAATGTTGAATGATTATACGAAAACCAATCACAACCTGTTAACAAGTCAAACACAAGAAGGAAATCAAAATTATTTTTGGGATGATGAGACGGTTCTAGGTGTTATGTCCGCAGAAACAGATAATGAACAATTTTATTTGGAGGATCAATTGGGGAGTCCGATTCGTTTAATGCAAAACGGAGGTGTCCAAGCTACATACGGTTATGATGCTTTTGGGAATCAAATCAACAAAACTACTAATACATCGCCAAAATTTGGTTTTACAGGACATCAAATCGAAGAGGTAGGAAATCTTTATTTTGCAGAGAAAAGATATTTAGACGCTACGGAGGGACGTTTTTTAAGTGAAGACTCAGTGAAGGGAAGTATTTATGTCCCAAAAACCATGCATGCTTATGCCTATTGTTTTAATCAACCAATAGATTTCATTGACGCAGATGGTGCATTTCCTAGTGTGAAAGATTTTCAAGACGGGATATCGAATGCGAGAGATAGCGTTGTGAACGCATGGGATAGTGGTGTGGATACAGTGAAAGATTTTTGGAATAATAATGTTGTGGGCACAGATGAGATTATTAAAGAGGAGAAAAATGGGAATATTGTTCATAAAATAACCCAACATATTGGTGGAAATATTATTGTCCATGAAAAGAATCAAGAAACAGGTAAAAATAACTGGAGTATAAATATCCCGGGAATTCCGATTCCTTTCTCCAATAATACTTATTCTATGGATACATCTTTTAATTTAACCGATATATCTATTAGTAATAGTATTAAATTAAAGGGAAAGAATGGTGAAGTAGGTGATTTGGGTTATAAAGTTGATTCAAAAGGAGTTAGCCAAAGCGTAGGAAGTGGAGTAATTAGTGAAACAGGATTATCAGATATGTATACCTATTCCAAAGATTATTTTCAATGGGAGGATATTTCTTTGAAAGATGTCCTTGCAATTGTTAGTGTAGCAGGGTGTGTAACGTTAGGGGTATTACTGACATTAGATGATTTAACAGTAATTGGGGTAGCGGATGATGCCTTGATTCCTGGTTTAGCAGCCTTAGCACTTAGCTTGCTGAGTGGAATAGGAAAGGATACTGATTGCGCCTCGTAAATTGACCACACGCTAACTAAAATTAGATTAGTAAACTTTCAGTAAAACTTTATTTTTCTGAAATACACATTACAAGGAGCTAAAAAAATGAAACTGACTCGAACAAAAAGACTCTGGTTAATACTGCTACTAATGATTACTGCATATCTGCTTATGTACTCAGTGGTAAGCGATAGGAAAACCAGCCACAACCATGAAAATACAGCGACCATCACCAAATCACAAACGACCAATACAGGAGATAACGGCACAATAACTAAACAAACCATCACGAATGATGATTCCGAAGAAGAGCAAGAGGTAGAACTCTCTTATTACGATACGGTAGAAGATGCGGTGAAGGGCAGTAATTTTGCTATAGATGAAGAAGGGATTTCATACACTAATAAAAAAGTAATCAAAAAAAAGGTGCTTTTCTTGGAGAGTGACACAGATGCGCTATTATTTTTTATTGGGAATTTGTTGGAAGGGAAAGATTATAGTGATGCCTTAGTCGTCTATAAATTCAAAATCAAACAAGAAGGCAATCAGACAACATATTCGAACCCGACAAATGCAATGCAAATTGCAGCAAGAAGTGAAAAAGAAGGTTATGAAGATTGGGGGAGTAAGTATGAGGTTCAAACTTGTTTAAACTTATACAACGCCTATCAAAGTTTCAACCTTTACCCAGAAACTACGCAGCTTCAATGGGGATTATCCCGCAACAAAAACGCACCTAATTTAACCATTAACGGAGACAGACCTACAAAAGTGATTCCTATAAAAATGGACGGAGATGACTGCTATTTTTGGTATTATGAAGACTTGAAATACGATAGTTCCAAAAAAGCAGAAATCAGTTTTAAAAAGACAAAATGAAGCTCAAAGCTAAGATGAAAAAATAATCTGAGAGAACGGAAGGTTTCTCAGATTATTTCCTTTGGATAGAAAAATAGCTAAGAGGAGTGGAATCTTACTCGTTTTGATATCAATTGTAGCGGAAGGGGTATTGCAGACATTAAATGATAATAGTAATTGGAGTAGTGGATAATGCCTTGATGCCTGATTTAGAAGCCTTAGCGTTCAGTTTGTTGAGTGGGATAGGAAAGAACCCTGATTGCGCCTCGTAAGTTGACTAAACGCTAACTAAAAATTAAGTTATTATACTTTGTTTTCTAAAACATCATTGTAAGGAGCTTAAAAAATGAAACTGACCCGAACAAAAAGACTCTGGTTAATACTGCTACTAATGATTACTGCATATCTGCTTATGTACTCAGTGGTAAGCGATAGGAAAACCAGTCATAACCATGAAAATACAGCGACTATGACCAAATCACAAACGACCAATACAGGAGATAACGGAACAATAACCAAACAAACCATCACGAATGGTGATTCCGAAGAAGAGCAAGAGGTAGAACTCTCTTATTACGATACGATAGAAGATGCGGTGAAAAACAATAATTTTGTAAGTGATGAGGAAGAGGACAGTTCATATCTTAATAAAAAAGTAATTAAAGAAAAAGTACTATTATTAGAAAATGAAACGGACGCAATTTTATTTTTCATTGGCAATGCAATAGAAGCAAAGGATCACAATGATTCTTTAGTTGTTTATAAATTCAAGGTTAAAAAAGACGGAAATCAAATAAAATACTCCACACCAACAGATGCGGTACAGGTTTTTGGGTATGTTGAAAAAGGGAGATATAATCGTGGAGGGAGTAAGTATGAGATTCAGACAGGATTAAACTTATACAACGCCAATCAAAGTTTCAATCTCTACCCAGAAACCACCAAGTTTCAATGGGGTATGTCATTCAATAAAAACGCACCTAATTTAACCATTAATGGAAAACACCCCACAAAAGTGATTCCTATAGTATTAGATGGAGATGACTGCTATTTTTGGTATTATGAAGATCTAAAATACGATAGTTCCAAAAAAGCAGAAATCAGTTTCAAAAAGACAAAATGAAGAATAGAGCGAAACTTACAAGGATTATAAAATTATTTTAAAAAGAAGGACAACAAATTTCAAAAGTATTTTAAGGTGATAAAAATACGCAAATAAGTTCAACTATGAACAAAACAGAGGTGAATCTAGTATGAAAAAAGTAATCTTTTTATTGCTCCTATGCAGTTGCATAGTTGTCGGATGTGCTTCGGAGGACTTCAAAGTGTATAGGACTAAATCTTTCCAGTACGGAGAAACAGTAGAGATAGAGGAAGGCGACAAGTTACAATTATTTAAAGATAGTCTTTATTTAATTCCAGAAGTTACATTTCCAGATAATGATTTGAAGGGACAGGTTGAGTTTAGAAAAATCGGCTCAAATTTGCTATCGGAGAAAAGCACCTTATTAGAATTAACCAACTTGGAAGACTCTATAGTTGATTTAACTCCCTTCTCATATAATTCTAATCCCTCTGGAGAGCTATCTGTATTTAATTTTAACAAGCAAGTAGGCATTATTGAAAGCACAGAAAAATATATTCCTATCTCCCCAAAGATGAAACAAGAAAAAGGCGATTATATAGGAACGGGAACCTTTACTAATGGTGAAAATGTCATTATGTTTTTTGAGGAAACTAATAGAATATATACACTCACTCGTTGGGATAAGCAGAAAAAAATCAACAAAGAAGCCACGTTAACAGCGATTACGAAAGAAAAGAACCTTTCTGTAGAAAATATGGCCGTTTTTGAGGATGAAATCTATGTCTATTCCTATAAAAGTAATAAAGTCTATGTTATTTCGCAGGATTTAGAATTACTTCATGTGTGGAATATCGAAGGGGAAATGAGAAAGGTTGTTCCTAAAAAATGGGGCAGTTCTGTAGGATTCGCTATCCAAAGAGAGTTACATGAACTATTTATTTATAATTATGTTCAACCTGAACAAGGTATATACAAAATTACAAAAACCGGATTAGAGAAGTTAGAATATGGTCAAGAAAAATATAAGGATATGTATTTATATGCTAATGAGGGTTTTTATAGTCTACATGAGAAACAAGTCATTCGAACTGATACCGAAGATATTTATCAGGGAGTATTAATGAAAAACGGTGACTACTATTTCATTACATCCAAAGATTTCAGCCATCCTCAAAAAGAGTCAGAAGAAGGAAAAGTCTATTTAAATAAAGTAAGTAAAAAGAAATTACCATCCTTTCTTGATTCACTTAAATCAAAGGAATGACTGTAGAAGATTTAACCTTTACCAAAATAGAAACAGTTATTAGAAATGAAAAAATCATATTTCGTTTAGGATGGACGGGTATTGTTGCGAGAATTATACCTGAATGCTTCATTAAGTATTACGGGAATAATGGGACTGGTAATAGAAACGAATGTTTTAATAGAAATTTCGTGTAAGGATGGCTAAATTCTATTTTGTCAATAATAGAGAAAAAAGAGATGACACTCGTCAAAAAGAATAAAACCTTTCCAATAAATTTCAGAAGAATTTTAAGACTTTAATTTTGTACAGATTTAAAGAGGTTAAGTAGCCTAAGATAAATAGTAATCTCCTAGGCTACTTTAAAATCAGGCAAAAGGAGAATTTCTTTACGAAAATAGTGATTTAAAAAGAGAACTAAAGCAAGTTCAAGTAAATCATAAATAAAACAACTAGAGGTGCAGAGTATGAATGATACTGTAAAGAAACAACTAGCACAACATATTACATCAAGATTACTATGGGAACTATCACCCTATATAACCGCGTTTATATTGGTGCCATGTATATGTATCTCGATGATCTTTTTTACTGAACAGTTAGAACGTCTTGTAAATTCACCGATACTTTTTGGTTTAACAATACTCGGCCTCCCTTTATCCTGTTGTTTAATCAGCTGGATGATTAATGTGAAGTGGTTATGGAAAGATCGAAAAGAAATTCAACAATTTGTAGAAACTGCATATGATGAAAAGTTAGTGAAATTATATACAATTGCATCGATTTTTTATGTATGTGTGCTAACTATTCCCTTTGCGATTGGGTTGAGATGGTGTATGTGGCGCGTTGTAAAAGACAAAGTAAAGCCAAATACAATGTCAGCTTTTCTAAATGAAAAATATTTGAATGAACGGGGATTGAAATGACTTTTTTACAAGAGAAATATTGGATTGTTCTGTTACTCAACTTTTTTGTGAATATAGCTATTTTTTATACAGGAGTTCTAGGAGTAGGGACCATATACTTATTTATCATGGTGATTACGGTTGTTTTTCAAGTGAAAGCTACTTTGAAAATTAATAATTCTAAGTTAGCTGTACATAAATCACAAAAAGGGTTGATGTATTTTGTGATCAGTACCCTAGTTTTAATAGTTGTGGGTGCAACTGTATTTATATATTCTTACATCAATCAGTGGTTTTCCGGCTTAACTGGATACGCACATTTTCTTTATAGTTGGCGTTTCTTCTTGATACCGGTTGGGTTTATAGTCTTTTTATTATCGGTGGTGGCAACTATTCTCAAAATCAATGCAGTTAATGAAGAATACTTTAAAAAGGTAGGTATTTAAAACGATGAATTATTTTAAAACAGAAAAAATATTGATTATTATTGGTGCGATTGGTTTTATGTTAATGGGGCTTGGAATATGGGTGATTGGGAATTATATACCCCTTGAATTTGATATAAATGGTAATAATTTCACAGTGAATTATTGGGATATTGCGCGGGTTAGTATGAGTGGGTACTGGTTATGGGGGATTTTTGGAGCAATTCCTTGCGTGATTGGACTAATAGGCTTTGTTTGTCGACGTTTCCTCAGTAGTAACCCTAAAAAAGGCTGGGGTGTTATCTTAATTATCTTGGGAGTTATCAGTATTTTTTCATTAGTGGGTGTTTTATATTTAGTTGCAGGTATTATGATTATGAAAAACAAATATTGGCTTCAGAAGACAGCAGTAAATGAAGGGCTAAAAGTAGATTGACAAATAAGAAGCGGAGTATTGCTAAAGTAAGATATATTCCTTTTCATTAAAAATATAGAGGGAACAAAACCTTTCCATGAAATGTATAAAGACAATATAAATTGGATAGTATTGGTGTATAAAATAACGGCTTCTAAAAACATAATTAGAGTGAATCAACATACGAGGAGCTAAAAAAATGAAACTGACTCGAACAAAAAGACTCTGGTTAATACTGCTACTAATGATTACTGCATATCTGCTTATGTACTCAGTGGTAAGTGATAGGAAAACCAGCCACAACCATGAAAATACAGCGACTATCACCAAATCACAAACGACCAAAACAGGAGATAACGGAACAATAACCAAACAAACCATCACGAATGATGATTCCGAAGAAGAGCAAGAGGTAGAACTCTCTTATTACGATACGGTAGAAGATGCGGTGAAGGGAAGTAATTTTGCTATAGATGAAGAAGAAAGGGTTTCATACACTAATAAAAAAGAAATTAAAGAAAACGTGCTTTTCTTGGAGAGCGACACAGATGCGCTATTATTTTTTATTGGGAATTTGTTGGAAGGGAAAGATTATAGTGATGCCTTAGTCGTCTATAAATTCAAAATCAAACAAGAAGGCAATCAGACAACATATTCGAACCCGACAAATGCAACGCAAATTGCAGTAAGAAGTGAAAAAGAAGGTTATGAAGATTGGGGGAGTAAGGATGAGGTTCAAACTTGTTTAAACTTATACAACGCCTATCAAAGTTTCAACCTCTACCCAGAAACTACGCAGTTCCAATGGGGTATGTCATTCGATAAAAATGCACCTAAGCTAACCATTAATGGAAAACACCCCACAAAAGTGATTCCTATAGTATTAGATGGAGATGACTGCTATTTTTGGTATTATGAAGACTTGAAATACGATAGTTCCAAAAAAGCAGAAATCAGTTTTAAAAAGACAAAATGAAGCTCAAAGCTAAGATGAAAAAAATAATCTGAGAGAACGGAAGGTTTCTCAGATTATTTCCTTTGGATAGAAAAATAGCTAAAAGGAGTGGAATTTTACTCGTTTTGATATCAATTGTAGTGGAAGGGGTATTGCAGAGATTAGATGATAACAGTAATTGAAGTAGTAGATAATGCCTTGATGCCTGATTTAGCAGCCTTAGCGTTCAGTTTGTTGAGTAGGATAGGAAAGAACCCTGATTGCGCCTCGTAAGTTGACTAAACGCTAACTAAAAATTAAGTTATTATACTTTCTTTTCTAAAACATCATTGTAAGGAGCTAAAAAAATGAAACTGACCCGAACAAAAAGACTCTGGTTAATACTGCTACTAATGATTACTGCATATCTGCTTATGTACTCAGTGGTAAGCGATAGGAAAACCAGCCACAACCATGAAAATACAGCAAACCTCACCAAATCACAAACGACCAAAACAGGAGATAACGGAACAATAACCAAACAAACCATCACGAATGATGATTCCGAAGAAGAGCAAGAGGTAGAACGTTCTTATTACAATACAATAGAAGATGCGGTGAAGAGCAGTAATTTTGCCTTAGAAGATGATGAAGAAAGTTCGTATTATAATAAAAAAATAATTAAAGAAAAAGTACTCTTTTTAGAAAGTGAAAATGAAGCGCTATTATTTTTTATTGGGAATTTGTTGGAGGGGAAAGATCATAGTGATGCTTTAGTCGTCTATAAATTCAAAGTCAAAAAAGAAACTAATCAGACGACATATTCCAACCCGACTGATGCGACACAGATTGCAGCAGGAAGTGAAAAGAGAAAATATGAATATGGAAATAAGTATGAGATTCAAACTAGTTTAAACTTAAACAACGCTTATCAAAGCTTTAACCTCTACCCAGAAACTACGCAGTTTCAATGGGGTATGTCATTCAATAAAAACGCACCTAATTTAACCATTAATGGAAAACACCCTACAAAAGTGATTCCCATAAAATTGAATGGAGATGACTGCTATTTTTGGTATTATGAAGATCTAAAATACGATAGTTCCAAAAAAGCAGAAATCAGTTTCAAAAAGACAAAATGAGGAATAGAGCGGAACTTACAAGGATTATAAAATTATTTTAAAAAAGAAGGACAACAAATTTCAAAAGTATTTTAAGGTAATAAAAATACGCAAATAAGTTCAACTATGAACAAAACAGAGGTGAATCTAGTATGAAAAAAGTAATCTTTTTATTAATTATATGCAGTTGCATAGTTGTTGGATGCGCTTCGGAGGACTTCAAAGTGTATAGGACTAAATCTTTCCAGTACGGAGAAACGGTAGAGATAGAGAAAGGTGAAAAGTTACAGCTATTTAAAGATAGTATTTATTTAGTTTCAGAGGTTACTTTTCCAGATAATGATTTAAAGGGACAGATTGAGTTTAGAAAAATCGGCTCAAATTTGCTATCGGAGAAAAGCACCTTATTAGAATTAACCAACTTGGAATATCCTATAGTGCGTCTACGGTCTTTTTCAAGCGGTTCTAATCCTTCTGGAGAGCTAACTGTATTTAATTCTAACAATCAAGTAGGCATTATTGAAAGCACAGAAAAATATATTCCAATCTCCCCAAAGATGAAACAAGAAAAAGGCGATTATATAGGAACGGGAACCTTTACTAATGGTGAAAATGTCATTATGTTTTTTGAGGAAACTAATGGAATATACACACTCACTCGCTGGGATAAGCAGGGGAAAATCAACAAAGAAGGTACGTTAACAGCGATTACGAAAGAAAAGAACCTTTCTGTAGAAAGTATGGCTGTTTTTGAGGATAAGATCTATGTTTATTCCTATAAAAGTAATAAAGTCTATGTTATTTCGCAGGATTTAAAACTGCTCCATGCGTGGAATATCGAAGGGGAAATGAGAAAGGTTATTCCTGAAAAATGGGGCAGTTCTGTAGGGTTCGCTATCCAAAGAGAGTTAAATGAACTATTTATTTATAATTATGTTCAACCTGAACAAGGTATATACAAAATTTCAAAAAACGGGTTAAAGAAATTAGAATATGGTCAAGAAAAATATAAGGATATGTATTTGTGCGCTAATGGAAGGTTTAATAGCTTATATGAAAAACAAATTATTCCAATCGATAGTAATGAAGTCTATCAAAAAGTACTAACAGCAGACGGTGACTACTATTTCATTACATCCAAAGATTTCAGCCATCCTCAAAAAGAGCCAGAAGAAGGAAAAGCCTATTTAAATAAAGTAAGTAAAGAGAATTTACCATCCTTCATTGATTCACTTAAATCAAAGGAATGACTGTAGAAGATTTAACCTTTACCAAAATGGAAACAGTTGTATAAAAACATTTTAACTAGCGATGCTTTTTTAGTGCAAAATTACTAGTACAATAAGAGGCACCAATGAGTCAGCACGTTTATTTTTTAACTATATAAGGAGAGTGTGATGTGAAAAAGAATTTAGAACAGATATATACTTTACAATTCACAATGGGTTTAAGATATAGGCCAATGCAAATTAGACATAATATAAAGTTGATTTTCTTATTGCTTCTATTTGTGACTTGGCTACAAGGTGACTTTATGAATAGGCTCCCGGGAAATTTAGATACAACTAAAGTAGATATGCCGTTAGTCCTAGTGGCCTTGCTTTGTTATATTATTTTGTATCCCAAAAAAATGACTATAAGATTTCAAAACCTTCAATACCTATTATATATTTGTTGTTTTCAGTTTTTAGTATTTATGGTTATAAGATACTTTTATTCCAACTTGATTTATGCTATTCAAAACATGGTTAGTTTAACAGCCCAGACTCTGGTTGCCTCATATGTGTTTTTATTTGTATTATGGATTTTAGCTTTTATTTTTTTCTGTTTTTATTTTAGAAAAAAATTAAGAAATGGAGACTATAGAAAAGATTCTGAACTTCAAAAAAAACGTAGTAATTTAGGATTGAAATTAAGTAAAGGATCTTACATATTAATAGGAGCATTTTTTGTTTTTATATTATCCTCACAAATTGTTGGAGGAATAATGGAAGATATAATGATTATTTCTATAGAAATTGTAGGCATTGCATTGAGTTCTCTGGGAATTGTCATATTTCCGGAACAACTTTTTACTGCATATTGTAAATTTAAATTTAAGGAGTTTCACATAGAAGAATAGAAATATCATCAAAATAGTTAATGTATAAAGGAATGGTATAAATATGTGCAGAATGTAGTATTAGTAAAATCGGTCTATGGCAAATTTGTAATTAGTAACTTCTAATAGCGTTTTTATTTAAGATTTTCAGTAATTAAATTTATACTCATAAGGAGGAAAAAAATGAAAGTAGAACAAAGTGGTTTTCAATTTGATTATTGTTTGACATATAAAAGGACGGAAAAGACGGAGAATTGGTTTTTACCATTTGAAGATTTAGAAAAAATTGCGATTATAAATGATATTTATCAAACTGGCCCTATTTTCTTCTCTATTAAGGAAGTACCCGGAGAGAATCAATATAGAGAGTTTAAATATTATTTACCAATAAACGAGCAAGTTGAGATAGAAACGGACCAAGATTTATTTGGATGTGAATCAATAAAGGTAGAGTTTGCTCTTAAAACTAGAAATATTGCTGATGTGAATTTGCAGTGTATGCAGGAAGAGATTATTAAATATGCAAAAGAAAATCAATTTGAAATAGAATCTGAACTCTATTGTATATTTTTAGATGTATACAATGATGTAATATTTGATTTTTATGCACCTTTGAGAAATGAGGTACAGAAATGATAGTTCAGGGTAAAGAATTAGCATTAAGTAATGTAGTTGGAAAACACTATATTGTAGATCCAAAAGATTTATTTATTTTTTTAGAATCTTTTCGTGAGGATTTAGAAAAAAGTGAATTAAAAATTATTGGAAAAGTTTTAGTTGCTATAGAATCGCCAATTAATGCAAAATCCTATGAAATAGAAATTTTGGCAGAAGTTGATAAACCAACTATTAGTAAGATAGAAGGAGTCACATTTCAATCATACTTTTTAATCAAAAATGCATTGCATACAAGAGTTATTATGGATTTGGAGAAGCGGCTACCAGTTGCTTTTGAGGAAATGATAGAATATGTAGAAAATAATAGAAAAGAAATTATTACGCCCATTATTAATGTACTTAATACTGTGGAAAATGTGCCTTATGTAGATGTTTATGTAGGAATTGATCCGTATGATGAGTGAGGAAATTTAAATTGTATTTCCGGAAATGATAATAAAAAGAACTTTCAGCAGAATAATTATAATCACAGAAAGTTATATAAATGTTATAGTCAAATGAATTATGCTTTTCAGTTGGGCTTATCAAGTATTATAGGAATAAAGAGGCTGGTAATCGGAAAAAGGTAACTGTAGTATTTCAGTGGAAGATGTTAGAATATTATTTTTTACTAGTGTAAGTAAAGAGAGAAGAAAAAAGAAGAAACTAAAACCGCTGGCAGAGTATATAGTGAGGATTAAAATGCAACCAACACAAGAAACTAAAGATATTTTGTCTAGATGGGAGGAAGTTTCTAGTGGAAAAAGTGAAGACGGGAAAGGGGGAAATAGTTTTCCAAAAGATGGAAAACTAAACTATATAGATTTATATAAAAAATTCCAAGAAATAGATTTTGGATCTGTCAATTCTAAATATATTACAGAAGGGAGATGAAACCATTATGAAAAGATTAATCCTTTTATTGCTCCTATGCAGTTGCATAGTTGTCGGATGTGCTTCGGAGGACTTCAAAGTGTATAGGACTAAATCTTTCCAATACGGAGAAATAGTAGAGATAGAGGAAGGCGACAAGTTACAATTATTTAAAGATAGTCTTTATTTAATTCCAGAAGTTACATTCCCAAATAATGATTTGAAGGGACAGGTTGAGTTTAGAAAAATCGCCCCAAACCTACTATCGGAGAAAAGTACCTTATTAGAATTAACCAACTTGGAATCTTCTACGGTTGATTTAACTCCCTACTCATATAGCTCAAATTCTTCCGGAGAGATAACTATATTTAATCCTCATAAACAAGTAGGCATTATTGAAAGTCCAGAAAAATATATTCCTATCTCCCCAAAGATGAAACAAGAAAAAGGCGATTATATAGGAACGGGAACCTTTACTAATGGTGAAAATGTCATTATGTTTTTTGAGGAAACTAATGGAATATACACACTCACTCGCTGGGATAAGCAGAAAAAAATCAATAAAGAAGCTACGTTAACAGCAATTACGAAAGAAAAGAACCTTTCTGTAGAAAATATGGCCGTTTTTGAGGATGAAATCTATGTCTATTCCGGTAAAAGTAATAAAGTCTATATCATTTCGCAAGATTTAGAATTACTTCATGTGTGGAATATCGAAGGAGAAATGAGAAAGGTTGTTCCTGATAAATGGAGCAGTCCTATCGGGTTCGCTATCCAAAGAGAGTTAAATGAACTATTTATCTATAATTACATTCACCCTGAACAAGGTATATACCAAATTACAAAAAACGGATTAGAGAAGTTAGAATATGGTCAAGAAAAATATCGTGATATGTATATCTATGATTACGGTAATTTTTATAGTCTTTTTGAAAACCAAGTCATTCGAATTGATACCGAAGATATTTATCAGGGAGTATTAATGAAAAACGGTGACTACTATTTCACTACATCCAAAGATTTCAGCCATCCTCAAAAAGAGTCAGAAGAAGGAAAAGCCTATTTAAATAAAGTAAGTAAAAAGAAATTACCATCCTTCATTGATTCACTTAAATCAAAGGAATGACTGTAGAAGATTTTATTTTTATCGAATAGCTACAATCGTTAAAATTGTTTCTGAAAGATTCTAAAGTCATTAAGAATAAAGTTAAGATGTTGAAAACACAGAATATGAAGTTAAGTCAGAACTAACATATACCAATTTAACAACAGAAGATGAGGAGGAATAAGTGTGCGGATTTTCGGAGGAATAATTACCATCTTGGAAGGGGCATTACTGGCTATTCTGTTTGGTAAATCTATTAATGATGGTATAACAAGAGATATGGATAATGTGGTGGCGTGGATTGTATTTTTAGGCATTATATTAATTGTTACAGGAATAATAGGATTGGTGAGCAAGAAAAAAATAATTACAGTGGTTTGGTTTGTAATTGGTGGGATATTGTTAGTTTTACCAGAGGCAGCTTCAAATCATTTATATATCATTCAAATTCCATTTTTTATTTCAATGATGAGTGTTTTAGGTGGGATTTTGTTTTTGATTAGTTTAAGTAATGAGAAAAGAAGAGATGAAATTAGATGGAAAGCGCCAACAGAAGAGGAAACTAAACAAAATACGGCGGAATACTTTAAGCGGATTTCGAAAGGGGAGTAAAAATGATTGGAAAGGTAGCTCTGTAAATGGATATAAAGAATATGTTAATGAGTATATACTAGGACCAGGATTTTCTGCAAAAACGTATGATGTTATTGATGAAAGACTAAGATTTTAAATAGAGGAGTAGTAATATGAATTATAAAGGTTTATTATCAATGCTTTTGGTTGTTATGATAGTTCTAGTGGGCTGTGAGCAAAAAGATGGAAAGGTAGAAATTGAAGAAAAAGAAAGTATCAAAAAAAACACTGTACAAGTAAAAACGCCACCCATACTTAAAAAAGACGGAGTAATACAAGATGGAGATAAAAAAGCAATAGAAGATGCCCAAAAATTCATAACAGAAAAGAGTACTACTGCAAAAGGTGAATTAGGGATGAATGTAGTTGAAATAGTGGGTATTAATGGGGGAAAACCTTCAAAATATGCCTTTTTTCAAGTTTTAGAAAATCGTTCGAATAAAGAACTATCAAATGTTGAAATGTATTTTACGATTACTAATAAACTGACCCAAAAGGTAATTTATAATAATGAACGAGTGTTTCTCTCTAAAGAAGACTATGGCATAGTGAAACCAAATGAGGCGATACCTTTTAAAGTAGCAATTCCAGATGAAGAGGGGATCACAAAAGAAATAACCCCCAAAGATTACACATTCGAATGGGACGTTACGGACGCGGAACTCAAATGATTAGTAGCATAAGTTAAAAATATAGTCTATAAAATGGTTTTAGAGAAACGGAAGAAGACTTAAGAAGATATAGTAAATCGCTTGGCTCGGATATTGAAATGAAATTTACCATATTAACAGCAGGAGTAGAGGTAAAAATAACTATGGCTAATGGTGTATCATTTAAACTTGTTGCAGGTATAATCGGAGCAGGATTTTCTGCAAAAACGTATGATGTTATTGATGAAAGACTAAGATTTTAAAAGGAGGTATGTTGTGGTGAAAAAAAGATTTATTAATATAATACTATTAACTATGCTTGTAGTAATTTTATCAGGATGTGGAGGAGCGGAGCAAACTTCTGATAAGGAACCAGAAATTCCAAAAACAAATCAAAACGATATAGAGTTGAGTATTCCACCTGTTTTACAAAATAGTGAGGGCGAAGTATTAGAGGGGGATGAAAAAGCTTTAAAGGCTCTAAAAAAATTTATAAACGAAACAGATACAACCAAGCAGGGAGAAGTAGGTTTAAGTGTTGTTGACTTTATTGAGATTGCAGGTGGTTCACCAACAAAATATGCTTTTATGGCAGCGCTTGTAAATCGTTCTGATCAGGAAGGTTCAGATATTGAAATGAAATTTACAATTACAAATAAGGCTACGAAAGTGAAGATATATGATGGGGACACGATAACTCTACCAGAAGAACAATTTGGTTTTTTAAAGCCCAATCATGCAATTCCATTTAAAATTACAATACCAGACACAGAGAATATCACATCTAAAATGACTGTACAAGACTATGATTTTAAGTGGGAAATAACCAATTCTAAAATGAAAGAATGATTATTTTACAGAACAAGAAAGGCTAATCTTAAACTACTTTTATTATGTAAGAATCTTATAACTACACTAGTAGACAGGAGCGAAAAATGAAAAAAATCATCCTAAGTTTGTCAGCAATGTTACTTTTACTATCTGGATGTTTCAATTTAAACGAGAAAACCGAACAAGAAAAAGCGCAAGAAGTCACGACGCCAGTGCAGGATTATGTGGGGCAAGGGTTTTCGTTTGTGGACGGTGACAAGTCAGAAGAACTAGTAAAGAGAGACGAGGAAAAAATCAAGCAAGAAGCGATAAACTACGTGAAAAATACATATAAAACAGATGTGAAAGTAAATAATGTAGTCCCAGCGCGTAATGCAGCCGTTGTAATGGTAGAGTGCGAAGAGCCTATTCAATTTCACACCTCCGTCATAGTAGGAAAAGTGATTAATAAAGAAGGCGAATGGCTAACTAGGAGCAATGAAGGTGAAGTAGAGAAAGCTATAGTCGGAGGGTTGTATGCAAAGGCATATGAAGCAGAATTTCAACGTTTAGATACTTTCGCTGAGAAACTAGCAAAAGAAAACAATTTATTAGGACTAAGAAATGAGGCAATTGATAAAACAGCTGCGGAGGGCTATACAAGCAACCATTATTTTATTGTAGCAATGGATGTTTACTATCCAAGTGTTTATAATGCTTATCTAGCAAATCAAGGAATTTCGGTAGAAGAATTAAGAAAATTATTTGAGAAAGATGATCCGAAGTATGAACATGTATCCGTTCCAATGGAATTTTATTCTAAAGAAAATAACCTTCCTGAACAAAAATTAGCGGATGATTTAGCGGAAGAAATTAAGCAAGAAAAAGGATTACCAAAAGGAAGTTATGATATACGAGTATATAAAAATTCTATTGTAAATCGAGTAGGATTGCCCGATGGGGATAGCGCAAAAGTAGAAGAAATAGCAAAGTAGTGTGAGTGACGACACATGACAACAAAGTTAAAAACACTAGATATTGATTTAATTGAATTAAGTGGAAAATATAATATCAAAAATTTTTCAGGAAACTCGCTTGACGGGGATTTATTTGATTAAGTCGCTTCCAAAAATGATGATATAAGCAGCATTACATGCAATCCGGTTATCCTGCCAGAAAGGACTTAAGATAAAAACATTCCAAAAAGAATAAAATACAAAAGCAAACAGGAGAAGAGATGAAGAAAAAAATCATTGGTTTATTGGCGAGTTTATTATTATTAGGAGGATGTTTCAATTTAAACGAGAAAACCGAACAAGAAAAAGCGCAAGAAGTCACGACGCCTGTGCAGGATTATGTAGGGCAAGGGTTTTCGTTTGTGGACGGTGACAAGTCAGAAGAACTAGTAAAGAGAGACGAGGAAAAAATCAAGCAAGAAGCGATAAACTACGTGAAAAACACATATAAAACAGATGTGAAAGTAAATAATGTAGTCCCAGCGCGCAATGCAGCCGTTGTAATGGTAGAGTGCGAAGAGCCTATTCTATTTCACACCTCCGTCATAGTAGGAAAAGTGATTAATAAAGACGGCGAATGGCTAGCGAGAAGTGATGAAGGTGAAGTAGAGAAAGCGATTGTAGGTGGTTTATATGCAAAGGCTTATGAAGCGGAATTCCAGCATTTGGATGCCTTTGCTGAAAAAATAGCAAAAGAAAATGATTTATTGGGCATGAGAGAGGAAGCGATTGATAAAACGGCTTCTGTTGGTTATGAAAAAGAATACTATTTTATTGCCATAGCTGCACTAGATTTCCCTACAGTCTATAATGCATATTTAAAAAACCAAGAAATATCAGCTGAAGGTTTGAAAGTTTTGTTCTCAAAAGATGATTCACTAAATAAGAAAATGGCTATTGCGATGAATTTCTTCTCAAAAGAAGATAGTTTACCTAAACAAGAGGTAGTTAATAGTTTAGCAATGGAGATACAACAAGAACTGGGATTACCAAAAGGAATTTATGAAACAACAGTGTATAAAAATCATATTGTAAATCGAGTAGGATTACCAGACGGGGAAAGCATAGATGTAGAAGAAATCACTAAATAAAAAGGTAGCACACGCTATAACAGAAACAAATCAAAACCCCATCTAACCCACCCCGAAAAAACTTTAAAAACCCCTCATTTATCATAAACATTGTGAAAAACCTCTCGTTTAAAGAAATTCCGCATTCCATAAAACAATTTATAACAGTGTTTTGGAGGCAGATTATTCGCTGATCTGTCACATTTTATATTGTGAAACTATGATATAATCTTAAGACGTTACCTTATTCACAATGAATAAAAATGAAGATGGCATTACTATCTGTTCAAATTCGCAATTTGTACGGGTAAATCATTGAGTCGAAGGGAACGGGACAACAAGAATATTTGAAAGCAACTCAAATACTAGAATATGATTATGATGGAGGAAATGACAACATGAAAAAGATAAAAATGGGATTACTAAGCGTCTTTGCACTATTAGTTCTTAGTGGGTGTTCCCAAGAGGCAAGCACTACTTTTTATTTGAATGATGAAGTTTTGACGGGGGATTTAAATAAGGAGAAGGTTATTGCGGCAGCTACGAAATTCGAGATGACCTGTACAGTAATGACTAACCAAATGAATTTGCAAGATGAGGAAACGGTTAGAGTGATATCTACAAAAGAAACAAAGAGCATTTTAGATAGATGGAAAGAAAAAGCGGCTACGGTTAATACACTGGAAACTCCAGAAAATAAAAATTTTGTGATGTTATATGATTATTACCTTAAAAATAACGAGAAAGTTTCTACTAAAGATTGGGATTATATTTTTGCAGAAGAAACGCCAGAAAATAATACAGACTTATTGGTGGAAAATGACGAGTTATTTAAAGATAAGAATGGAAAATTAGATTTGATGGTGATGCATATCAATGGATTACTGGCAAAACCGACTGAATTAACGCAAGAAATAAATAGAATTGAATCGTATATCAAGAAAGAAACAATAGAAAATAAAACGCAAAAGGCCCGTCTCTCTACCTATTGTAACTTACTTTTACAAGTACAAAGTGAGAAGGAATTAGCTCGAGGTTTTAATAAATGGGGAAATTTTGCAGTAAATTCAATAGAATATGCGAATGATGCCACAGCAGAATTAAAGGTTTCTTGTCGATATATGACAGAGGACGAATTTGAGAAATATTATAATACTTATGTTAATCCAAATACAGGAAATAAAACAAGATTAGCCGAAGAGTATTTGGATAATAAATTTACTGTAAGTGATGAAAAAATATCGTAATAATAGAAAAGATGGCTCCGAAGTAACTTGGAACCATCTTTTTTCAATTATTTCACTCGTATTCCAAATAATGGCATTAAAGCAGGAGCATGAGAAAAATCAATGCTCACACCCTTCAAATCTTGAGGCATCGCAGTGATTGACTCAAAAGTACAAGAACTAAGATCTATTCCATTTAAAGCACAATTCAAAAACTGCGCCTTGTTCAGGTCAAGTCGTTCTAAATACGTATCAACCAGCTGGGCGCCACTAAAATCACTATTCGTATACGCGCCCATTTCAAACGCCACCCACTTTAAATTAGCATAGCGAAAGGCGACATAATCAGCATAACAATCAACAAAAACACAATTTCTCAGTGTAGCATCGCTGAAATTAACACCAATTAATTTGCAATTTTCAAAGCGTACACGATGAATAATTGCGCCCATCAAGTCTAAATTCGACAAATCACAATTTTTAAACACAATATCGGTTAAATTCGCACTCACAAGAGAAACAGAATCAAAAATACATCCATCAAAAAGAATCGTTTCTAAATGAAAATGTTCAAAAATTTCTCCAGTCATTGTCGTTTTTCTAAAGATTTTCTCGCTCACTTCACCAACATCTTCAATAAAATATGTATCATTCGGATAAACCGTCAAATCCCCATCAGGAATCCGCGGAGCAGTAATTTTTTTCATTTTTTCGACCTCGCTTCCGTTTTCATTATAACGTATTTTGACTGGAAAAGAAGCGGAAAATCGTTTACCTTTCATAAAAAACGGATTACAATAAATGTAGGATAAAAATGGTATTTGAGGAGTGAACGAGATGAAAGCGAGCGTATTTGTAGCAGGGAAATTACTACCGGAAACGATGAAAGCTCTTGATAAATGGGACGTTAAGGCTTATACCAGTCAAGAAAACATTACAGAAGAGGAGTTAATAAAAAGTGTAACGGAAGTGGATGCAATTATTTGTCCGCTCTCTTCACCAATTACTGCAAAAGTATTGGAATCAGCAAAAAATCTTAAAATTGTAGCAAATATCGGCGCCGGTTTTGATAATATTGATGTAAAAAAAGCGCAGGAACTCGGGATTGCAGTAACAAATACGCCAGATGTATCAACTGAAGCGACGGCAGAACTGACGCTTGGACTAATTTTGGCGGTGGCTCGGAGAATTTCAGAAGGTGACCGTTTGTGTCGTGAAACACCAGAGCAATTTAAAGGCTGGGCGCCAACGTTCTTTTTAGGTACAGAACTAAGTGGTAAAACATTGGGAATTATTGGTTTAGGAAGAATTGGTCAAGCCGTGGCAAAACGTGCAGCCGCTTTTGGAATGAAAATCATATATTCCGGACACCATCCGAAAGAAGTGGCGAAAGAATGGAATGCCGAGTTCGTGAGTCAAGAAGAATTATTAAAACGTAGCGATGTTGTGACTATTCATGCCGCATACAACCCGAACTTGAAGCATCTGTTGAACGAAACAACACTAAAAACGATGAAGTCGAGTGCATTTTTGATTAATGCTGCTAGAGGACCTGTTGTAGAAGAAGTTGCACTTATTAATGCACTGAAAACAGGTATTATCGCGGGTGCTGCGCTTGATGTATTTGAGTTTGAACCTAAAATTGGTCCGGAGTTAGGCAAATTAAAAAATGTTGTTTTAACACCGCATATTGGCAACGCAACCGTCGAAACCCGCGCAGAAATGGGTCGCATGGCTATTTCAAATGTGGAAGCAGTTTTAGCAGGAAATAGCCCAATCCATTCTGTTTATTAAGACTAATAAATATAGCCATAGCAAGAAGCTGTGGCTGTGTTTTGTTACTGAATTATGGTATAATATCTTTTGTCGGAATACGACAACGGGTTGTTAGCTCAGTTGGTAGAGCAGCTGACTCTTAATCAGCGGGTCGTGGGTTCGAAACCCTCACAACCCATATAGGAAAACGCCAGTGACTGTTAAAGTCACTGGTGTTTTGTCGTTTCTACGGGCAAAATGTTAATAATTTCAATATTAAGGTGCTTTCTATTTGATTATTTATCGATTACATAGAAAATGAGTGAAATTTCAAAGTATCTAATAATTTACTACATGATATACCAAAGGAGTTGTTCCAGTGAGTCGAATTGACATCGGAGAAATACAAGCCTTTTTATACCAATTACGTGTAGCCGATGAATCGGGAAGAAAAACTATCCAATTTATCAAAACAGCCGTGACAAATTATGTAGGAGATAATAGTTTAAAAGGAAAAGCAGTTGATGCATCGAAAACTTATTATCAAATGACTTATTTCCACCTCTGTGATGCAATAATCGAAGCCATGGACGAAAGTGAAGAAAGATTGCAGCAGTATATCCAAGATTTCCATGCACAAGTTGATAGTTCACCAGATGCAAAAATCGATGCGGACGGTTTATATGAACTTGGTAAAATGATTGACCGAATAGAAAGCAAAAAAGAAGCTTTAGCACAGCAAATGAACAGTGGAACAGAAGGACAAATGCAGAATTACCGTTCCCAGTTAGCTATTGCCTATAAACAAGAAAACATTATTGAAAAATATTTGTCATTTGAACAAAGCCACGCTAGCTTTTTTGACCATTTGATTGATTTAGTTCAAGCCGTTCAGCAGACCATCCGTGAACTCCAGTCTAATATCCAGTTCAATAGTCAAACAGGCACTTACGATTTAAGTAAGTTAAATCAAACTATAGTGGGCCGCATGCAACAAGCATTGAATAAATCACGAGGCATCAAAGAAGACATTATAAAAGAACTACGAGACTACACAGTGCTTGCAGTGGTATATTTAGATAATAGTGGAAAAGAACAGGTCATGTGGTTATTAGAGCGAGATGGCTTGGGAGTCGAGAATGCGGAACTCAAAGCTTATTTAACAGAAAATGGAAAATACCTAAACCCAGAAGACTATACAATTATTACGAATGAAGATTTAAATAAAAAAATTAACCAAGCTTGGCGAGATGGTGTTTATTATCTAAATGGTAATAAGTATGATGGCTTAACTGGGAGTGTTTTATCTACCTCAGCATATGTTGAAGCTGGGAAAGGGTATATAGATAAGAGTAGGTTAGCGGATGTTGTGTTGGGGCTTGGGTTGAGTACAGCTGCAATTAGAGGTAGCTTAGTTTATAAGAAAGTTAATGGGTCATATGAGCAAAACATAAAAAATAGATATCCTAATGAAGTTCAACAAGGGAAAACTTTCGATTATACTTTAGAAAATGGACAAGTGAAAATTCGTGATGGAATTAAAGAAGTTGATTTTATAATAGATCTACAAGGTAATTTAAAAGTTGGTAGAGGGCATGCTCACTTATCTAATGGAGGGGATGTGCAAGCAGCAGGTAAATTAAAAGTGGACTCAAATGGTAATGTTAGAAGAATAACTAATGAATCCGGACACTATACTCCTACAATTGAACAGGCTAAGAACTATCAACAAATTTTTGAGCATGCCGGAATAAAGACTAAAAATGCTTGGTTGGAAACATATCAACTAGATGTAACTAAATCTGGTTATGTAGACTTAGCAAAATTAAAGAGAATAGATTCTGTAAAATTAAAGTAAAGGAGTGCTAATTATGAGTAAAACAACTCAAATGAATAGCGAGATTTTCCAAATAAATTTAGAGAAAACTTTAAAAGAGATAATGGTGGCAAAAGGGCTTCAAAGTGATGAAATCAGATTTATGATAGTTCCCGTAGAAGAAAAAGGAAAGATGTTAGATAGTAGCGATGAAATGATGAAACGATTAGTTTTGACTAAAGAAAATATAGGTAATAAACAATTAGTACTAAAAGACGTTGTAGATGTTTTAGGTGGGTTATTCCCTAAAGCTCCTATTTGGATAAATGTTTCTTTTATAGAAATGAACGGAGAAAAAGCTATTTTTAAGTTGGAAACAAGTTTACGCTTTAGAAAGCCGACGTTATTAAGAAATGCTGAAACAGGGCACGCGCCATTTAAAGCGATAACTTAATTTAAATAATTCTTTAAATGAAGAGAGACACTGAATTTCTTTGAAAGAAAAATCTTAGTGTTTTAAATAGTAATTGCCATGAAATAATAGTTAATTCAGTTTTAAGAAATAATGTTAAAACCATAATAGTTAGGGAAGCTTTTTTATTAATTACATTATGGAGTATCTTAATAGGAGGCATTAGATATGTTAAAAACAATAGTAGTAATAGATTTATTGAACATAAAAGATAAAGACTCTCTAATAAGGATAAAGGTATTTTCCTCTTAATCAGCAGGTCATGGATTCGGAACCCTCACAACCTACATTGAAAAGAGGCTGGGACATAAATTCCAGCCTCTTTTTTCTATCCCGTTTAAAAATATCTAACAAAATTATGAACAAAACAAATAAAAAAATTAATTATAGGTCATTAATTAGCCAAAATTAGAAACAATCTACTCGTTTTCTTTTTTTAATAATTAAATGACATTAAAACATAAAAAAACTGCGTGTTCTAATCAATTTAAGGCTTCAAATGATTGAGGAATAAGTAAGTTGTATCAATGGTTTTAGCGTTTTGTGATGAAAAATCGTAGTAAATGTTACGAAAAAATGGCGAGAATTTATAAAAATCACGTAAATTCGTTGTAAATGAGTATTCGAATTTGTGTTGTTTTCTAAGATAATTAATAGGTACTGTAATTTGGAAAGGATGTGCAAGTAAATAAAATATTTCAACTTGAGATGACTATTTATTTTAAGATTCACTAAGAGGTGAAACTTGTTAGCTCTAATGAAAAATTTTTATGTAAATCACCTTTCTGCTTACGAAGGCTTAATGATTTTAACGAAAATAACTCGATTGTGGAAACCAATCAAAAAAAGAAAAGGAGAAAAAGCATATATGACTAAAGCAACTAGTATAAAACGTTCTTTACTTTTATTTTTGACTACGATATTAGTATTAAGTCAACTGAACCTCGCATCTTTCACGGCATTTGCTGCAGAAACGGATAATGAGATGATTTCTTATGAGGTTCAAAAAGACATTTCTAGTGATAAAAAGAAAGCAAATCTCAAAATCAAGACGGAACCAAAAGATGATCAAATCGAAATTTTAACGATTGAAACACCTGATGGAAAAATAGTAAAAGGCCAAGAAGCAGAATATACTGCTGAAAAAAATGGTTCTATAGATTTTCTAATCACTTATAAAGAAGCTAATTCGGATAATGAGAAAGAAACACAAACTTTCACTGCATCCTATGAAGTTAGTGGTATTTCTACTGAAAAAGAAGCAACACAAGCGGAGAAAGAAGCTCCAAAACAAGAAACAACCGAACCAGCTTCCAAACCAGAAGATAAAACTACTAAAAGCACATTGAAAAATTTGAAAGCAGAAAACCCTTCTGTAACGTTAAACATTCCAGATTATGATAAGACAGCTTGGGCTAATGGTGCTATCAAAGATGTTACTGTAACTACAGTATTTAACGATGATACTGCTAAAAACAAGAAAGTGAACTTCACTTTGCCAGATGGTATGCGTTTTGTTACAGTTCCAGTTCCATCAAGCTATCAAGCACCAAAAACAGTTGATTCTGGGATTTTAAGTACTTTAAGCTCAGGAGATCCTCTAGGGAGTGCAATTACCTCTGTAACTGTTCCTAACAAAGAAACGACATATAATAATGGTACTCACGGAACGGTAAGTTATAATTTAGACCCAGGAACTGAAAGAGTTACCTTTACTTTTTCTGTTCGTGTGGATGGAGCTAAGTATTATGGACCAGCAGATATAAAAGATCCTATTAAAGTAGAAACTTTCATGGGTGAAGGCGAAGCACCTGTTGCAACTGCTGAACAAAATGTCCATGCTGAAGGTGGAAAAGTTGTTGGTTATGCGGAACAAGATAGCGTTCAGACCATGTTCCGTAACTATTATACACAAAAGATTTTACCTGAAGTTTTACCTAGTACTGATGAAGAGGATTCATTTAACTATACAAAATTTTATTCAGTAGTAAATGGTATGAACCAAGAAGATGGTCGTGGAGCAAGATTCTTTGATCCTAAAAATGTTACAACTACTCTTTATTATCCAGAAGGTATGGAATATGAAGGAATTGTCAACCAAAGTGGAAACACAATCACTAGTAATGACAAGAGAACAATTACTCATTATCCTGAGGAAAATAAAGTAGTTATTGACTTTAAACAAATGTATTACAACGGTGTACCTGACACTGTACTTGCTGTGAAATATAAAATACCTAAAGGAACGCCAGCAGGTACTTATTCAGCACCCAAGGTACCACACGCTGTTATAACAACATATGATGATACAGTATTTGAATCGGATGCATTAACTAAGGTTACAACTGATATGAAGACACTTTCTCCAATTGATACTTGTAAAGTTGTAGAATCTACGGAAAATAAAATGACATTAGTTACTAGTGGTAGAAATATAAATCCTGACAATGAATCATGGGCAGGAAGTATACAAATAGGTAATAAAGCCACAGCAGGTGTTAAAACAAATCAAGTTTATCATATTAAATTTGATGATAACTGGCAAGCGTATGTTGTCAATTTACCTTGCGATGGAACAATTCCAGGAAATAAAGTAACAGATATTCAATATAAAACAAATTTAGATTCAAATTATCGAACGTATGATGGAACACTTCCACATACCAATGCTAATAAAATGGCTCAACTTCAAGCAAATGCAGTAGGTCTTGAAGAGGGTGAGTATTTTACAGAAGTAAAAGCAAATGTTGGTGATTTCTCTGTCGGTTTTTCAAATGTAGAGGAGTCTGGTTATTTCCGCTCATCATCAACTGCTTCTTACGGAATTGTGAAACCTGGTATCAAATCAGTTAAATTTGATGCGAGTGTTTGGGATGCAGATGATGAAGAAAATACAAAAGTTAGTGGGATTTCCACTTATACAGTAGCAAATGTTATTACTTCTGCTGCAAATGGGACTGCTAATTTTTATAATGAAAATGGAGCCCAAACAAAAACAGCTCGTGCAGGCGATAAAATTACTACAAGAGCAACTTTGCGTTTATTTGATTATCCATATGGAACAAGAAATGTTCTTAGTGACCCTGAAATATATCTACATCAATTAGACGGTACAAGAGTACAACCAGCCTCTATTAAACTTACAGATCAGGACGGAAAAGACGTTGATTTTACTATTAAACAAGAAACTGCTAACAATGGAGATAGAGTTTATGTATTAAAAACAACTGATGTAGTAGTAGGCGAATTTATCGGTTATCCATCTAAAGCGCAATATTTAAACATTAGTTACGATACTTCGTTTGATGTTACTTTAGATAAGAGTATTCATACGGATATCCAAGAAATGCTAGCTTGGGGTGGACCAGATGTAACTTCTACACTAGCTTCCAATAAATTCTCGGATATTGGACTTGATGTTAATAAAAATGGTAAAGACAATGAAAACCTACTTTCTACTAACACTAGTACTTTGAGTGTTCCAAAACAAGACACAGTAACCGTAGAAACATTCTTGAATATCGCCGGAGAAGGGGAGAAATCACCTTATGTTGAAGGTGATAATAGTACCGTTTCTTACTTCACTCCGGGCACAGATGCTGATTATACAGTGAAGATCACTAATACTTCTAATGATAGTGCTAGAACTTTTGAGCTCTATATTCCGATTCCAAAAACAGGACAAAATTTTGGTTCGAAATTCCAACCAGAAGCATTTAAGTGGGATATGAAATTAAATGATGCTGTTCAACTGACAGCTTTACAACAAGCACAATTTGATGTTAGTTATACAACAGAAGCGACTGCAGATAATTATGATTCATCTAGTATTTACCAAGATTCGCTTTCAAATTATGAGAAAGTTAATATGGTTAGAATCAAGGTTAAAACACAAATTGCTTCTGGTGAGACCCAATCATTTAAGGTTCCATTAAGAGTTGATGAAACTTTTGACTCTGCGACAACAGACAATAAAATTAGTGAACGCGATGTTTATAATCCATATTATCGTGTTATAACTAATACTTACTCTGGATCTCTATCCGGTACACGAGTAGGTGCAGAACTAGTTATCGTAGAACTAGCTGGTGTATTATTTGATGATAAAAATGTGAATGGTTTATATGAAGAATCGAAAGGTGATAAACCATTAGCTAATGAAACAGTTGAACTATACAAATGGAATAATTCAACTTCAACATATGAGCCTGCTAAAAATAATGGAGAAAATGTCACTACAAAAACAGACGCTAAAGGAAAATATAAATTTGATTATACTTTAGGCGTTGATTACGGAAATTATGCTGTTAAATTCCCTGAAAAAGAAGGCTATCAATATACGTTACAAAATGTAGGCAAAGATAGCACGGTAGATAGCAATCCACCAAACACTGGAACAGACAAAGGATGGGTTAAAAATATCGACCCAGTACAACCTTCTGCTCAAAACATTAATGCTGGTTACTTTGCTTACTCCCCAGAACAAGATTTAAAAGTGAACTTAGACAACAAACTTGTTCAAACAGGAAATAGCTTAAAAGTAACTTTACCAAAAGTAGCATCTACAAGTGGAGAAGCAGCTGAAAACACAATTGAACCAGAATTCTTCCAAAATATTCAAGCAAAAACAGATGGCTACAAATGGACAACTGCAAATACTGGAATTGCTACTGTACAAACATTAAGTGATGGTTCTGGCGCAATTGTCGGTGGATCAACAAATGGTAAAACATTAGCAGCAACAGATCTAAACGTGGAAATTCAAGATATATTTGGCACTAAAAAAACCTCTACTGCACCAGTTTATGTGAAAACAGCAGACGGTAAAGTAGTACAGAAAAATCAGTTCACTCTAGGTGCGACAGATTTCTCATTAGAATTTAAAGATGCTCAAAAACTGACGGAATCAGAAGCACTTGATTTAGCTAAAACAGCTGCTTTTGAAGAAGTTAAAAATGGAGTGAATTCAAGTGCGCAAACTATTACAGCTCAAGTGGATTCAACGCAATTAAAAGCTATTCAAAATGGTTCCAAAACTGGCGGAACTTATCCGTTAACTTATAAAGTAACCAATGATGGCAAAGACGCAGAAGTTACGATTCAAACAACTGTAGCAAAAGATATGACGACAGTTGATGCCCATGATTCCACTATTTATATAGGCGATAATTGGACTGCAGAAGATAACTTTGATGGTGCTTTAGACAAAGAAGGTAATTCAGTAGACTTTAAAGATGTACAAGTTACAGGTACGGTAGATACTAATACAGCCGGAACTTATCCAATAACTTACACATACAATGGAGTTTCTACTACTGTAAATGTCATGGTAAAAGCAATTATGACAGATGTAAACGCCCATGATTCCACTATCTACACAACTGATAGCTGGACACCGGCAGATAACTTTGATAGTGCAATGGATAAAGATGGTAATCCAGTAGAATTAGCAGACGTTACTGTTACAGGAACTGTTGATACAAAACAACCTGGAACTTATCCTGTCACTTACTATTATCAAGGGGCTTCCACTACTATTACAGTTACTGTGAAAGAAAATAAAGAAGGTATCAATGCGCACGATTCTTCTATTTATGCAGGTGATAATTGGACTGCAGAAGATAATTTTGATAATGCAGTAGACAAAGATGGTAACACTGTTAAATTTGAAGATGTAAAAGTAACTGAAAAGCCTACTGTGGATACAAATAAACCAGGAGCATACAAAGTCACTTATAGTTATGATGGAGCTTCTAAAACAATTACCCTTACTGTAAAAGAAGTTAAAACAGCAGTAAATGCGCATGATTCCGTTGTTTATTTAGATGAAGCATGGACTGCAGAAGATAATTTTGACAGTGCTCGTGATAAAGATGGTAATCCAGTTGCGTTTGCGGATGTTCAAGTAACCGGAACAGTGGACACAAGCAAAGCAGGAACATATCCAATCACTTATACGTACGATAATGTTTCTACTACTGTTCAAGTTAAAGTTGAAAATCCTAAAACAGCAGTAATTGCACACGATTCTATCATTTATACAGGTGATGAATGGACTGCAGAAGACAACTTTGATAAAGCTGTAGATAAAGCTGGAAATCCAGTATCATTTAAAGATATTACGGTAAAAGAGTCTCCAGAAGTTGATCCAAATACACCAGGCGAATACACTGTGACATATAGTTATGAAGGTGTGTCCACAACTATTCAAGTAACTGTCAAAACAAGAGAAACTTCAGTGAATGCACATGACAGCACAATTTACGCTGGTGAAAAATGGAATGCTAAAGATAACTTCGATGGCGCAACAGATAAAAAAGGAAATAAAGTTGCATTTGCGGATGTTACTGTAAATGGAACGGTTGACAGCAAAACACCAGGCACTTATGAAGTAAGTTATCTTTATGACGGCGTTAAAGCTGTAGCTCATATCACAGTTCTTAAAAATAATGCTGAAATTATTGTACAAGACAGCACTATTACAACTAGTGAAAAATGGAATGCAAAAGATAATTTTGTTCGAGCAACAACAAGAGATGGCCAATCTATTCCATTCTCAAAAGTAAAAGTAAGTGGCACTGTTAATACTAAAAAAGCAGGCACATACAAAGTGAAATATACAATTGATCCAAGTGAAGGAAGTGCGGACGCTGGTAAAGAACAATTATCAGTAACAGCAACTATTAAAGTAGTTGATCAAAAAGTAACGCCTAATAACCCTTCAAATGGTGGTAACAATAACGATAAAGATGGTAACATTAAGATTTCTAGCAACAAACAACATACAGCAACATACAACGAAGCAAAACCTATGCCAAAAACTGGAGATCAAAGTAATCCATGGGTAATCTGGTTAGGTATTGGCTTAATAGGATTAGGTGTGTTACTGTGGTTAACTACAAAAAGAAAAAAGAAATATGATTAATTAAGCAAAATAAATGAAGAATGGATAGGATATGTTGCACTTGTGACATATCCTATCTTCTTTGTAAACAGAAAATCACACAAGAAAAAATCATGTAGAACTTAAATATAATGGTTATAAGTTGATAATAATGTTAAATTAGTACTTTTATAGGAAAATTATCATTATATTTTCATAATCAAGTTCTATACTTAAGTTAAATTCTTAATCAACCTATTGAAATGACAAAATTGGATGAAGGGAAGTAAGGAAATGACTTTTTTAGAGCTCCATCAATTTATCAAACAAGATTTATTGATTTATTCATGGATTTTAAACAACTTCTGTCTCACTCAACACAAATTAGAAGTGGGTACGGAGCTAGTTATGAATAACGAACAAGTAATTATTATGGAAAAAGGATTATTGGCACAAGAAAGTATCGAAAGCAAAACCATTATTCACCGTATTTTCGAAGACCAAAGAATCATTTTTAATACAGAAGGAAATCTATCGTTAACTGCACTAGAAGATACGACTTATAGAATAGTTGATAAAAAAGATTTGCTTGATGAATTAGATAGTCAAAAATTATTGCCACATTTTCTATTGCAAATAGCAGAAGATTTTGAGCAAGATTTAGAACAAGAAAGAAAATTGATGTCAGCAAATTCAGAAGAACGAATAGAATTAATTTTAACAAAAATTATTGATCGACATCAGTTAGATTCAGTGACCAACCCAACATTTCCAAAATGGTTAAAAATATATGTGCTCGCAAGATTAGCAAAATGTTCTGTATCAACAACTTCTATTGTAGTAAATGAATTAGCGCAAAAAGGAGTTATTAATGTCAAAACAACTCCATGGCAATTGGTTGAGAATTCGCAAATTTCATGTGCCTAGTGAATTTAGAAACTATGCTAATAAAAAACATTTTCACATATGAAGTTATAAATAAATAGTGTAAAAAAACTACTTAAAAATAAATTTAAGTAGTTTTTTTTACGTTGTTGTCGTTTAAAAATAAATTTATTGGATATTTTTAAATACACTAGTTATATTAGACGAGATATCTGTATCAGTTGGCGATACACTAGCTATTTTGGAATTAATATTGTTTTTTAAAACGTTGATATGAAAGGGTTTTAAGGACAATACATATAAATTGGCACGGAACTTGCATTATAATAAGCGGGTAGCAAAATAAATGAATTATATTAGGAGGGAAAAAGATGGTAGGAATTATCCTCGCAACTCACGGTGAATTTGCTGAAGGTATTTTGCAGTCCGGAACAATGATTTTCGGCGAGCAAGAAAACGTTAAAGCAATCACTTTGATGCCAAGCGAAGGTCCAGAAGACATCAAAGCCAAGATGGAAGCTGCAATAGCGTCCTTTGACAGCCAAGATGAAGTTTTATTCTTAGTGGATCTTTGGGGAGGCACACCATTCAATCAAGCAAACGGTCTTTATGAACTACATAAAGATAAGTGGGCAATCGTAGCAGGACTTAACTTGCCAATGCTGATTGAAGCTTTCTCATCACGTTTTACAATGGAAAGCGCGCACGAAATCGCAGCAAATATTCTTGCGCCAGCTCAAGAAGGTGTCCGCGTTAAACCGGAAGAACTACAACCGCAAGTAACAGCTACTGAACAACCACAAGCAGAAATCGCTGCAGTTGGTGATGGCAAAATTGAATTCGTTCTAACTCGTGTTGATTCTCGTCTATTACATGGTCAAGTAGCCACTGCATGGACAAAAGCAACACACCCAACAAGAATTATCGTCGTTTCAGATGCAGTTGCAAAAGACGATCTTCGTAAAAAATTAATCGAACAAGCTGCACCACCAGGAGTAAAAGCTAATGTTATCCCAGTCCAAAAAATGATTGAGATTTCAAAAGATCCACGTTTCGGCAATACAAAAGCACTTTTATTATTTGAAAATCCTCAAGATGTTTTACGCGCAATTGAAGGTGGCGTAGAAATCGAAAAAGTAAACGTTGGTTCCATGGCTCACTCAGTTGGTAAAGTTGTTGTTAGTAAAGTACTTTCCATGGGGAAAGATGATGTTGCAACCTTTGAAAAATTAAAAGAAAAAGGCGTTAAATTCGATGTGCGTAAAGTCCCTAATGACTCAAGCGCAAACATGGATGACATCATCAAAAAAGCAAAAAATGAATTAAAGACACAATAAAAAATTAAAATAGGAGGTTTATTATGTCTGTCATATCAATAATTTTAGTAGTACTTATTGCATTTTTAGCAGGTATTGAAGGAATTTTAGATGAATTTCAGTTCCATCAGCCATTAATCGCATGTACATTAATTGGTCTTGTAACAGGTAACTTAACAGCATGTATCATCCTTGGCGGAACACTACAAATGATCGCACTTGGATGGGCAAACATCGGAGCAGCCGTAGCACCAGATGCCGCGCTTGCCTCAGTAGCTTCAGCAATTATATTAGTTTTAGGTGGACAAGGGGTAGCAGGTATTCCGTCCGCAATCGCAATTGCAATTCCACTTGCAGTAGCAGGTCTTTTCTTAACAATGATCGTTCGTACATTGGCAGTTCCAATTGTTCACTTGATGGACAGAGCCGCTGAAAAAGGGAATATACGCAGCGTAGAGTGGTTACATATTTCAGCAATTTGTATGCAAGGTATTCGTATTGCAATTCCAGCAGCAGCACTTTTATTCATTCCAGCAGACAGCGTTCAATCTTTCTTAGAAGCAATGCCAGCTTGGTTAACAGATGGTATGGCTATCGGTGGAGGAATGGTAGTTGCCGTTGGTTATGCACTTGTTATTAACATGATGGCTACTAAAGAAGTATGGCCGTTCTTCGTAATCGGTTTCGTAGTAGCTGCAATTTCTCAATTAACACTTATCGCAATTGGTGCTCTAGGTGTTGCACTTGCTCTTATTTACCTTAACCTTTCTAAAATGGGTGGAGGTAACTCAAACGGCGGTGGAGGCGGAAACTCACGCGATCCACTTGGCGATATATTAAACGACTATTAATAAAAAAAGGAGGAGAATAGAATGGCAGAAAAAATCGAATTAACAAAAAGAGACCGTCTACGTGTAGCATGGCGCTCTACGTTCATTCAAGGTTCATGGAACTACGAACGTATGCAAAATGGTGGCTGGGCATTCTCTATGATTCCCGCTATTAAAAAATTATATAAAAGTAAAGAAGATCGTTCTGCGGCGCTAAAACGTCATTTAGAATTCTTTAATACACATCCATATATTGCATCTCCAATTCTTGGGGTAACGCTTGCGCTTGAAGAAGAACGTGCAAATGGTGCAGAAGTTGATGATGTAGCAATTCAAGGGGTTAAAGTTGGTATGATGGGACCTCTTGCTGGTGTTGGTGATCCAGTATTCTGGTTTACAATTCGTCCAATGTTAGGAGCATTAGGTGCTTCTCTTGCCTTGAGTGGAAACATTCTTGGACCTATCTTATTCTTTGTTGCTTGGAACGTAATTCGTTGGGGCTTCATGTGGTATACACAAGAATTCGGCTATAAAGCTGGTTCTAAAATCACTGATGACCTTTCTGGTGGCTTATTACAAGACATTACAAAAGGTGCCTCGATACTCGGGATGTTCGTCCTCGCCGCCTTGGTGCAGAGATGGGTAAATATCCAGTTTGCTCCGATTGTCTCGAAAGTTAAATTAGATGAAGGTGCTTATATTGATTGGAGTCATCTTCCACAAGGCGCTCAAGGAATTAAAACTGCTTTAGAACAACAACAAGCAGGATTAGCTCTTTCTGAAATTAAAGTAACAACTTTGCAAAATAACTTGGATAACTTAATCCCAGGACTTGCAGCAGTAGCTCTTACATTCTTATGTATGTGGTTACTTAAGAAAAAAATCAGCCCAATTATCATCATTCTAGGTCTATTCGTAGTTGGTATTGGTGGTCACTTAATCGGGCTTCTGTAAAATAAGCTGATCGAAAAGAGGCTGGGGCAAAATTCACCTAGTCTCTTTTCGTTTAGATATATGACACAGATAAACGAATACGGTATAATAAACAAAACAAGCGAAAAGAAATGGAGCGAATACAGTTGGTTCAATCGATTAATACAAAGGTAGACTTAACAATAGATGCCACTGCGTATACTGGACTTACAGATTACGGTAAAATTATGATTGGCGATAAAGGTTTTGAATTTTTCAACTCACGTGATGTGCGTAAATTCGTCCAAATTCCTTGGGAAGAAGTAGATCAAGTTATAGTATCAGTTATGCTAAAAGGCAAGTGGATTCCTCGCTATGCCATCAAAACAAAGCGCAACGGTACCTATACATTTGCTTCTAAAAAGCCTAAAGATGTTTTACGTAAGATAAGAGTTTATGTCGACCCAGCTAATATGGTGAGTTCGCTAAGTTTCTTTGATGTTATGAAGCGCTCTTTTCGGTCGATTTTTAGCAAGAAGAAAAACAAAAATAAATAAGTCGATTTATACCGAAAAGTTTCAATGGATGTATGTCTGTTGGAGCTTTTTTCATACATAATAATTGAACAAACGGGGCAATTTGATACAATAGAAAGTGAAATCACAAGTAAATGAAGGAGGAACAGCAACATGAAAAAACAAAGAATTTACACAATGTCTTTCGCTAGTGTATACCCTCTGTACATCCAAAAAGTGGAGAAAAAAGGGCGCACAAAAGAAGAAGTAGACGAAATTATTTTCTGGTTAACAGGTTACAATGAAGATTCCTTACAACAAGTCATAGATAAAGAAATTGATTTTGAAACATTTTTTGAACAAGCTCCAAAAATGAATCCTAATGCGTCGCTCATTACCGGAGTGATTTGTGGCTACCGAGTGGAAGAAATTGAAGATAAACTTATGCAACAAATACGTTATCTAGATAAATTAATTGATGAACTTGCTAAGGGGAAAAAGATGGAGAAAATATTAAGGGGTTAATGGCATTTTAAAGCCGTTTCTTGAGAAAGAAACTGGCTTTTTTATTCGCTTTTTTTAGGAAATAAGGTTGGGAAAATATAATAAAAATCTGAAATTTAGCAGTTGTATCCTTTTTCTAAAATACGAAAAATATTGTGTTAAACTTATAAATGATAGCAAGGTATTAATTATCTTCACAATAAATTTTTCATAGAGGGAGCCAAACAGATGTTTAAAAAATTATTCGGAAAAAAAGAATCAACGAACAAGCAAAAGGAAGAAGAAGTTAAGGTTTTTATCCGTCCCCAAAAAACAGGAGAAGCTTTGGAAATAGAAAAACTTGGTCAATTAGTGAGAGATAATGTAACAGAAGAAAAAACAGAGATTCCGTATTTTAATCGTGAGCAAGTCAAGATGTTTGAGGATATTTTAGATAGACGTGTGCAAGCATATTTGAATGACCCAGATAATGAAGGAGAAATAGAGACAGAGGAAGAGTTAATTTCACTTAAACAAGATATCGGCCAACGCTTACTGAACGAAATTTTACCAGATTTAACAATTGCAGAACAAGAATATTTTGCAGTACAGTATTCAGCAAAATTACAAGGAATGGAAACATACCGTACAGTGACAGAGGATAATGATTATGAAAGTGTTCATGGGATTGATATCAAAACTTTTGCAGAAGGATCATTCCGCATGGCATCTGGAGAAGATGGAGATGCAGTTATTGATTCTTATGGCGTTAGTCACGAGCAGTGGGGGGAGATAACAATTGCTTGGACAGAACGAATGAAAAAAGATAATAAATTGGTAATGCTATATAGCCAATATATGACGCCAAGTGAAGTAGAAGTAAATAATTTTTCGGAAGCTGGCCAACGATTGGTACAAGATCGTCGTTATTTCCAAGATGTATATGCTTATTATCAAGCTGCTTATTCTTTAGACTTAGATGGTGCAAAATTAACAGAAGAAAAATTTGGTCATTCTAGTTTTGATATACAACAAGCAAGCCAATTTTGGGCAAAAGAAGATGCTTCTAATTATGACCATAATGTGTTTTTTGATCCATACTTTAAGGAACGTCAAAATGCCTATGAGCGCGAATTGAACAAGATGAAAAGTTCTTCAGATAATCCCTCAAGTGGAATTAAATTTGATTTACAAGACTTCGGTCAACAAGCGAAATTAATGGATTTGGAAGCTTGTATTTCTAAGCTTGGTTCGAATCATCAAGCGCTAGAATTCTTAAATACTAAAGATGAAGAAGAAATGGAAGAGCTCGGGAAAGTGTTGCTTTTCCAAGGAGATGCAAATATTGTAGGCGACTTTTCTACTTATCCAGATGAAATTTTTAAAGGAGATGAAGACCTTTCAGAAGAAGAAATAGGACTGATTGTTATTTTAGGTAATCTAACTGTTTCAAAAGATGCGCATATTAATACACATTTTTATGTAGAAGGTAATGTTACTGCAAAAAGTGTAGATATATTGAGTGATGATGAGGAACAAAATATAACATTCATCGGGGATTGTACTGTAACAACAGGGTTCTTTATTAGTAATTCTATGATCAATTTGGTAATTACTGGTGAGTTGAAAACACCTTGTATTTTAACAGCAGTGCGTGAGGGGAAAATAAAAATAAATAAAGTTAATACAAATGCTATTGGTATAAATGGTTATGTGGATGACGAAGAGTTAGGAACTGATACACCAATAAAAAATATAGGATTAGCGCAAACAATTTCTGTAGATAATTTAGCTAAAATATCCAATTTTGATGAAGATGTAATGATGACAGAGGATATAATAAAAGACATTATTGATGGAGATATTAAGTTTAATTAAGTGGGTGTAAATGGATTGTTTAAGTCAAAAGGGAGAAAAAAGTTTGAAGAAGGCTTAAATTATTTAAGTAACAATGGGCCAAGAAAAGCTTTAGAAGTATTTAATGAAGTCCCCCGAAAATCTAAATACTATAATGAATCATTAGCTAATATGATGTGTGCACTAAATGATTTGAATGATTATGAGGCTTCAAAAGAACTTTTCCCAAAGATAAAAGAAGATTATCCAATATACTATATTGCAGCAACAAACCAACTACAAGCGCTTCTTGAAACAGGATATGAAAGTGAAGCAGTACGACTTTTTCGTCGTTTGAAAGAACCAAAAGTTTTCGAGGAGAATGTATTGTTGTTTTGGAATGCAGCTGTAGCCGCGAATCGCTCGGATGAAGATGAACTAGCTATTGAATTATGTAATATACTAGATCAATTAATGCCAAATCAGGTGTATTTGGATGTATGGCGTGGTGTGGCATATTATAATTTGGGAGAAAGCGACAAAGCTGAAAAATTACTACTACGATTCGCTAATTTAACTGGGGCAGAATATCGTAGTCAAATAAGCGAACATAAATGGATGCAAAAAGCTTTATACACATTGATGCTTCTTTATAATCGAAATGGCAATGATATACTTGCGAAAAAATTTGAGGCAGAATACAATGCCCAAAAAGAATATGAAATCGCGATAAGATACTTTCAACAAGTTGATTTTCCCAAGGCAATAATTAGTCTAGAAAAAATTCCTAACGATGTTGCTATATCAGAAAACGTTCTTAATGATAGTATGATGTGTTATGTTAATTTAAAAAAATATGATAAAGCCGTGGAACTATTCAAACAGGTAAGTAAAGATTCTGATATATACTATCTTGCTGTAATTAATTATTTAGCCGCATTAAATGGATTAGAGAAATACGAAGAAGTGTTAGAAATGGCGAATGTCGTCCCTGAAACTTTTGAAAGATATAACTTTTTTCTATACAATTTGTTAAATGCGGCTGAAGGTATAGAAGATTATAACGCAGGTATTGACTATTGTGAAAAAATCCTGGAAATTAATGAGGAAGAAGAATATCGCTATAAAAAAGGTCTCTTTCAGTTTTATTTACAGCGATACGATTCAGCTGTTGAAACATTAAACTGTATTAATAGCTGGCACTATCAAGATGATTATGTAGATGTAGTGTATCTTTTCGGATGTTGTTATGAAAAACTAGGAGAACAGGAGAAAGCAGAAGAATTTTTTAATGAGGCTTATTCTCTAGAACATTCTAGTGCGACTGCTATGTTTATAAATGGTAATGGAGAAAGACAACAAATACATGTTAGTGGTCGTAAACCATTCAAACCATAACTGAACTGAATTTAAGAGAGAATATATGATAGACATGTTTACGAATTTATGGAAAGAGTTCACGGATTTTCAAAAAGAACAATTTGAATTATATAGATTTTTAGAAGGCATACATTCTGAGTCATTTCAATATGTTGCTAATGAGGATGACGAGAAGGAAGAGTTACGTGGTTACTTAGAATCTTGGGAAATAGATCATGAGACTTTGGAGAAACTAGTGGAAAGTCTATACTACATTGGGCTTGCAACTGGAGATGGTAGTGGTTATGGTTTTTGAAAGTCAATGAAGGACCAATTGATGAAAATCCTGTTCTTTTCTGTAGTACAGATGGCGATATTAATTTAGTAGCAAGTAATTTCAAAGAGTTACTGACGTTTTTAACAATTGATGCTGGAGCAATGACAGGGGATGAAGAGAAATTAGCAACCTACTATAATGATGATTGGGATGACCATTCTAATGCGTGTGCAGATTTTGTTGCTTGGTTAGAAAATCGTCATATTCTTGTCATTCAAAGCGAGGAAGAGGCAGAAGTAAAAAGCGAAGAAATTATTAGAACTGCAAATGATAAATATGGGAAAAATTTGCAGGAATTTATTAGTCATTTATACTAGGAAATCAATAAAAACAAGCAACAATCGATATTAGCTGTCGGTAGTTGCTTGTTTTTTTCATAAATTATTTTTTAGTGATTTTATGTTTAACCATTGCTAGTGAATTTGCGACTTTTAAAGTTAGTTTTATGGATTTTCGGTTTAGTGTTCCTTGATAGTACTTAATTTTATCATTCATTTCATGATTTTTATTGATTGTAAGTTGTAATTTTTGTTTGGTTTCTTTAAGGTCATTTTTCAGATGATTGTTCTGTTGTTGGAATTCGCTTATTTTTAGTTGGTTTTGTTTGTTTTGTTCTGAGGTTGTTTTTTTCAAATCTTTTAGTTGATTATTTACAAGATTGACACGGTATTTTGTGCTAAAATCATGTCTTTCTTTTAAAAGATTAGCCGAGGTTTTGATTCGGTTTAACATTTCTGAAGAGTTTAATTTTGTGATGGGATCGGGGCTTGTTGGGAAATCAATAGCTTGGATAAGTTCATCCATAGGAGCAACTTTTCTGTTTTTATCATGTTTGAAAATATGCTCGAGGCCATTTATATCTAAAAAATCGATATAGTTATCAAAATTGCGCGCTTGCACTTTTTCGGCGGATTTTAGGTTCACTCTGTTTAGTAATTCTTGAATATCGCTAATATCCTTTAAGTCATCTATGGTGACATGGGTAAGCGCGTGATAAGAAGCGAGTTCGCGCATTCTAGCATCTTGTACAAAAGATATATTTGGTGTCCCGACTAAAGTAGGAATGACGTTCCCGTGTAAACGAGAACCAATGCTAAAATCAATATTTCTCATATATTCATACCAATTCGGCATGTTCGTAAAATATTTTACACGACCTTCTTGATAGTATTTATGTTCGATATTTGTAGGATAACCTTCCATATTACTAATAATATCTGGGCCACCCGCAAACATTAAGTGGAATTCATCTAGATGTTGAGGAATGAAGTTGTAATTTTTGTATGTAGGAATTAGATTGTTTAAGAATTGAATAGCAATTTCTGAAGAGGTAGGAGATGCATTGATAGCAATAGGGGATTGCTCTGTTAGGTGAAGATCTCTTATTTTTATTTCTCGTCCGAAAGTATAAAGAGAAGGACAACCAATTACTCTGTAGTCGATACCCTCGTTAAAGCCAAGTTTTTTTAAGTAATCTGCAGTAATTTGTCCGCGAACCCCAATCTGGGTAGATTTTTCTAAGACTGCCTTAACAAAATTGGTGACATCTTCATCAAAAGCAAAGCCTTCATCTAGCTGCGGTTCATAATTTGCTCTCAAACCAACCCCAGTCACTATAACTGGAATTTTCAATTTGCGAATGAGTGCTGTGTAGTTGCGGAGTGCTGGCCTAAAGTCATCTCGGAAAGCATCTGCTAACGGTATAACATAGACATCATAATTTTCATTAATCTTTTCTGCTAAATTAGGGTTAGATGATAATCCATCTGCATGAATTTCCACATCGTCGTTCCATAAAGCTCGATATATACTGTATTGATAAGCAAGATTACCATTGTTAAATCCAGTTCGATCTTTTAAGTAAATGTCTTCAGGTGTATAAATATTAGTAGGCCGCATACCGGACCTAATAAGTATTTTTTTCACTAAAAAATCACGTCCTTAAGTAACTTAATAACTAGAGTATAACAAACTATTATCTTAGTTAACAATTTTTAGGGTGAAGATTTATAATATTAATTGTCGTTTTTACATGTATCAAAGAAATAGCCGATTTCCCTAACTAGTTCTTCATTAACAGAATAAATATGGGTTGTTCCTTCCTTTCTTACATTTATCAATTGGGCTTCTTTAAGCAATTTAATGTGGTGTGACATGGTGGACTTGGAAATATTGTAAGTCGTCCCAGAGAAGCGCTTCTCTTTCTTTTTAAGGAGGCATAGAAAAATATCAAGACGAATTGGGTCGCTTAGGGCTTGGAAAATTAATAATAAATCTGATTTTGATAGCTCATTTAACTTTTTCATATAAATATCATATCATAACTTACATTTTAATTGCGCGAAACTTGCTGTTATGTTATATTATGTTAGTTCGAAATTAATCGAACTATAAAAACCGAAAGAAGTTGTGGAGAAATGTTGCATATTGAAGCCAAAATGACGATAAAAAAAGAGCAAACGGAAGCTTTTTTACAAGCGGTGAAAGAAGTTATTGCTGCGTCACAAAAAGAAGCAGGAAATCATGGTTATGAATTAGTACAATCTACAGAAAATGAAACAGTTTTTTATATGTTAGAAAAATGGGCTGATATGGAAGCTGTTCAACAACATAATGAAAGCGAGCATTTTAAGGCTTTCCAGAAAGTCGCTGTCAATTTTGTTGCTAAACCACTTGAAATAGCAGTTTTAACGCCACTTGCGCGATAAGGAGGAAAATAATATGACATACTTAAATAATGATTTTGAAGACTTAATGAAAAACCGCCGTTCGATTCGAGAATATGATGAAACGGTAAAAATTAGCCAAGAAGAAATGAGTGCCATTTTGGAGGATGCGGTAACTGCTCCTTCTTCTGTAAACATGCAACCATGGCGTTTTGTTGTAGTAGAAAGTGATGCAGGCAAAGAAAAATTAAGCTCGCTAGTTCGCTTTAATACACGTCAAAACGAATCCTCTTCCGCGATGATTTTGATTTTCGGAGACTTACAAAACTTTGAAAATGGGGAAAAAATATACGGGGAATCAGTAGAACGTGGTTTGATGCCTGCCGAAGTAAAAGAACAACAAATGGCAAAATTAAGCCAGTATTTTGAAACAATTCCTCGTTCAGAAGCAGAACGAGTGGTGTTAATTGATGGTGGGATTGTTGCAATGCAATTAATGCTAGTCGCTCGTGCCCATGGTTATGATACAAATCCAATTGGTGGTTTTGAACGCACAGAAGTTACAGAAGCTTTTGGTATGGACCCCGAACGCTATGTTCCAATAATGATTGTATCCATCGGAAAAGCTAAGAGTTCCGGATATCAATCTTACCGTTTGCCAATTACGGACGTAACAACTTTCGCTTAAAAAATGGAGGCAAGGAAATAGCTTATATTTCCTTGTTCTTTTTTTATTTCTTGGTATAATTAAGGTAACATAGAGCCAAGGAGGAGAAGCAACTATGACAATCAAAATAACTCGAAAAACAGGTATTGGCGGCGGGATTACTCCAGTGAACATTAAGATTAATAATGAAGAGATTGTGAAGTTAAACAATCACCAATCACACTTTTTTATGCCTAAAATAGAGAAAACAAAGGTTCGAGCAAATGATTGGTTTTATGGAAGTAAGGAAACAATTCTGGAGAACAGTAATGATGTCGTTGTGCGGATTAATCGTAAGGCACTAATATTAAATTATTCAATGCTTCCGTTTATTTTTTGGGGATTTGTAATGACTAATGTGGTTTCTACGATTATTGGTTTAATACTTTGTTTGGCATCAATCTTTTATGGACGAAAGCATTGGTTTGAATTTGTGATAACAAAAAAATAAGTAATTGATAGTATGGACTAAGTGTTCATACTATTTTTATTTGTAAGAAAAAAAGCGAAATGGTAGTTGTATTGATAAATTATTCACAAAATAAAATTAATTTCCTTAAAACCTTTGTTTAATGCTATTTTATCACGTATAATCTATTATGATAGCTGAATATACAGAAACTGAGGAGGAAGACAACTTATGACTATCAAAATAACACGCAAAACGGGATTGATGGGAGCGACTGTTCCTGTAAAACTTATTGTAGATGGGGAGGAAAGCATCAATTTGGGTAGTGGAAAATCACATACTTTTACAGCTGATAAAATGGAAGTAAAAGCTACTCAATTTGGTTTTCAGAGCCAGAAAGAAAAAATAGAAGAGAGTGGCGAATTTTTCATTAAAATTAATGCAAATATGATGATATTGTTTATTATTATGATAATCTGTGTGTGCATTGGCGCAATCTTAAATGTTTATATACTTTCGATTATCGGATTTATAGGTGGAATTGGCGCGCTTATCTATGGCAGGAATAATTGGTTTCAAATTGTGAAGTCTGACGAATAAAATAAAAGTAGATAGTATGAGCCAAGTGCTCGTACTATTTTTTTATCTGTGTAAATGGAAATTCTATGTGTGTAGTTTAAAATAGCGCCTAAAACGCATAATGATAACGCTTTCTTTTGGCATGATAATTGCATGTTATACAATTGCTCAGAATGAATCTTTCGTTGGAAGGAGGAACCTAGAGAAAAGTAACATTCTGGCAACCACACTATTAGGGGTATAGAGACAAACGAGAACTACCGGAATGAGGTTTATAAATCAAAAATCGGGGTGAAGAGATGAATAAAAAGATGAAAAAGCTTTTTAGTATTACTTCTGTTGTGTTGTTAGTTTTATCGTTAGTGGTTGTTTCGATTGGTACAGCGCCAAAACGGGCAAAAGCGGCTGAAAATGTACCACAGTATCGAAATGTGATGTATTATGGTGATTGGTCGATTTGGGGAGGAGAAGGGAATTTTTATCCGAAAGATATTCCAGCTGATCAATTAACACACTTGAATTTTGCTTTCCTGGATTTTAATAGTAATGGAGATTTAGTTTTTACTGATAAAGATGCTGCTGTTGGAGCGCCTGTTGGACAAGAGGGAGTTCAATGGGGCGGAGCGAATGCTGGAGTTTTGAATGCGATTCAAGATTTGCGCGCTCAAAATCCGAATTTGAAAATAGGGGTTTCTGTTGGAGGCTGGTCTAAGTCGGGAGATTTCTCTACAGTTGCAGCAGATCCAACAAAACGAGCTAATTTTGTGAAAAATGTGATGAAATTTGTGAAGTATACCAATATGGATTTTGTTGATTTGGACTGGGAATATCCTGCTTCGGTGCGGGATGCTGATCTTGTTGATAATAAAAACGATGAAGGCACGCCAAATGCAAAACCTGCGGATAAACAAAACTTTATTACGCTTTTACAAGATTTAAGAACTGCTTTGGATAAGCAAGGTGTGGATATTAACAAGAAATACGAACTGTCGGTTGCTTTACCAGCTGCTAAATCTACTTTAGAAAATGGGATTGATGTAGCGAATCTGTTTAAAGTAGTCGATTTTGCGAATGTGATGACGTATGATTTAAATGGTGCTTGGACACCGAATAGTGCGCATCATACAGCGCTTTACGGCAATCCGAAAGATCCGAATTATGACAGCGGTTTTTCTGTTGACCAAACCGTAAAATACTTAAAAGACAAGGGAGCAGTTTCGAATAAAATTGTTGTGGGGGCAGCATTTTATACTCGGGGCTGGAATAAAGTAGCTGCTGGAACGGATACGGCATTGCCAGGACTTTTCCAAGCTGCTGAGAAAACGAATAAAGATGCGGATGGCTCGCTTACTTATGGGGCAAATAACGAAAATCCAATTAAAACTGGTGATGGGGGCCGTGCTGGTGGTGTTTGGGCGTATAGAAGTATCGATGCCTTAAAAGCTAAAACCCCAACGTTGAAAGAATATTGGGATGACACTGCCAAAGCGCCGTATCTTTATAGTAAGGAAACTGGGGAGTTTTACACATATGATAATACGCGTTCCATTGGCTATAAGGCACAATATGTAAAAGATAACAATCTTGGTGGAATGATTTCATGGATGCAGTCGCAGGACAAAACAACGACTTCGACTAAGCGTGATGAACTTACAAAAGCGATTAAATCAGGATTATTTGGCACAAGCGCTATCCCGCAAAACACAATTACGTATGCAAATTTAAATGTGGTAGCAACGGTTAAACCTTATAGCGAAAATGGGGTTGGTTACGAAATTACGATTACCAATAATGAAAAAGCGGATGAAACCAATGAAGTATTGAAATCAACAGAGCTATCTTTTGAAACAGTAAAATTACCGAAGTTTTATATTCCTGTCAAAGCGGGCGAAACATTAACTGCTGGAGACTATAAAGCAGGTACGGTTACTACTTCAGGTGGCAATACAATAGTTGATTTAGCTTCTGTATATGATGCTCAGCAAATTCCGCAAGGCGCATCTTATACATTCCGTTTGAAATCGAGTGCATCTAGTGTGGATGTAAATAATATTTCTAAAATTGATTTAACACAGCGGATGGTAAAATCAAGTGTCGAATTTGGGAAACAAACTATTTTTGGTGGTGGAAGTGTTGTACCAGATCCAAGTGACACAGAAGCACCAACAGTACCAAAAGCACTTGCATCTTCTAATGTAACTGATAAAGCTGCTACGTTAACATGGACGGCTTCTACAGACAATAAAGCGGTGGCTGGATATAAAGTGTATCGAAATGGGACAGAGGTTGGTTCGGTTTCGGGAACTACTTTTACAGATAGTGGTTTAACTGCAAAAACAGCGTACACATATACAGTAAAAGCTTATGATGCGGCGGGAAATTTCTCGGCGGCAAGCTCTGCCTTAACTGTTACAACGCTTGACGCGGCAACACCACCAGCAACGCCGGCATGGGACACTGCAAAAACCTACAATAAGGGAGATAGGGTTTCGTACAAAGGGAAAACATATGAAGCACAGTGGTGGACACAAGGAAATGAACCAGGAGCTGAAGAGTGGGGTCCTTGGTTACTGGTTAATTAACAAATAATGGGATAACAGAGATCTGAAATGGGTCTCTGTTTTTTTGAGGTTATAATTTGACGGGAAAATAGTCGCTAAATAGAGGACAAAATGACAACTTGCGTATTACAATGAATAAAAGAGACACGAAAGGGTGTAGGCAAATGTATTTTGTATACGATATTGGCGGAACTTTTATTAAATTTGCTTTGATGGAAAATAATGGTGCTATAAAAATGAAAGATAAATTCCCTACAACAGCTAAAAGTGCTGATGAATTAGTGGCGCAAATGGTAGAAAAATTTAAACCTTTTCAACAAAAAGTGAAAGGTATTGCTGTAAGCTGTCCAGGAGTTGTCGATTCTGAAAAAGGCGTTATTTATCATGGTGGCTCGTTATTATTTATGCATGAAAAAAATCTTGCTGAAATGCTTGCACGCGAATGTCATGTGCCTGTTGTTATACAAAATGATGCCAAAAGTGCTGCCCTTGCAGAACTTTGGTTAGGTGTGGCGAAAGATGTACAAAGTGCGGCTATTTTAACCCTAGGAAGTGGCGTTGGTGGTGGAATTATTATCGACGGCAAATTGCAATCTGGTTTTCATTTGATGGCTGGAGAGGTGAGTTATATGGAAACAACTTTTGATACTCAGAAACTGCGGGGAAACTTTTTTGGACGGACGGGGTCTGCGGTTGAGTTAATTAAGAGAATTGCTACTGAAAAAAATTTGATTAATAAAAAAGACGGCGAACGTGTTTTTGAACTTATTAACCAAGGTGATGAGGTCGCAAGCCAAATATTCGATGATTATATTTTTGGTTTAGCTTCACAAATTTTAAATATCCAATACTTGATTGATCCCGAAATTGTGGCGATTGGTGGTGGAATTAGTGCGCAACCGATTGTTGTCGAGCGACTCAATTCAGCTGTTCAAGCTATTAAATCTGCGAATCCGTTCCATGCAGCCCAACCGAAAATCGTTACTTGTCGTTTCCAAAATGATGCGAACTTATACGGAGCATTGTATAATTTTTTCTTGCAGTTCAATTAAAGGAGAACTGAAAATGGAATTTACATATGAAATTATTGAAACAGATGCAAAGATGCCTGTAAAATATATAATTCATAATATGCCAGATGCGGTTGCGGTGCCTAGACACTGGCATGAGGCACTTGAAATCAGTTATACAATTCATGGATTTGTGCAGAATTAGAGGCATTACAGAAATTATTAGATGAATTTATTAAATAAGTAGCAAGTAATAAAAACTCGCTACATTATTTATCAGATAATAACCAGTCAACAATATAAATAATAGGAATTCCATCTATTTGAGTTGTTTCATAATATCTACTAGTAATAACGATTTTTTTATTATTATCCTTAATATTTAAAAGATTATCTGTTTCATGTGTGTTATTTGGTAATTCATAAGCTACTTGGATATATAATGTTTCGTCTAGCTTTCTAGCAACAAAATCTATTTCTGTACCATTAAGTTTACCAATATCTACTGTATAGCCTCTACGTAGTAATTCTACATAAACGATATTCTCTAAGCGATTACTATAATTTCCATTTTTTCTGCCAACAGCATTTCGTCTTAAACCTGTATCTATTATAAAATATTTTCCGTGAGTTCTCAGATATTCTCGCCCACGAATATCATATTGTCTCGCTCTGTAAAATAAATAACCGCTCTCTAGTAAATCCAAATAACGATTTACAGTATGGACAGTTGTGTCAACGCCCTCACATTTTTAACGTGTTTACAATTTTCGAAGCATTTACTAATTGGCCAACATTATCTGCTAAAAATCGAATAATGGATTTTAAAGCGGTAGCATCCTTTACCCCTGCTCTTAATAGAACATCATTTAAAACAATAGTATCAAAAATTCCGGATAAGATAGTATCTTTGATAGATTCTTCGGCAACAACAACACTCGGAAATCCCCCGTATTTTTCGTATTCATCGTAAGCGCTGTCTACTTTTCGAGAATCAGATTCAATACCTTTTACATGTAAAAACTCAGAAAATGAAAATGGATAAATGGGGATTTCGATGTAACGACCACTTAGAAGCGTAGCTATTTCACCGGAAAGCATATTAGCGTTTGACCCTGTGATGATAATGTCACTATTGAAGCTCACACGAATACCGTTAACAATGCGCTGCCAACCTGTGACCATTTGGATTTCATCAAATAGTAAATAAACCTTTTTACCATCTCTAGGCAGCAATTCGTCTAATTTTTGACGGAATTTTTCTTCTGTTGTTATTGTTCGATACTCAAAACTTTCGAAATTCATGTATATAATATGATTTTCATGTATCCCTTCTTGTAATAAGTACTCTTTATAAAGCATTAATAAAACTGACTTCCAGAACGACTCACCCCTGTAATAACTTTTATAAAATCGGAATCCTTGTATTGAATAAGTTGCTTGAGATAATTAGGTCTTTTAAACATCTACATCTCTCCAGTCTAGTAATCTTCTATTTATTGTTAATTCTATAATTATTTGAAGCCAACTACAAATAATAGATAAAATTAAGGTTTTAGGAAGTTTGGTTCACAAGTTGACGGAGAAATTCAACTCGTTTATAAACAACTAAAAAAACAGGAATCTTGTATACACCATCTCATAGAATGGTTCTATACAGGGATTCCTGTTTCTTTGTTTAGAAGATTTTATTTATATACCAATGTTTTATTCTATAAAGCTTGCAACATATCAAACTGTGATTGATATAAATTATAGTAATAGCCATGTTGTGCCATCAGTTCCTCGTGACTGCCTGCCTCTTGAATTCGACCATTATCAATATAAAAGATGCGGGAACTATTTTTAATTGTTGAAAGACGATGAGCGATGATGAAAGAAGTACGTCCTTCAAGCAACCGTTCTAGCCCTTCTTGGAGTAAGATTTCAGTTTGTGTATCAATACTCGAAGTCGCCTCATCAAGAATTAAGATTTTTGGATCAGCCAGAAGTGCACGAGCAAAAGAAATCAGTTGCCGTTGACCAGCTGAAAGAGTGCTGCCCCGCTCTTTGACTTCGGTATAATAACCATCTTTTAATCCGGAAATGAAATCATGAGCGCGAACGACTTTGGCTGCTGCAATAATTTCTTCTTCCGTGGCATCTAGCTTTCCGTAACGAATATTTTCGATAATCGTTCCGGAGAATATAAAGGTATCTTGGAGCATGACGCCCATTTGTGACCTAAGCGATCTAAGCGTGACTTCTTCGACATTTTTTCCATCCACTAAAATTTCTCCAGAATTAATATTGTAAAAACGGCTGAGCAAATTAATTATAGTCGTTTTTCCAGCGCCAGTCGGTCCAACAAGCGCAATCGACTCACCCGCATCCACATGAAAATTAATCCCTTTTAGAATGTCAACGCCTTCCTCATAACGGAAATAAACATCTTTAAAGTCCACATCTCCAACGATTGGCGGCATCTTTTTCGCATTCGGAGCGTCTTTAATATCTGGCTCGACATCCATTGTTTCGAAAATCCGCTCTAAATAAGTAGTTGCGGTAATAAGGGAATTATAAAAGTTACCAATATTAATTACAGGATTCCAAAAATTCCCAACGTAACCAATGAAAGCGATAAGTGTCCCAGTTGAAACATCCACTCCGTAACCTTTAATTCCAACAAAATAAATCAAGCAAGTTGTCATTACAGCAATGTTTTGTACACCAGGCCAAAGTAAGAATTGAATTTTTATTGCTTTCATCCAAGAACGACGATATTCATTACTAACCTCAGTGAAAATCTCAAAATTTTCTTCTTCCCGCGAAAAACTTTGCGTCACTTTAATCCCTGCAATACTTTCGTGGATATACGCATTCATATTGGATTGTTTATTGCTAAGAACCTGGTACGCTTTCCGCTGTGCTGTTTTAATCACCATCACTATCACAAAAAGAACAGGAATAAGCGCTAAACTATACAGCGTTAAAACTGGGTCAATCATGAGCATAAAGCCAAGCGTCACAATCACACTTAAAATATCAGAAATCAAATTAATAAGCCCATTAGAAAGTAAATCACTCAGCATATTGATGTAATTAACAACCCGAATCAAGATTTTCCCATGTGGTCGACTATCAAAATAAGAAAAAGGAAGTTTCTGCAAATGACTAAAAATGGCAGTACGCATATCTTTTAAAATATCTTGCCCAATTAACGTAATCGATCTAATGCGGTATCGCATACAAAGTCCAGTCACAACAACAGAAATAATAAAAATAATCGCAATCCAAAATAGTTGTGTCATGTTTTTATTTGGAATCGTGTCATCAATCACAACTTTGGTTAAATACGGGCCAATCATCGTTGCAACATTTGCGAGTAAGATAACAAACAGTGTGATATAGATGGATTTTTGATATGGTTTTACGTAAACAAGAATACGTTTTAAATGTGCGGCGCTAAATGCTGTTTCCAAGTCTTCATCAATATCAAATTTATTTCTAGCCATTCACATTCGCCTCCGTTCCCAGTTGTTTATTGTAAATATCAAAATAATAACCTTTTTTCGCGAGCAAACTAGCATGTGTACCGCGTTCAATAATTTCGCCCTGATTTAAAATTAAAATTTCATCAGCTTCTTTAACAGAAGAAATCCGGTGCGCGATAATAAAAGTAGTTGTATTTTCAGTAATCTTCTTTAATTCTCCTTGGATTTTCACTTCGGTTTCCATGTCAACAGCAGAAGTAGTATCATCCAAAATCAAAATAGATGGATTTTTTAAAAGCGCGCGAGCTAGAGATATGCGCTGCTTTTGACCACCAGAAAGTCCAACACCACGTTCGCCAACAATAGTATCGTAACTTTCGGGCATTGTTTCAATGAAGTGGTCCGCGTCAGCAATTCGCGCCATTTTCCTAACATCTTCCATCGTCGCATCCGGTGCGCCAAATGCTATATTTCCTTCAATCGTGTCGGAAAACAAGAAAATATCTTGCATTACTGTAGCGATATGATTTCTAAGTTCCCGGACATGCCATTTTCTCGCGTCGACTCCATCAATTAAAATCTCCCCAGAAGTTGGATCATAAAATCGACAAATCAAGTTGACTAAGGTCGATTTTCCAGCGCCAGTTTCGCCTAAAATAGCAATTGTCTGACCCGGAGAAGCTTTCAATGAAATATTTTTGAGTACATCGGTATTTGGATCATCTTCAAAATGAAAGCTAACATTTTTAAACTCAACATGACCTTGAAGCGCTGGTACTGATTTTTCCGCATGGATAGGGATTTTGCCATCAGTCGCCATCATATCTTGAATTTTAAAGGAAGAAGCAATAAAACGTTGAACATCGTTAATAAGCCAACCGCTCATCCGCATTGGGCCATTCAGCATCCAAAGAAACCCATTAAAAGCAACTAAATCTCCTAGTGTCATTTGTCCTTTTATCACTAAATAACCACCGAAAATAAGCGTGATAACAACGAGTATTCCAGCGAGCGAATCAAGCACTGGCAAATAGGCTCTAGAAACATCAGCAGAATCTAAGTTACGTTTTTTGAAGTCTTCATTATGCTCGTGGAATTTTTCCATTTCAAAATCTTCGCGCGCAAATGCTTTTACAACGCGATTCCCACTAATGTTCTCTTCTACCATTGAGTTAAGCCGCGAAAAGCTTTCTCGGATTTCATAAAAAACTGGCTGTGCTTTACTCGACATTTTTATTGTTAAAATAGCAATGAGCGGTGTGATAATAACTAGCGCAAGCGTTAATTTCCAGTCAATTGTAGCCATGATAATAATCGCAAAACTAAACAAAAACACATTTTCTAAAATATTATAAGATACCCATGAAACAAAATGACGAATCGCGTCTGTATCACCAGTCATCCGCGCCATAATATCCCCAACACGCGTATTATTGAAAAAGTCAAAATCAAGGGACTGCAATTTCTTATAAAGGTCCTCTCTAATTTTGAAAAGTGAATTTTGTCCAATTCGTTCGCACATAATCTGATAAGAATAACGACAAATAGTCCGAATAACAGTTGAAATAATCATAATTAAGAGTAGTGGAATAAGTAAATTCGATTTATTTTGATAAACAACATCGTCAATCACTTTCCCGCCTAATAATGGATAAATAATACTAATACCAGAAGCAATAAAAATTAAAATAAATGCACCAACCATAAGCAGACGATATTTTCGTACATACTGCCAAATCCATTTCATACTTTCCATTTTTTCACATCCTTTAACTTTCATATATTCATTTAGTTTACACCCCTAATTTCGAAAAAGAATGGTTTATATTCGCTGGAAGCATGGACAATGTTATATAATTAAAGGATAATTGTAAGCGTTACAAATAGGAGGTGAGAAGATGCTAAAAATAAATACCACAACATTCAATCCTCAAATTTTATATGTAGCTAATTGCTACACAAACGAGGTGCGCATCGGTGACAACCACCATCATGACTTTCTAGAAATCTCGATTATTTATGATGGTAAAGTTATTTATGATATTGAAGGAGAACGAGTTGAATTAGAAAAAGGCGATATGCTTATTTTTAATCCTGGGGTAAAACATTACGATATTACCGAACCGGGCATGACAAATGCTCAACTCCATATTGGTTTTCGTAACTTTACGCTTGAAGGATACTCGCGAAACACTTTTCCATTCAAAAAAGCTTTTTTACGAAAAAAAGAAGAAGATTCTGCCATTTTATCAATTTCCAAACAGATTATTGAAGAAAAAGATGCAGAAAAACCTGGCTATGACTTGATTTTGAAAGCTTTTGTCATGCAACTTATTATCCATGTATTGCGTGAGGCGACTCCTGAACAATTGGAAAATAACGGCGTCAAATTGTCTACAGATGAACAACAAAAACAGTTGCTTGTGAACGAAATTATTCATTATATGGAGAAACATCATACAGAAGATGTATCGCTTTCCACTCTTTCACAAACAATGTACATTAGTCCTGCTTATATTTCTAAAGTATTCAAAGAAGAAACCGGAGAGTCACCCATTAATTATTTAATCAAAATTCGCCTTTCGCGTGCAGAAGAGTTACTCAAAAATAAAAACATTACGGTGAAGCAGGCGGCCAATATGGTTGGATATAATGATGCTTATTATTTTAGTAAACTTTTCAAAAAATATTATGGATTCCCACCATCAGAAAATTGGCGTAAATCGAGTTGAACTATAAAATGAGTAAATTTAGAAAGAAGGAAAATAATCATGAATTATAAACAAGCTTTAAACTATTTAAAATCAAATAGCAACGTAGAACAAGAAGAAGGAACAGAAGTTATTTTCAAAATGGCAGCGGATACATCTCGAGGGGATTTGGATCCATTTTTGTTAAAAGACCGTGAAAAAGAACTGGAAGGAACAAATGCTACGATTGAAAAAATGCCACAAGAAATCAAAATGCCAGATTTTTCAAATTTAGAAGTGGCAACTGCAGCTGCTCTTCAAATGAGAGCAACTATGGGTAGCGATAATATCGATTTATCTAATGGAGTAACGACCGATCATAAAGTAGTTCAAGGTGATTACGGCGATATCCCAGTTCGGATTTATCGTCAGGAAGAAACGACGAAATTAGTACCAGCATTGATTTTTTATCATGGTGGTGGCTTTGTTGGTGGAACTCCAACTGTAGTAGAGAACTTTTGTAAAGGAATCGCAGAAAAATTACCTGCTGTCGTTATTAATGTGGACTATCACTTGGCGCCAGAATTTCCAGCCCCCGCAGCGCCAAAAGATTGTTTCCGAGTACTTGAGTGGGTAGCAGAAAATAGTGCTGAGCTTGGTGTGGATGCTTCAAAAATAGGTGTTTCTGGAGATAGTGCAGGCGGAACTTTAGCAGCAGCGGTTAGTTATATGGATAGAGAGGCAAAGACCAATTACGTTGGCTTCCAAGCATTATTATATCCAGCATTAACTTTGACAGATGAAGATAATGAAAAATACCAATGGGATATTTCCAAATTTAGCGCATCTGATGACACAATTCCACTTGTTGCACCAGGAATAATTGGAATGAATAGCTCCGTTGAATTATTACGAACTGTCTATGTGAGAGATGAAAATCCCGCTTCACCAATCTATTCTCCATTATCAGCGGCAGATAAAAGTATTTATCCACCAACGTTGATAGCTAGTGCGGAGTTTGATGCCCTAAGAGCTTTTGCGGATATTTTTGCAAAAGAGTTACGAACAAGTGGTGTAAAAACGAAAGCGATTGTCTACCAAGGGATGTGTCACGCTTTTATAGATAAATACGGCATTTTTCCTCAAGCAGAAGATGTAGCAGATGAAATAGTTCAAATGATGAAAGACGTATTTAAATAACATTTTTGCAGGCATTTTTCGGAATGCCTGTTTTTTATTGGACTAAATTTTGCGGTTAGTAGTAAAAATGTATTAGAATAGAGAATAGAAACAGGAAGGGATGATAGGATTCGTGAAATTCCAACTTTTTATTCAACCAAAGTTAGATGTTCTTCAAGGTAATATTGTCGAATATGAAGTGCTTTTGCGCGATGATAGTGAAGTTCCTAGATTTCCTTTGTCGGAGCTAGAGGCTGTGCTTGCAGATGAAAACTTATACTATGTATTTACAGAGTGGTTTTGTCATGCTTTTTTTGAGGTCTTAAATAAATATCCCAATGATCGATTTGCGATTAACATAGCACCCCAACAACTTTTTTATATGGAAACGGTTCATTTGCTTGATAAATTACGAAGTGAAAGTCATCGAATAACTATAGAAATAACCGAAGACATTTTTGATGTTCCGGCTCATAAAAGACATTTGAATGCCAATGACAAAGATGCCTTTATTCTAAATAAAATTAAAGTAATCCATGGACTGGGTTATCATATTGCAATGGATGACGTGGGTTGTGGACTGAATAGCTTAGAACGAGTAATGAGCTACCTTCCATATATCACAGAAATTAAATTCTCTTTGCTTCATTTCAAAGATATTAATTTAGAAGATTTACTTTTGTTTATTAAAGCATGGGCGAATTTTTCTCAAAAAAACAATCTTGATTTTGTTGTTGAAGGTATTGAAACAAAAGAAACCATGGCGATATTAGAAAACTACGGTGTTTCCATTTTTCAAGGTTACTTAGTTAATAAGCCATTCCCAGTATGAAAGCTTTCTACTTGTGCCACTAATTTTTCATAAGAACTTATAATAATCGGTTTTTTTGAAAGAAGTAGTCCACTTGCACGAATGGTTTCAAGCGCTTCTGTAATTCGTGCACGACTAGAGCGACAGTAGTCTGCTAAGAAAGTTTGTGTTATATAGTTTGGAAGCTCAATGGGTCCGTCCAATTGCTGAAGACGAAGAATCTCAATGATTTCTACTAAAATCCGCGTTACTTTTATTAATGGCGGCTGATTAATGTATTTATAGTTTTTAGCAGTAAATAAGTACCTAACAATAACGTTATCAAGCACCATGTGGAAAAATTGAGGGTTTGCATATAAATAATTAAGGAAAAACTCACGATCAATAAGTAAAACTTGCCCATTATTCAAAGCTCTCACTCGATATTCCATGATTTTGGAAGTAGTATTAGTTTCTAGTAATCCTTCTATTCCAAATATGGTCTTTTCAGAAATCAAAGCATTTATCATCCAGCGTCCTTCAAGCGTAGGTCCTTCTAAAATAGCTGTTCCGGACAAAATGACACCAACTTGAGGCGTTTTACTCGAATGCTCTCCAAAAGTGTGAAATATATCTCCTTTTTTAAATGGGAGTTTACTCGAGAAGTCACTTGAAATAATATCTGAAAAATCAGTATCATAAAACATAATCCCAACTCCTATACTAATAAATATTGGTTGTTATGTAACTTTACTTCGAAATGAACTAAAAAGATACCGATTTTAACCAATTTATGTGCAAAATTCAAACAATAGACACATTTTAGTAATATTTTAGACACTTTTTCGCCATAATGCAAATTTTAAAATAGTGTATACTTTTTGCGGCTTTGTGCATTGTATATTTAAGGAGGGGGATAATTGTTACTTTCGGATGAACAAATCATACAAGTTACAAAGCAGATGTACGTTTATTTAATAAGACAGGGAGTTAGGGCCGAAGTAGCAAAAGACCTTGCGCAAGATGCTATTATTAAAGCTTGGCGTTACGAGAAAGAAATCCCTCTTGAAAAACAAAAAGCCTTTATCTTTAAAATCGTAACGAATGAATTCTATCAGTATTACCGAAAACACAAAAGAGAAATCGTTACAGAAGACTTTAGCCACCTAATCCATTCCGGAGAATTGACGGATAATTTATTAATACAGCAAGAACAAAGCACAGAAATCATAAACACGATGAAAAATCTAAATGAAAATCATCAAAAATTATTAATGATGAAATATGATATCGGCATGAGTTATCAGGAAATTGCAGAGTATTTGGATACAACTCCATCTAACGTGAAGACCTATTTATCAAGAGCTAGAAGTGCCTTTAAGAAAATCTGGGGGGATTTTAATGAGTAAGGAACCAAATGATGAATTAGAAGACTTGTTTGATATAGAAAAAATGAGCAAAGAAGTAAAAAAAGTAAAGCGTCGTAGCATTTCTAAAACATCAGTAATCATTATCGGGATTGTATTACTTATTCTTGCTGGGGTACTTGGTTATTTATATATTTCTAACAAAGTAGCTTCGGATAAAGCAAGAAAACAAGCAGAAAATCATGTAGCTTTCGTAACAACTATCAATGAATTCTATAAATATCCGAATACCATTCTTCAGACATCTACAGAAATAAGTGATAATAATCGTAAAGTGGAGATATCAGAGGTGAATTTCAAATTATTAAAAGATAGATTTATTCCGTTTACTACAGCAACTATGAGTTTAGATTCAGATGGTATAGGCTCAGGCTATCCTACAATAGAAATTAATTTAGAAGAGAAAGAAAAAGACGGGGAGAAATATAAAGTTGGTATTAATGATTTAACAACTGGCAATAGATTGGCTGATTATTACCATCCTTTGAAAAAATATTCTTCTATGAAACAAGATTTGAAAAAATTAAGCGAATTTCCTAAAAACACCTATTTAGAGATGGCTATCTCTTTTGATAAAGCTTATTCCTCTCTAGAAGTGGAAAAAATGTTACCCAATAATTTAAAACCAACGTTCTTTTGGTTAGATGGTTATGATCTTTCTATTGATGACATGCCTTCACCCCTTAATGAACAATTATATGGTTATGATAATCCCAATACTAATTTAGAGAATAAATTCTGGACAAATCCAATAAAAGACGAACAAGATTATATCAAACAAATGAAGTTGAGCAACTTTACTTTCTATTCTAATGGAAGTATTTCACAAGATGGTACAGTATATGGTTCTGGTAAAAGTGTTTATAAGGTTTTAAAAACTAAATCCGATAAAGGAGAAAAGTTGGTTATCGGAATTTCCATCGTTGCCACTAAAGAAGAATTACAGCAATTAGCCGATGTAAATTATATCCGAGCATCAAGTGTAGGCGTAATTTCAAACGCAGTAGATGCAGCAAACTACTACGAACAAACTGGGGAAATCAATTGAAAAAGGACACTCTGGATTTTCAGAGTGTCCATTTAAAATTTTTTATACACATCGATAGAGTTGCCAAAATTGATTAGATAATCCCCGCAATCATACATTGGACCGTATTTTTCAGCATAATGAGAAACGGTATGTCGTAAAAACTCTTCGGTAACTTCTAAAAACTCAGCAACCTCAAAATATTCCCTTAAACCGAGATAAAAACAGGTAATTATATCATCTAATGGAATTAATTCTTCATATCCTTTTCGGCGGGCAAAAAGTTCTTGTTTCTTATCTGAAATAGTTTCTTGTTTTGTAATATTTCCTACAGTGTATTTATAATGCATGAGTTCTTCAACTAAAATACAACCTTTTTCTATAGAAGATCGATCCTTGCTTATAAAAATCATTCCATTTAAATAAAGGCCAGGTAATTTATAAGGCATTTTCTCTTCTCTAATAGTTACCTCGTCTTGGTATTTATTGACCAATTTTTCGTACAATCAAATCACATCCCGCGATGGAGTTTTTTCTTCATCTCTATATAAGCTAAAATATCTCGCATTTCTTCCTCTGTTACATCATCATCAATATGAGCGGCAATTGTCACCAAGCGTTCGTCAACAGGTGGTAAATTTCTTTCGGGAAAAAAGTCATCTAATCTTTTGTTGAATATTTTTGCAAGTTCAAATAAAACATCTTGATTTGCTTTACGGTCGCCATTTTCATAGCGGCTAATTGTTTGACGAGTAGTATGAAGCTTTTCTGCCAATGCTTCTTGATTTAGACCTCGTTCCTCGCGATATTGTTTTATTTTATTTCCTACAAATTTATTTAACTCCATAATAATTGTCCTCCATATGTTTATGGCTAAAGTATAGCATTTTTAGCACCAAATTGGAACTTTTTTGAACAAATTTGTATTATAAAGTTTACTGGTAACCAAAATGGTGCTATAATAATTGTAGAGCTAGAAAATAAATGAGGTTTCATTTCGCATCATAAGCACCGTTTTGGTGACAAAAGTAGCCTTATAAAATTATGAGATGGAAGTGGGAATGGATGGATAGACAACTTTTAAAAGAAAAGCAAATCCAACTGATTTTTCAACTTGAACAAGAAGAAAATAGATTTATTCGGAAGCGTTTAATAGAAGAGTTGGAGTATTTTGAAGCACTTGGAGATAGAGAAAAAGGGCTTTTAACGGCAGAACAAAAATTACTTATATTAACACCTAGCGAATACAGAGAATATAAAAAGACAAAATCAGATGTACAAATTAGCAAATTAATTGGAGTTTCAAGGTCGTCACTTGCTGATTGGAAACGTAAAAAGGGATTAAATAGAAAAAAGCGGCAGTCAGTTCAACGGGAGATGATTGAGGTTTTAGCTTTTCATCTAGATAAGTCAGAAGAAGAAATTGGCTCTTTGCCAGCTTCGGCTATTGAATGCCAGTATGAGGCTTTTGTAATTAATGAATCCCATAATTAAGGAGTGATCGAATGCAAGTTTTAGTTTTACCAGAAAATAAAGATATCAATTATATCAAGACAGTGCATGAAGTAAAACGATTTTTCACTGATTTTCAGCGTTTTCGAGTGATTGCAGGATTATCGCAAAAGCCTTGTCTCACAATGAATGGATTTTTAGAGGAGTGCCAATTTGGGTCGGTCGCATTTGCTGCTAGACACAATAAAGAAGTTATCGCAGAAGCTCGCTGGTTAGTTCAAAAATACACTGAAAAACTAAATCAAATGGATGGATTATATCGGAAAATTTTGCTTGAGTGCTATATAGAACGCAAGCAAGATGTTGCAATAATGATGGATTTACCATATGAAATAGCCCAGTTTAAAAGAATTAAAAAAAGAGCTGTGCTTGAACTGGCCTCAATTATGGGGGTTTTGGTTAGGAAATGATGTGGATTTTGGTGAAAAAATTGAAAGGAGGCGTTATATGGACTTTTTTCTAAAACTGGGAATAACAGTTTTTGGCGCGGTGTTTGGATACTTGTTTGGGGATGTGGATTTATTGGTAAAAGTGCTGGTGTGCTTTATTATAGCTGACTATATCTCTGGGCTACTTGCATCAGGGTATCTAGGGGAACTTAGCAGCAAAATGGGTTTCAAAGGAATCGCGAAAAAAATTGCTATCTTAATTTTAGTAGCTATTGCGCATCAAATAGATTTGATTCTAGGAACGCATAATACAACGCGGGATGCAGTTATCTTTTTCTATTTAGCGAATGAGTTGATTTCTATTTTGGAAAATTTTGTTCGAATGGGGATGAAAGTCCCGGAAATATTGAAAAATTTAATTTTAATTTTTGATGCAAAAGCAGGAGATGAGGAGGAAAAGCATGACAAAAATATGGATTGATGCAGGTCATGGTGGGAAAGATTCTGGCGCAGTTGGAAACGGGCTTGTTGAAAAAGATTGGGTGCTGACTGTAGCGAAACAACTTCAAAATGAATTGGTGAAAGCTGGTTTTGAAGTTGGTATGACACGAACAAATAATACTTTTTATGAATTAAGTGATCGTGCTAAAAAAGCAAATAGTTTCAAAGCGGATTTATTTATTTCGATTCACTTTAATGCTGGTGGGGGAAAAGGTTATGAAGACTATATTTATACATCTGTTCCGTTTAGAACTATTGAAATTCAAAACATACTACACAAAAATATTATTAATCAAGTGACGAAGTATGGTATACGTAATCGAGGGATGAAAAGAGCGGATTTTGCAGTATTGCGTAAAACAACCATGGATGCAATTCTACTTGAAGCTGGTTTTTGTGATAGTACAGACGCTACCATACTTAAATCGAAAGTATATCAGCGAGATTATTGTTTAGGAATTGTTAAGGGTGTAAAACAGATTTTTCATAAATAAAATAAAGGAGGAATTATTAATGAGTGAACTATTAAAAGAATTTGACATTAAAAAAGCACAGGACAATTTAGCTACTCTTGTAAATTGTTGGGAACCATTTCAATTTATTATGATTAGTGATTCTTATGTATATGGGGTATCTCAAACAGCGAGAGTAGAACCAAATGACGCAACAATATACCAAATTGATAACAATGGTGAAGTTATGGGGGAAATGGTTCTCATAGGAGGAACGCATAATTCTGCTTATGGAGTAAAAACTATCAAAGGAAAAGACTATATTTATGCTCCAATTCACACTTCGAGTGGAGATAAGGTTGTGTACAAATTTGAATTTGTAAAAGACACAACTATCACTGAAAATTCTCCACAAGCTAAAAAGCTAGGTGATTTTAAACGAAAGAAATCACTAAATATTAGTATTTCAAATGATAATGTATTTGTTTTTACATTATTGGAAGATAATACAGCCACAGTGATGAAGTTTTCCCTCGAAGAATTTGAGGAAGGTATTACAGATAGTGCGATTAAGTTTGATATAGGGGATAAAAAATATGGCTATTTACAAGGATTTGCTGGATTTGGTGATAAAGTTTACATTGCGATTGGTCCAGGTGGTACTGCGCTTGATCCTGTAAGTAAATGTTATTTATACACACATTCCCTTATTGATGGTAGTTTGTATGATAAACAATGGATTTCGTGGGGAAGTGATGATGAATTGGGAAAACCATTTAATGATTATCATGAACCTGAAGGCATGGATTTTTATGTGAGTAAAACGGGAGAGCCGATTTTAGTTCAAACTGTGTATACTGGTGGTTACAGTGGCGATGGAAAAACAGTTCGAAGACGAAATAAATTATATACAGTGACAAATTTGAATAATAGTGAGGACTTTACAAACAAATTTAACCGAAAAAGACCGGCGACTGCAAATTTGTTTGATGGTCAACTAAAAGGAAACGATACTAAAACAGTTTATATGCCTCGAGATATAGCTAATTTTGAATATGTTGTAGTAACATGGTTGCATGGTGATGGAGTGAGAAGACAAGGCAGCTTTCGTGTGAAAAATTTAGAAGAATATCCACGAATTGATCTTTCTAGCAACGTTTTACAAAGTGATGGAATTGCCTCTATTTATTATTTTATAGTTGAATTGAAAACCTCTCAAATGCGTATTGTAACTTCAAGAGCACGAAGGATGAAACCGACTGGTTGGGAATCACTAGTCGACCCATACGCCAACTCTATAATTCTTTCAGTAGAAGGTTACAATTTACGATAGCCCAAGGTCATATTCATTAATTTCAAAAAAGTAGGTAGAGCGAATATGCCCTACCTACTTTTATTTTAATCAACCCTTTTTACGTAAAGTATAAAGAGCTGTAGTTGTTAAAATAAGACCGAATACTGTTGCAAGTCCTGCTGTATCACCTGTTGTTGGTAAGGCTGTATTGGTATTTCCACTAGGAGTAGTGTTTGGTGTAGTAGTGGCTGGCTTTTCAGTTGTCGTTGTTCCACCTGTTGTCCCAGATCCATTGCCTGCATTACCATTACCGTTATCTGTTCCACCGTTATTTCCATTACCATTATCTGTCCCACCATTACCATTATCTGTTCCGCCATTGCCGTTATCTGGTGGAGTAGTTGCGGCTGCTTGAACTGTTGTTTGGAAAGTAGTGCTGTATCCGTTAGAGTCTGTAATAGTTGTTGTGATTTGGTCGCCTTCTTTAAGGTCTAAAGAAGATACATCTACGGAAAATTTGCCATTTGTATCAGCAGTTGCAGTTGGATCAGCGGCACGAGCCATTTTGGCAGTAGTATCAGCTTTTTGAACAGCAACTGTAGCAAATGGTAAAGTAGTTCCGGTTAATGCTTTTTCTTTTTCAGCTAGTTTGTTAATTTTTGTTGCGTCTTTAATTGCTTTGATTGCTGCATCTTCGGTTTCTTTGTCGATTTCAGCTTTGGATTTGTAGACTTTACGTCCTTCTTTTTGAGCCGTAATGACTTTGCCGGCAGCTTTTTGGTCTTTGATGTAATTGATGAATGTTTCTGTATCTGGGTCAATTGCAGTTACTAAGTTAGCTTTTTTGAAAGCAGAGAATCCGTCTCCACCGCCAAATAGGAAGTCATTAATTACGACTTTGTATTTTTGGTCCGCTTTTAAAGGAGTGCCGTCTTCAGTTGTAACGCTTGCCACTTTGTACGCATGATCTAAGTCATCTGTATCTGTGAAAGTGTATTTTAATCCAGAAATTTGAAGGAAATAAGTTTGGTTGCTTAAATATTGTTGGTTTAATGCTTCAAGAATATCCGCACCAGTCATTTCCACCACTTGAAGAATGTTACCAAATGGTTGAACAGCTTGAGCCGCGCCCCATGTGATTTCATTTTGACCATTTGCAAGGCGAGTAGTAAGGTCAGCACGAATTCCGCCATTATTTGTCATAGCAAAGTCGACATCGGCGCCAGCTTTATTTGCCATATAACGTTGCGCATCTGTAATCATATTACCAAGCTCGGATTCTTTATCATCAATTGCTTTATTCTCTAAGTTTGTGTCACGAGAAATGACATCTTTATTTGCAAGGCCGATAGTTTCGTTAATAACTCCTTCAATGCGACTTTTTGCATCTTCAGTTACGGCCGTAATATCTGCATTTGGTGTGACGTTTCTCGTATTGTATGTAATTTTAGCATCAGGTGGAGTAACGAAATCACCGGTTGTTTTATCAAGTTCGCCAGTTACGTCTGAAAAAGCTTTGCCATTGTTGTAACTTTGAACAATCCGAGTTTTTCCGACTAGTCCATTTGTGTATTGGTGATTGTGTCCTGCAAGAACTAAATCGACTGAGTTATTGGGGTCTAGTTCATTTGCTTTTGTCATCATATTAGCAGCTTCTCCAGCTACATCTTGTTTAGTTCCAGTGTTTGGGTTCCCAGTGGAAAGGGCTGGAACGTGTGATAAAACAACGATTGCGTTAACACCTTGACCTCTGAGTTCAGCAGAGTATTTTACGATAGTTTCTGCTTCATCAAGGAAATCGTAGTCTTTAATATGATTTGCAAGAACTAAATTAGGAATTTCTGTTGTAACGATACCAATAAAGCCAACTTTAACACCATCAATCTCTTTTACATAATAAGGTGAAAAGCCTTCTGCAACTGTGTTTGTACCTTTGTTGACCACATTAGCTGCGACGATTTTCATGTCACTTTTAACGCGTGGATAAGCTTCTACGATTGGTCCGAATTTACTTGTAGAAACGCCGTCCAAAATGCGTTTGTATTCAGGCAAACCTTCATCAAATTCATGGTTTCCTAAAGTGCCGACTTCGAAATTCATTTTTTGGAGAACTTTCATGGTTGGCTCATCCTGAAGTAAACCAGATACTGCTGGGCTTGCGCCGACCATATCACCAGCTTGAACTCGAATGGCATTGTCCGCACTAGCCTCAGGGTTTGCTTGCAAAAATGAGTTAGTGGCGTTGTCCAAGTTAGTAGCTAAGTAATCTGCTCCTCCAATTGGTGAGCCGGATGCATCTTTGGAGGCTGTTTCAAGCGCTCCATGGAAATCATTTATCCCCAAAATCTGAATGGGAACCGTATCTGCTGCTGCTTGTGTTGTTGTCCCGGTGAATGGTGCAGTAAGTCCGATTGTGAGCCCTGCTACGAGTAAAACATGTGTAGTTTTCTTAAAAAATTTGTTCACTTTCACACTCTCCCTTTTTTCGCCAGTGGCAATTTGTAAGCGCTAACTCAAAGGTGCCTAGCTATAATTGTAGCAAAGTGGAATCTCCGTAGCAATAGGAAATATGGATTTTGTGTAAATGTAATGATAATATTTGGCTATATTTTTATTTCGTTTGAAAAAAGGGTAAACTATAGAAAAGGAGGGATAGGATGGATATCTCGAGCACGGAAATTTGGGATGCGATTAGGAAAAATAGTTATTTGCTATATTATCAACCAAAAGTAGATGCTAAAACAAATAAAGTCATTGGTTTTGAAGGCTTAATCAGGTTGAAAACAGCGACAGCAGTTCTGGCCCCAATGGATTTCTTTGAGGATGTTGCCCTTTTAAATGCAACTCGGGAAATGCAAGATTTTGTTGCTGAAACGGCGATAGAACAGCTTAATCAGTTGGGTGGGCGTTTTTCTATTTCGATTAATATTCCAGCACATTATGTAGTAAGCAGTAATTATATGGCTTCTTTGTATGATTATGTGAAAGAACATTTAAAGTATCCGGAATGCTTAGAAATAGAAATTATTGAGCGAGGCGAGATTACGGAACTTGCTGTTGCAGACAAAAACTTAAGAAAAATCAAAAATCTTGGTGTCAAGGTGAGCATGGATGATTTTGGAAAAGGTTATAGTTCGCTTGCCTATTTGCGCAGTTTGCCAATTGATATTGTCAAAACAGATATGTCGTTTATTGCGCTTTTAAAAACAGATCGTCGACAACAAATAATTATTCAAGCAATTGTTAACTTATGCCATGATTTAGGTGGGAAAGTGGTCACGGAAGGCGTAGAAGACATTGAACAAGTGAAAAAATTACGAGAAATGAAAGTGGACTACTTTCAAGGCTTTTATTTTAGTCGGCCGCTACCAATGGAAGAAATCAAACAAAAATATTCCATCGTCTAAATAGAAAATTGGTTGGTGTGAGAGTGGCAATTTACCAAATTCACACCAACCAATTTTATTTTTATTTGATTAAATTATTTGAAGCATCTTTCACAACAACATCATGTGCGCCGCCTTCTACGATAGAAGTAGATGAAACGAGAGTTATTTTTGCTTTTTGTTGTAGTTCAGGGATATTTAAAGCACCACAATTACACATCGTTGAACGGACTTTGCTAAGGCTGATTGCGACATTATCTTTCAAGGAACCAGCATAAGGGACATAAGAGTCTACACCTTCTTCAAAAGATAATTTCTTATCGCCACCAAGGTCATAACGTTGCCAGTTACGGGCGCGGTTAGCTCCTTCACCCCAATATTCTTTCATATATGTGCCATTTAAATTCACTTTGTTCGTTGGGCTTTCATCAAAACGAGAGAAGTAACGACCAAGCATAATAAAGTCAGCACCCATTGCTAGAGCTAGAGTCATATGGTAGTCATAAACAATTCCACCATCAGAACAAATCGGAATATAAATACCAGTTTCTTCAAAGTATTCATCACGAGCTTTAGCAACATCAATTAGTGCAGTTGCCTGACCACGACCAATACCTTTTTGTTCACGAGTGATACAGATTGAACCGCCACCAACACCAACTTTGACAAAATCAGCTCCAGCGTCTGCAAGATAACGGAAACCATCACGATCAACAACGTTTCCTGCGCCAACTTTGACAGTATCGCCGTACTCAGCGCGAATATAGTCAAGCGTGCGTTTTTGCCATTCTGAGTAGCCTTCAGATGAATCAATACACAAAATATCTGCGCCGGCTTCTACAAGAGCGGGAACACGTTCTTCGTAGTCGCGAGTGTTAATTCCTGCCCCAACCACATAACGTTTGGAGGAATCAAGGAGTTCTAATTTGTTTTCTTTATTAGAGTCATAGTCTTTGCGGAAGACCATATGAACGAGATGTTCATTTTCATCTACAAGTGGTAAGGCATTTAATTTATGGTCCCAAATAATATTATTAGCTTCTTTTAAAGTAGTCGATTTATTAGCAGTAACTAACTTTTCAAAAGGAGTCATGAAATCAGCAACTTTTTCGTCTGGGCTCATCCGCGTTACTCGGTAGTCGCGACTTGTTACGATTCCTAGTAATTTTCCGTGCGCTGTGCCATCTTCTGTAACTGCAACTGTAGAATGACCAGTTTTTTCTTTTAAGTCAAGGATATCTTGAAGAGTTTTGTCTGGGCTGATGTTGGAATCACTAATAACAAAGCCGGCTTTATGATTTTTCACTCGTGAAACCATAGCAGCTTCACTTTCAATGGATTGTGAGCCGAAAATAAATGATACGCCGCCCTCAGTAGCAAGCGCGATTCCCATGTTATCGTCAGAAACAGCTTGCATAATTGCGGAAACTAGCGGAATATTCATTGTGATAGCTGATTCTTCACCTTTTTTAAATTTTACAATCGGTGTTTTTAAGCTAACGTTTGTTGGGACACAATCAGCAGACGAGTATCCTGGAACAAGTAAAAATTCACTAAATGTGCGGGATGGTTCTTCAAAATAAAATGCCATTATTTCCACTCCTTCTTCTATTTTTAATACACTTATAAAATATCTTTATTATTTCAATAACTGGCATGAAAGTCAATGATTGAAATACTTTTTTGACCATGTTCGTTACGTTTTCATTTACGCAAAAAGTGGAATATACTAAAAGCAGAATAACTTTGACAAAGGAGGTAATCAGATGGATGAAGAAAAGCTTTTAGAACAAGGTTACCGCAAGTATCGTGGGACGGATGTGGATGTTTATTTTAATACAAATGTTTGTGTGCATTCGGGTAATTGTGTGAAAGGTAATGCAGAACTTTTTAATTTGGATAGAAAACCGTGGATTGTGCCTGATAACGTGACAACAGAAGAGGCAAAGCGAGTAATTCATACTTGTCCAAGTGGGGCGCTTCAATATATAGAAAAATAGGAGGATATCTAATGGAATATAAAAACGGTGAAAATAGAATTTATGTAGTTAATGATGAAGGTGTGGAGATAGGCGAGGTGACCTTTGTTCCAACTGGGGAAGATATGTTTATTATTGACCACACTGGTGTAGATGATTCTGCTCGAGGTCAGGGTATAGCCCAAGAATTAGTAAAGCGCGCTGTTGAAAAAGCAAAATCTGAAGGGAAGAAAATTATCCCGCTTTGCCCATTTGCCAAATCGGAGTTTTCTAAGAAGCCTGAATATCAAGAAGTGCAAGCCGCAAAATAAAAGGTGTAGACTAGGTTTTAAACCTAGTCTATTTTTTATAAAAATAATTTTGGCATTTCAGTTTTCTCTTCTTGACATCTCCTTCGTTTCAGTGTATCTTTAATTCACAGTAAACTTATAGGAATAATAGTATTACGTTTTCTTATCAAGAGTGGTGGAGGGAATTGGCCCAATGAAACCCAGCAGCGGAGCGCAAGTTCTATGCTAATTCCAATCAGAAGTAATATTCTGGCAGATAAGTAGCAGCTTTCAATAAGGCGCTTCGATTCTGACCAAAAAACAGAAGAAGCGTTATTTTTTAGCGCTAAAAGAGGGGAGTTTTTGTTAGATGAAGAAATTTTTATTAGTAGCGGTTATCTCGGTTTTTGCCTTGGTGTTAACTGCTTGCGGAGGTTCAGGTTCTAGTTCGGACAAAGCAAATGGTTCAGGCAAAGCGAAAGACGGCGGCTCTCTTATTATTGGCGTTACAGGGGATCCGGAAGTAATCAATCCGAATTATTCTTCAGACCGTGTAACATTAACAATTCAACAAGCTGTATATGCACCGCTATTTTGGGAAGTTGATGGCAAACCAGCACTTGCAAAAAGCTTAGATATTTCAGATGACAACTTAACTTACACTGTAAAACTAAAAGATGGTCTAACTTGGCACGACGGCAAACCTTTGACTGCAGACGATGTAGTATTTACTGTAAATTCTATTTTAGATACAAAACAAAACAGTCCGAATCGCGGGAACTTTGTTTTTGATGATAAACCTGTAAAAGTAGAAGCAGTAGATGACACAACAGTAAAATTCACGTTGCCAACAGTTGCTCCAGCCTTTGAAAATACAATTAAAACTTTCTTCCCAATTCCAAAACACATTTTTGATGGGGTAGAAAATATCGAGAAAAGTGATAAAAACAAAAAACCAATTGGTTCTGGTCCTTATAAATTTGTTGAATACAAAACAGGAGAATACGTTTCCTTAGAAAGATTCAATGATTATTTTGATGGAAAACCTAAATTAGATAAAGTTACTTTCCGAATCACAAAAGATCAAAATGCGGCTAATTTAGCACTTCAAAATGGAGAAATCAATTTAAAATCCATTCAACCTTCTGATAGAAAAAAAGTTGAAAAAGCGAGCGCGGTAAATATTATCACTTACCCTGAAAATCGTTTAAGCTATGCAACCTTCAACGAAAACCAACCAGCTCTTAAATCAAAAGAACTTCGCCAAGCCCTTTCTTATGCGCTTGATCGTGAAGAAATCATTGATGCAGCGTATGGTTCAGATGAATATGCAAAACCAGCTTCCTCTTTCTTAACAGAAAACACGAAATACTTCACGGATAAAGTAGAAACATACGACCAAGATATTGCAAAAGCGAAGAAATTAGTAAAAGAAAGTGGTTTTGATACAAGTCAAAAATTAACTGTTTACTACCTAAACAATAGTAAATCTCAAGAAAGTATCGCGCTATACTTACAACAACAATACAAAGAAATCGGCGTGACTCTTGACTTAAAACCGACAGATCCAAACGCGCTTAGCAACATCACGCTTGACCGCAAAAACGTAGATTACTCTATCGCCTTAAATGGTTATATCATGGGGAACGATCCTGATGCGTATAAATCTTTATTCAAAAGCGATGAACCATACAACTATGCTAACTATCACAACAAAGATTTAGATGCGCTTTGGGAAAAAGGAGCTGTAACTGCTGATGATAAAGAACGTCAAGAAGTCTATGAAAAAATTCAAAACACCATTGCGGATGACGCTGTAATCTATCCAATTTCTTATGATAATGCAGTGCTCGCTCTTGATAGCCGTTATGGTGGACAAAAAGCTGCAACACCACAACCAGTAACAATGTTCCGTGATCTTTCTAAACTATATTTAACGGAATAATAAATAAAAATCATTCGTAAAAAATCTGGCCTGCCATGCTTGTTTTTGGCAGGTTCAGGTTTTTACTTGTCATTTTTAGTGTTTTAGATAGGAGATAAATTATGCTAAAAACAATCATAAAACGCGTATTACAAATTATTCCAATGCTATTTATTATCTCGATTATTTCGTTTGCACTTATAAAACTAGCACCTGGGGATCCTGTGAATTCTTTTGTTACTCCTGATATGAATCCAGATGATGTAGAGCGGATTAGACAGAGTTTGGGACTTGATCAACCAATCTATGTACAATACTTTATTTGGCTTGGAAATTTGCTCCAAGGTAATCTTGGTTATTCGATTATAAATAGTCAACCTGTTTTACAACAAATTTTGGAGAGAATTCCTGCAACGCTTGGTTTGGTTGGAACTTCGCTTGTGCTAACATTGTTATTATCCATTCCGCTTGGTTTAGTTGCAGCGAATTATGAAAATACTTGGATCGACAAAGTATTAAACGGGATTTCTTATATAGGTATTTCCATTCCGATTTTTTGGTTTGGGATGATTTTAATTGATGTGTTTTCGATTCAGCTAGGTTGGCTTCCAAGTCTTGGAATGCGAACGATTGGGGTCGATTCTTTTTGGGACATGGCGGAACATGCGATTTTACCAGTTATAACCTTGACTTTCCAAGGGTGCGCTGCGTATTATCGCTACGTTCGTTCAAATACTATTAACCAATTAAAAGAAGAATATGTTTTATTCGGCTATGCAAAAGGATTATCCAAAGTACAAATCATGGGGCATCATGTATTGAAAAATTCCTTGTTACCAGTTATTACACTACTTGGAATGTCACTTCCGCAAGTCATTACAGGTGCTTTTATTACCGAAAGTATTTTTTCATGGCCGGGAATGGGTTCGCTAGGAATTAATGCGATTTTCCAATTAGATTATCCGGTTATTATGGCAATTACGCTTTTTTCAGCGCTATTATTAATTATCGGCAACTTGCTAGCCGATTTAGCTTATATGATTGTCGATCCACGGATTAGGGAAATGGGGTGAGGAATTCATGATGCGATTAGATTTTTCAAAAAAAACAATGCAAGATTTCGAGCGGGATGCAGAAGTAGTTCATGCGACTAGAGAGCGGAGTTTTTGGCGTTTTATGCTCGCTGACCGACGTGCTGTTTTTGCGACGAGCGTGCTGATACTTATTACAGTTGCTTGTATTTTTGCGTTCCTTTCCCCTTATGATCCTAATGCACTCTCGGTTCAGGATAAATTAATGCCGCCCAATTTGGCGCACTGGTTTGGAACGGATGACCATGGTCGAGATTACTTGACGCGCGTTTTGTATGGTGGCCGAGTTTCACTACTTGTTGGGGTATTTGCGATGATGATTGCCGTTGTCGTTGGTACACTAGCTGGTACTGTTAGTGGTTATTTTGGTGGTTTTATTGATAATATGGTGATGCGTTTTCTTGATATTTTCATGTCGATTCCTTCATTTTTCTTACTAATGATTTTAAATGCGTACTTAAAACCGGGTATTTCGAACATTATTATCATTATTGGATTGCTTTCATGGATGGAAGTAGCGCGGATAGTCCGAGCAGAAACACTGACGTTAAAAGAACGTGAATTCATTTTGTATTCCAAATCATCTGGTGGTGGATTTTTCCATATAATGTTCAAACACATCATTCCAAATGCGATGCCATCTATCGTCGTTGCAGCTTCATTAAACGTCGCTACAGCCATTTTAACCGAGTCGGCACTAAGTTTCCTTGGACTCGGAGTTCAACAACCTAACGCTTCATGGGGTAGCATGCTGAACAATGCGCAAGGCTACGTCGGTGAAGCAACATACTTGGCACTTTTCCCAGGACTATTAATTTTGATGACCATTCTTTCATTTAATGTCCTTGGCGATGTGCTAAGAAAAGGTCTATCTCGCAGATACTAATACAAAACACTTTGACTTTCTAGTCTGACCCCCATAAATCAAGCCACAGAAGATGCCGAGCTATTAAAAGGAATAATCGCCTCCGTTAAAGCAGGAAAAGACCCATTAACCGGCCAAGAAATCAGTTTACTGCAAGGAATAAGTATCATAGCCGGCACCACCTTCATGTACACAGCTGGAGCGTATCATGGGAAAAGGATGGGGATTCCTAAGCTTAAAGGCGTGTTGAGGAGGAAGAAAGCTGGTGGACTTGGAAAGAATATAGAAAATGTTAATCCTTCGGAAATTAGGTTTAGTCAAACTTCTGTAAATGGTTCTGATAAAATTATTGCTAGTATGAAAGCAAATGGTTGGAAAGGCGATCCAATTGATGTTGTGAAAATGCCTGATGGTAGTTTAACGACTCTGGATAATACGAGAGTTGCAGCAGCTAGAGAGGCTGGAATAGACGTTCAAGCAACAGTTAGAAATTACGATGACCTTTTACCACCAGATATGGTTGCAAGGTTTACAACACCGAAAGGAGTCCCTAAGACTTGGGGAGAAGCTACTGATTTGAGAATTGGGAAACAAAAAGCTAGTTTCAGAAATAATAATCCAATGGGTTCATTTGATTTAGAGAAAATGAAATAGAAAGTTTGGTGGTTAATTTGAGTAATTTTTATATAAATGAAATTAAATTTGAATATCCCGAATCATATGAAAAACTGATAGATTTAGGTTTAGTAAATTTTGATATTTGGTTTTTGATGGAAAAAGAACAAGCAACAATTATTTATAATGGTATGCAGGGGAGGTATCCTAAGCGGAAGTTAATTCCTTTTGCTAAAAGGGCTGACAATGATGATACTGCTTGTTTTGAAATTGGCAAAGGAGGTAAAATTCAATTAATTCATGATTTCACCACGGAAGGTTTTGAACAAAGAGGCGAATTTGAAGATTTGTGGGAGTGGGTAGAATCTGCTGTTAAAACAATGATTGAATATAATCGGGAGGAAGAAATTGTCTAATAAAATAAACTATCCACAATTAAGTAAAGAAGTCTCTTATGCATTGCGTCATGCTCCATGGAAATATGAGTTAGAACTAGATAAGAATGGCTGGGTATCAGTTGACCAATTATTACAAGCTTTTCATCAATCTACTGAATGGCAAAATGTAGAGCTTGATGATTTAAAAGTAATGATTGAGAAATCAGAAAAAAAGAGACATGAAATCAAAGAAAATAGTATTCGAGCATTGTATGGACACTCTGTTCCAAAAAAAATAGTAAAAGAAGAAGCTATTCCTCCTAAATTTCTGTATCATGGAACTGCACATAGCTTTTTATCTGATATTGAAAAAAATGGCTTATCTCCAATGTGTCGACAATATGTTCATTTATCCGAAGATATAGAAACAGCTAATTTAGTAGGAAAAAGAAAAGATGAAAATCCGATTATTTTAGTAATTAATACAGAAACTGCTAGAGCTAAAGGAACAAGTTTCTATTTGGGAAATGAAAAAGTTTGGTTAGCAGATAGTATCCCCTCAGAATTTCTTGAAGAATTAAAAAAATAAAGATGCTTTTTAATTTTACTTTTAGATGATTAAAATAATGATAAAGGAAAACCGCATGCTATTTTGCTAGATTCTGACGGCTAAGTAGAAGAAGATTGAAAGAAAAGATTAAAATACTAAAACAAACGGTGGCATGTTACGCTGAAAATGCTGGAGGGACAAGTTAATGTTCTAACTATTTCGTGAGTTTCTAGAGCGCTATCAAAAAAGCACTATACTATCTATCTAATTCGAGTTGAATAGTAAGGATTTCACTAATAAGCTTAACTAATTAATCAACTTGCCAATAGTTAGCAAAAAACTAGCTGTGATTATTAGGCAAACTTTAAAATTGAGATTATACATGAAGGTTTATGAACATACTTTTTATTGGATTTCCCCTATAAAACAAAGAAAACCAGCAATTACTAAAAATTGCTGGTTTTCGTCCAAACAAGGTGATTATTTTTTTACCTGAATAAACTTGTAACTATAAGGCGAACCAAAAGCATGTTTTTGTACACCTGAGATATCTGTACGTTGCAGGACTGCTGTTTGATGTTGGTATAGTGGTAAAATCGCCGCGTCATCATCAAGCAAGACTTTCTCAGAAGCTACAAATGCATTCCACCGTTCTTCTGGCTTAGTAGCAAGTGTTGTATCAGTTGATTTTACGAGTTTATCATAAGCAGGACTATTATAGCTCATATGATTATTAAAGTAATCAGATAAGAATAGACTGCTATATGTCCATGGATCCTTGAAGTCAGGCATCCAAGCGGCTAGTGATAAATCGTAATTACCATCAGAAGTTAGCTGAGTCGCACTCTTAGAAGGCATATTTTTCACTTTAATCGTAACACCTGGCAAATTATCTTCAAATTGCGCTTTCAAATAAGCGAAAATGGTTTTCGTTGTTTCTTGGTCATCGCCGAGCAGTTCGATAGTGACTTTGTTAGTGCCAAGTTCTTTTTGTGCTTGTTTCCAATATTTTAAAGCTTCTTCTTTGTTATAGACTAAATGGTCGCCGCTATCTGTGCGGAAATCAGCGCCCGTTGTTGGGTTTTGGACGAAATCTTTTGGTAGAAGGCCGTTCGCTGGGAATGAACCATCACCAAGAATACGGTCCGTTAATTGTTTTTTATCAACGGCTAAATTAAGCGCATGGCGTAAAGAGTTATTCGCCAGTGGAGTCGTTTTACCGTCACGTTTTTGGTTCATACGCAGATAACTTATAAGCGCATCTTTTTCGGTTTGGAAGTCTTTTTTATCTTTGTATTGTTTAGCGAAATCACCTGAAAGTGGCACGCGGTCAGCCTCATTTGTATTATAAAGGTTCACGCCAGCATTAATATCTTTCGCAACTTGGACATCAATTTCGTTTACTTTGACATTATCTTTATCCCAATATTGGTCGTTTTTCGCGTAAGTCCATTTGTTCGTAATATTTCCGCCCCAATCCTTCATAACAAAAGGTCCATTGTACAAAGTATGCGCACTATCCGTACCATATTTGTCACCTTGTTTTTTCACATAACTTTCTTTTTGTGGGAAAAAAGTTTCAAAAGAAAGCAGTGAAATGAAGTAAGGAACTGGTTTTTTAAGTGTGATTTCGAGGGTTGTTGGGTCCTTTGCAACAACACCGAGGTCGGTTACAGGTAATTTTCCTTCATTGATTTCGGTTGCGTTTTTAATGGAATCTTTGAATAGCGCAGAGTATCCTGGTGCGGTTTTTGGATCAACGGCACGGCGCCACGCATAGACGAAATCATCTGCAGTTACTTGAGAACCATCAGACCATTTCGCATTTTTCTTTAATTTAATCTTATATTTCGTTTGGTCAGCGCTGATTTCTGGCATTCCATCAGCAACCCCAGGAACAAAGTTATCTTTTTGATCAAGTGTGTATAATCCCTCGAAGACTTGGTTTTGTGCGGTGAAGCTAGCAAAGTCTTCCTCAGCTGTCGTATTTAAAGTCAGTAATTCACTGGTTTCAAGAAATTTAATTTTGTCCGGGGAAGTTTTTGTCGTAGATTTATCATTGTCATTTCCGCAAGCTGTAAGTAAAAGTACTGTCAAAATGGCAAAAATAGGCAATGTTTTCTTTAAAAAATGCATGATTTTCTCCCCTTCTATCCGTGTATTTATCGTTATTATAAGTATTCCGATAAGATAAGTCAAATTAATAGATTTGGAAAAAACAGCTTGACGTTCCAAAAATCCCATGATAAGATATTTTGTGCAAATAAGAATGATTACGTTTTGCGGTGCGTAATTGAAATGTACATACTATAGTTTTAAGTTTTAAATCGTAATCATTACGAAAAAGGAGAGATAATATGAAGAAATGGTCGTTTATAGTTGTAGCAGTGTTAACATTCGCTTTAGTTTTGGCGGGATGTGGTGCTAGTAGTGATAAAGTAAGTGGGAATGAGGACAAGCTTAAAATAGTGACCACTTTTTATCCTATGTATGATTTTACCAAGAATGTGGCGGGAGACAAGGCTTCCATTGAAATGTTGATTGATGCTGGAACAGAGCCGCATGATTACGAACCAAGTGCAAAAGATATTGCCAAAATCGAAGCAGCAGATGTATTTGTTTATAACAGTGAAGACATGGAAACATGGGTGCCAAGCGTGCTTAAAAGCTTAGACTCAAAAAAATTGACCGTGATTGATGCTAGTAAAGGAATTCAGCTTGTAGAAGGAACCGAAGAAGAACATCATGACCACGAAGAAGAAGGGCACGATCATGATCATGAAGAAGCGCACCACCACGAACATGATCCACACGTATGGCTAAGTCCAGTTCTTGCCCAACAAGAAGTAACCAATATCCAGAATGGTTTAACTAAAGCGGATAAAACAAATGCAGATACATATGAAAAGAATGCAGCAAATTACAATGAAAAACTAAAAGCCCTTGATGGCAAATTTAAAACAGCTTTTGAAGGAGCGAAACAACGCGATTTTGTAACCCAACATGCTGCATTTCAGTATTTAGCAAAAGAATATAATCTTCACCAAGTAGCAATAGCCGGACTTTCACCTGACCAAGAACCAAGCCCTGCACGTTTAGCAGAATTACAAAAATACGTGAAAGACAATAACATCAGCACTATTTATTTTGAAGAAGTAGCTTCCCCTAAAGTAGCGGAAACACTTGCTAATGAAACTGGCGCAAAATTAGAAGTGTTAAGTCCAATTGAAGGAATTACTGACAAAGAACAGAAAAAAGGTATGGATTACATTGCTTATATGGAACAAAATCTAAAAGCCTTACAAAAAACAATTAAATAAGGAAGCGATTAAATGAAATACATTGATATAGCCAATATTGGTTTTAAATATGAATCCGAGCCAGTACTTGAAAACATTTCTTTTCAGGTGAGTGCAGGAGAATTCATTATATTAACAGGAGAAAACGGAGCAGCTAAATCAACACTGCTCCGTATTATTCTGGGCATTTTACAACCAGGTAAAGGTTCAGTTACTTTTACTAAAAAAAATGCAGATGGCGGGCGACTTTTGATAGGTTATGTACCACAGCAAATAGCTTCGTTTAACGCCGGTTTTCCAAGTACAGTTTTAGAATTAGTGAGGTCTGGTCGTTTTCCAAATGGTAAGTGGTTCAAACGGCTCACTAAAAAAGATCATGCCCACGTCGAAAAAGCATTGAAATCTGTAGAAATGTGGGATTACCGTCATAAACGCATTGGCGAGCTATCTGGCGGTCAAAAACAGCGGATTTGTCTGGCTCGAATGTTCGCCACGGATCCTGATATTTTAATCTTGGATGAACCACAAACCGCAATGGATAAACAAAGTAAAATCCGTTTTTATGATTTATTAAAGCATGAAGCGCAGGTCCATAATAAAGCGATTTTAATGGTAACGCATGATAGTGAAGAAATGGAAGCTTATGTTGATAAACACATTCGCCTTGTTAGAAAGGAGGATGTATCATGGAAATGTTTCTCTATGGATTTATGCAAAGAGCCTTCCAAGCCTCAATGATTATTGCCATTATTGCACCTCTTTTAGGGGTTTTCTTAATTATACGAAGACAGTCACTGATGGCGGATACGCTTTCGCATGTATCGCTTGCGGGTGTTGCTTTAGGACTGGTTTTAAATGTGAATCCCAGTGTGACAACTTTAATTATAGTAGTAATTGCGGCGCTTGGGATTGAGTATTTACGCGGAGTTTATGCAACTTATTCGGAGTTATCGATTGCGATACTTATGGCTGGCGGGCTTGCTGTAGCGCTAGTTTTGATGAGTTTAGATCAAGGTGGAATTACAACGAGTGTGCAGCAATATTTATTTGGTTCTATTGTAACAATAAGTAAGGCGCAAGTTCAGTTGTTAGTGATTTTAGGTATTGCTATCATAGTACTGTTTCTTGTGTTTAAGCGGTTCATGTTTGTACTTACATTTAGTGAAGATGTTGCGGTTGCAGAAGGAGTTCCCGTACGTTTGATTTCCCTTTTATTTAGTGTAGTTACTGGAATCGCTATTGCTGTGATAATGCCAATAGCAGGGGCGCTTCTGGTGTCAGCACTTATTATACTACCGGCGGCAATTGGGATGCGTGTTTCGAAAGGATTTTTGATGTGTGTTATTAGTGCGATTTTAATTGGGTTAGTTGGAATGTTTTCCGGATTAGTATCTTCCTATCAGCTCGGAACTCCTCCTGGCGCAACGATTACTTTAATGTTTATTATACTTTTCATTATTTCAACTTTCATTTTAAAAATAGTACGAAAATGATTTTTTAAATAGATACTTGGCCATTTCGAATTTTAGCATTCAATTCTTTGTTGTAGATAATCCAAGTTTTATCTTGTTTTTCAATTTGGTTAGTGATTTTTAAGTGATGCAAATCTTTGTAAAAACAACTTTTTGAAAGATTGCTATAGGAGAGTAAATGACTTGTTTTAATTTCTTGTGGAAGAATTACTTTGTCGTCATTAATAGGTGTACCATGTAGAAGCCCCATATGAAAAAATGTAAGCATAAGCTTGTCAGAAGCCGGACTATTTGCCATTAAACTTTTAAAGTAGATATGGGTAGTCTGGTTTTTCATAATGAAAAATTGAAAACCAAAGTTCTCAGGAAACATAGAGAGGAAATATTCAATGTCTAACTTAGAATATTTATATAAGGTGCATTTAGATAAAGTTTTGAAACTGAAACGATTGACGCTTTGATCAAGTAAAGTGAAGTAGTTTAAAAATGTTCCTTTACCTTGAATAGAGTAAATTTTTGTATTTGCATTAATGTCATTTGAAAATAAGGAAATATAACCCTCTGCTACAAGAAAAATAAAATCATCTACTTCGGCTTGTTTTGATAGTAAATAAGTATTTTTTTTAACTTCTATTTTTTCGTAGGATATTTTTCCTTCATGGGTAAGTCGAATGAATTCTTGATAACTATATAATGTTTTAGGCATGATGATTACTCCAATCCTTCCTATCTAGTAATAATAATTGTATCAGAAAACACAAACTCCAAAGTATTTAAAAGAGTAGTTTTTTAAGTATAAATGTTTCCAAAATGTGAAAGTTTAAAATCATATATTTTTGTATAAATGAGTGATTTTCGCAGGATAAGTTTTCATACTACAACGAACATCAGTTCTGTGCTATAATTCAAAAGGATTATAGAGGAGGATTGTTGATGAGAAATATGCGGATTTCGGTTCGACGTTTAGTGGAATTTGTCCTTAGAAGTGGAAGTATAGATAATCGCATGGCTAGTTCAAATCGTGCTTTAGAAGGAACGAAAATCCATCAACTACTCCAAAAATCAGCTGGAGACGAATATCAAGCCGAAGTAAGTTTAAAATTAGAGCGAGTAGTAGATAATATAGCTTTTTTACTGGAAGGTCGAGCAGATGGAATTATCAAGGGAGAAATTATAGATGAAATTAAAACGACTGAAACACCAATGGAAGAAATTACGGAAGATTTCCGACCGCTCCACTGGGCGCAACTTATTTGTTATGGATTTATTCTAGCTGAAACTGCCAAACTTGATAAGGTCACTCTTCAATTGACCTATTACCAAGTGGTGGATGAAGAGATAAAACAATTTCAACGTGTGATGACTCGCTCCGAAATGGCGCTTTTTGTGGATGATTTACTTTCCAAATATGCCGTTTGGGCGAAAATGTCGGCGGCTTGGGAAATGAAGCGAAATAAAACCATTCAAGAACTATCTTTTCCATATAATAGTTACAGACGTGGACAAAGAGAACTGGCAATTGCGGTTTACCGGACGGCTATGTCGGGGGGAAATTTGTTTTGTGAGGCGCCAACTGGGATTGGTAAAACCATGTCGACCTTATTTCCAGCAATGAAAGCAATGGGCACAGGAAAGATTGATAAGATTTTTTATTTTACAGCCAAAACAATTACGAGGCAGGTTGCGGAAGATGCACTTGAAGAGATGCGACGAAAAGGGTTAGCTGCAAGAAGTGTAACAATCACAGCTAAAGATAAAATTTGTTTTTTAGATGAGCGGAAATGTGAGCCAGACCATTGTCAGTTTGCGCGTGGTTATTATGATCGTTTGAATGAAGCGTTGTTTGATATGTTGCAATCTGAGGAAGCAATAACTCGTCCAGTTGTAGAAACATATGCCCGAAAACATACGCTTTGTCCTTTTGAATTATCGCTCGATGTGGCACTTTTTTGTGATGCGATTATTTGTGATTATAATTATTTATTTGATCCAGTAATCTATCTGAAACGTTTTTTTGCAGAAGGTCCGGGGAAATACACATTTTTAGTAGATGAAGTGCATAATTTAGTGGATCGTGCGCGCTCTATGTTTTCTGCTACCTTGCGGAAATCACTGATAATGCAGGTAAAACGTGGACTGGACAAAAAATTAAATAAACGTTTATTAAATGCAATAAATGCGATGAACAGAGAAATGATTTCACTCAACAAAAAACTAACAGAATTAGGAAAAACCGTTTATGTTAATAAAGAAAAGTTTGTTGATTGGAATGAGGCGATATTAAAGTTCACATTTGTGGCAAAAGAATGGCTACCTCAAAATAATCAGTCAGAATCACAAGCTGATGTGCTAGAACTTTATTTTGAAAGCTTACGATATGTAGCAATTGCAGAATGTTATGATGAACGCTATGTTACACAAGTGACACGAAGCCATGGAGATTTAGAAATAAAACAGTTATGTCTCGATCCAGCATTCCTTCTATCAGAAAAATTGAAACTAGGAGACAGCTCGGTTCTTTTTTCGGCTACCCTTAGACCGATAGATTATTATACGAATGTACTTGGCGGTGAGAAAGATACAAGCCGTATGATTTTTTCTTCCCCTTTTAAGCAAAACAATATGCATTTACTTGTGGCAGATTTTATAAGCACGAAATACCAAATGCGAGAAAATAGCTTAGAATCAGTTGTAGATGCACTATTTGCATTGATTTCTGGAAAAAAAGGTAATTATTTATTTTTCTTCCCATCATTTTTGTATTTACAGAATGTATATGAATTATTTAGAGAAAAGTATCCAGAAGTTCAGGTGCAAAAACAAGAAACATCAATGGATGAAGAGCGGCGAGAGCATTTTTTAGAGATGTTCCAAGCAGATAATGAAGAAACACTGGTCGGCTTTTGTGTTTTAGGAGGCGTTTTTTCTGAAGGCGTTGATCTAAGAGGTGACCGCCTAGTTGGAGCGGCTATTGTAGGGGTAGGACTCGCACAGCTTAACTTTGAATCAGATTTAATTAAAGATTATTATAACAAATCTATTGGTCGTGGATTTGATTATGCTTACCAAATACCAGGAATGAATAAAGTACTCCAAGCAGTCGGGCGTGTTATTCGAGGGGAAGCAGATCGCGGAGTTGTATTATTAATAGAAGAACGTTTTTCCGCTGAACGATATAGAGCTTTGTTTCCGGCTCACTGGAATCATGCAAAAACAGTGAAAAATATCCATGAAATCTCCCATGAAGTAAGTGAATTTTGGCAGAATAGCTGATTTTCTAGTAGAATGAAAGTAATTAGTCATTTTGGGAGGAAATTATGTATAAAATTATTGCGATAGATATTGATGGAACGTTATTAAACGACGCGCATAAAATTACACCAGCAGTGCGTGATTCTATTAAAGCAGCTAAAGAAAAAGGGGTAAAGGTAGTATTATGCACAGGACGCCCCCTTGCCGGAATTAAAAAAAGCTTAATTGAATTAGATTTATTAGAGGCAGGGGATTACGCGATTACATTTAATGGGGCGGTTGTATTAGAAACTGCTTCCGAAAAAACATTAGCAGATATTACTTTAAATAAAGCAGAATTAGAAGAAATTTATGCGTTTTGTCATGCGGAGAACGTGAACGTAACTTATTTTGATGGGAAAAACATGTATGTGCCAAGTCGGAAAATCACAGAAATTACTTGTCAAGATTCATTATTATTACAAACACCGCTTTATCATTTACCAGTAGAGGAAGCTCCTGATTCTATCCATGTTTCTAAAATAATGTTGTTAGATTCGCCTGAAAAAATCACAGATGTTATTAAGAAACTACCTGATACAATCAAAGAAAAGTTTTATGTGGTTCGAAGTGTACCGTATAATTTAGAGTTTTTGCAAAAAGGTGTAAACAAGGGATCTGCACTTGCAAGTTTAGCGAGTAAGCTTGGTGTGAAACAGAGCGAAGTAATGAGTATTGGCGACCAAGAAAATGATACGACAATGATAGAATATGCAGGTATGGGTGTTGCGATGGGTAATGCGACAGAACATATTAAAGAAATTGCCAACTACACGACAACTACCAATAATGAAGATGGCGTAGCTAATGCAATTCAAATGCTAGTTCTAAATCGTTAAATAGAAAAACATTCAATGTAAGCTTTCTTTGGATGGAAAAAGATTGACAGCGCTTTATTTAATGAGCGAAAATAGAAAGACATTAAAGTTACACCCTATGAAAGCTTTTTTTATAAAGCGCCAAAAAATTAAACAACTGATGGGAAATATAATCCCTAGCCAATCTTGCCAAATGTGTACTGTTTTGCTATTGTTGTAAGAATAGTTTGACATTTTTACGTTAAAGGAGTGAAATTGCTTGAAAATCACAAAAATTAAAACCCATAGCTTGCCAATTCAACTAAAAGCGACTTTTAAAACAGCACTTAGAGTAGTTAATCATGTGAATGTTGTGCGAGTGTATATTCATTTTGATAACGGGATTGTTGGTATTGGAGAAGCTGCCCCAACTCATGTAATTACAGGGGATACAGAAGTAAGTATTACAAGTGCGATAAATGATATTTTTAGCCCTTTTTTAATTGGGCGTGAGCTAGATGAAGAACTTACCATTTTAGATGAGATGAAATCGCTTTTAGTTCATAATTCAAGTCCAAAAGCCGCCATTGATATTGCATTACACGATGCTCTGGCAAAAGCCCACTCAAAACCATTGTATGAATTTCTTGGTGGGGGAACTACAAAACTAGAAACAGATTATACTATTAGCATCGGGACGCCAGAAGAAATGGTTCGAGATGCAGAAATCAAGGTATCAGAAGGCTTTCAGTCGCTTAAAGTTAAACTTGGTCTTGATCCTGTAGAAATAGAAGTAGCAAAAATCAGACAAATGAACGAAGCATTAGGAGGTGAAATTCCTTTTAGAATCGATGCAAATCAAGGGTGGACCGCAGATGAAGCGATTCAAATTCTAAATGAATGGCATGACATTCCGATTGATTTTATTGAGCAACCGGTTAAAAGTTGGGATTTCTCTGGAATGACAAAAGTCACTGCAAATACCAATATCCCTATCATGGCAGATGAGAGTTTATTTGGAATTCACGATGCTAAGCGACTTTTAGATGAAAAATGCTGCAACTTACTTAATATTAAATTGATGAAAAGCTCTGGAATTAAAGAAGCGCGTGCGATACATGAGTTAGCAAGTAGCCATAATGTTGACTGTATGATTGGGACGATGATTGAAGGATATGCAAGTTTATCAGCAGCAGCTCATTTCGCAGCGCCATCTAAGCAAGTGAAGTTTTATGATTTAGATGTACCGTTTATGTGGAATCTACATGGCAAAAATTTAACCGACATCGGCCTTGAAATTGGTCGTGGGCAAGTACTTTTAACAGAAGAAGATGGGATTGGAATTCCTGCTTATTAAAGAAAGAAGGGTCAAAATGAAAAAACTAGTTAGTCAAAGTAATGCGTTTCTTTGGAGAAAAAACGAGATGAATCCTGTATTAGCCAATATTTTAGAGGCCAGAAAAAATGATGATTTGGTTCAAGTTAGCCAACAAGACGCTATGAAATTATATGATGATAGCCTTGTTGACTCCGATTTACTATATAACGATTCAGTGATAGTTGATAAAGTAGAAGGCGACTGGGCAAAAGTAGTTGTTCCCTCCCAGCATAGCTTTCTGGATGAACGTGGTTATCCAGGGTGGATGTTGTTAAAAGACCTCGCAGACACAGATGAAATGGAAGATACTAATGAGAAAATTGCTGTAATTGTACCAAAAACTCAAATCACATATGAAAACGGTGATAAAAGAACTGTGTCATTTGGAACACTTTTTACAAAAATTTCTGAAGCGGATGGACTTTATGAGATTGTAACACCCCATGGTCCAGCCACGATTTTAAAAAGCCAAGTAGAATTACAGCATAAAACTCGCGATAATATTGGTGTGAATGTTGTACAAATGGCGATGCAATTCCTTGATTTACCATACGTTTGGGCAGGAATTAGTAGTGCTGGTTTTGATTGTTCCGGCTTTGCTTTCACACTTTACCGAACTTGTGGAAAATATATTGGGCGTGATGCCACTGAACAATCTTTCGCAGGTGAAAAAATTGATTATAAGAATGCAGAGCCAGGTGATTTGCTATTTTTCGCATATGAAGAAGGTAAAGGAGAAGTTCATCATGTTGGCATTTACATCGGAAATGACGAAATGATTCATTCACAGACTCCAGGTTCCAAAGTGATTTTAACTAAAATTGCTGGCAGTAAATACGAACCAGAACTTTGTGTTACTTCAAGGCATCGCTAAAGGGGTGGGTGAAACTGACCAATTATCAAAAAATTAACCAAGATTTCAACACGATTGATACAAAATCGCTGTATATTACAGATGAAAACAAAGTCCTTTTTGCTGAAAATGAAAACCAACTTTTCACAGCGGCAAGCGTTATCAAACTACCAATATATTTATACTTTTTCGAAAAAATTGCCAAGAACGAGCTAGACTTACGAACCAAAATGCAGATTCCAACCGAAAAAATAGTAGCAGGTGCGGGAATTATAAAAATTCTACCTCAAAAAAGAACGTGGACGCTAGAAGAGTTGCTTCATTTAATGATTGCTATTTCTGATAATACAGCTACTAATCAACTAATCGAGCTAGCCACCATGCAGAAACTGCAGTCTTGGATAAGCGAAAATCATTGGAATGACGGAATACAGCTCGAACGAAAAATGATGGACTTCACGACGACTAAGCAAAACAAAATTAGTGCTAAAGCAGCTGTAAATATTTTGCGAAAAATCATAGAACTAGGCGAACTATATCCAGATTTAAAAGAAACTATCAGACGTCCCTTATATAACCAACAATTTCGCTCGAACATAGCCGGGACTTTAGAAGAAGCCGGAATTCCTGGGCTTCAAATGTTAAATAAAACAGGTGAACTAAAAGATATTCAGCATGATGTCGCCTTTTTTGAATATAAGGGAAATACTAGATTCTCTGCTACACTTACATATAATACTGGGCTAGAAGCAAATGCGACGGCTTGGATGCAGATAATAGGGAAAGAATTATTTTCTGAAATGATAAATACCAAAAAATAAGGGGGAAACAAAATGAAAAAAAGAGTAGCGTTAATATGTATCATGATACTATCGATATCAACCTTTTTAATGGCATGTGGAGGAAATAAAGACGAAGCAAGCAAATCACAAGGCAAAAAGACATTAAAAATTATGGAAAACGCCGAAGTTTCTTCTATGGATTCTACTTTATCTCAAGATGTTCCGAGTTTTACCGAACAAGGCCAAGTGTTTGAAGGCTTATACACTTTGAATGACAAAGACCAAGCAGTTCCAGCTATTGCAAAAGACATGCCAACCTTGAGCGAGGATCAAAAAACATATACGATCAAATTGCGAGATGATGCTAAATGGTCAAACGGCACAAAAGTTACTGCAAATGACTTCATTTTTGCTTGGAAAAAATTAGCAAATCCCGATACTGCCGCGCAATATTCATTTTTACTTGATGGTACAGTTAAGAATGGAACGGATGTAATTAACGGCAAGAAAAGTGTAGACGAATTAGGAATAAAAGCGCTTGACGATTATACGATTGAAATTCAGTTAGAACAACCAGTTCCATATTTTACATCCCTGCTAGCTTTCAACTCATTCTATCCTCAAAATGAAGATTACGTGAAAGAGCAAGGAGAAAAATATGCGCAAAGCAGTGAAAATATGATTTACAACGGTCCTTTTGTCATGAAAGGTTGGACCAACACTGAAAAAGCTTGGACTTTAGAAAAAAATCCTGAGTACTGGGATAAAAAGAGTGTGAAATCCGATAAAATCGAAGTAAGCGTAGTAAAAGCACCTAACACAGCGGTAAATCTATATGATACTGGAAAACTTGATGTATCAACACTTTCCGGTGATTATGCTTCCCAAAAAAGCAATGATAAAGATTACCATTCTGAACTAGATGCTTATGTAACGCATCTAAAACTAAACCAAGAACTCGACGGTAAGAAAACGCCACTTGCTAATGAAAACTTACGAAAAGCTCTTTCTCTAGCGGTAGACAAAGAATCGCTTACAAAGAAAATTTTAGCAGATGGATCTAAAACGATTTATGGCTATGTCCCAGAAAAATTTGTCACCAATCCTGAAACGGGCGAAGATTTCCGTAAAGAAAGTGGCGACTACATGAAACAAGACAAAACGGAGGCAAAAAGCTACTTTGACAAAGCAAAACAAGAACTTGGTGGCGGTGAAGTTACAGTAGAACTACTAAACTCTGATTTAGAATCAAGTAAAAAAGTTGGCGAATATCTACAAAGTCAACTAGAATCGGCTTTACCAGGGCTAAAAGTAAACTTAAAAACGGTTCCTAAAAAGAACTTATTGCAATTAACACGAGAACAAAAATATGAAATCGTTCTGTCAAACTGGGGGCCGGATTTCCAAGATCCACTAACGTTCTTAGGTAATTACACAACTGGCAACACATACAACGCTAGTGGTTATTCAAGCACCGACTACGATAAAATGATTAATGCAACATCAACAACATTAACAACTCAACCAGAAAAACGCTGGGAGACTTTCATTGATGCAGAAAAACTTCTTATCGAAACAGATGCTGCTATGATTCCGCTATATCAAACGGCAGTATGTAATTTGAAAAAAGATACAGTAAAAGGAATTGTTCATCATAACTTTGGGACAAGCTTTTCCTATAAAGGTGCTTACGTAGAGTAGAAGGAGAGAGTGAAATGAAACTTTGGATTTCAGTAGATATGGAAGGGATAAATGGTCTTCCAGATGATACTTTTGTTGATTCTAGTATGCGAAATTATACTAGAGGACAAAAAATCATGACAGAAGAAACAAATTGGGTAGTGGAAGAAGCGCTTAAAGCAGGTTACGATGACATTTTAGTTAATGATAGTCATTCAAAAATGAATAATATTTTGATAGAAGAATTACATGAAGAAGCAAGACTTATCACAGGTGATGTAAAGCCATTTTCGATGGTGCAAGGTTTAGATGAGAGTGCGGAAGCGGCGGTTTTTATAGGTTATCATTCACGTGCTGGAAAGCCTGGAGTGATGAGCCATTCAATGACTTCGGGAGTGCGAAATTTTTATATTAATGATATTGCGATAGGAGAATTTGGCTTGAATGCCTACGTTGCTGGTGCTTTCGGTGTTCCTGTAATTCTTGTTGCGGGTGATGATTTTATCGCTAGTGAAGCAAAAGAGCTAATACCCGGAATCGAGACAGCTATAGTGAAAGAAGCAGTTTCACGTTCCTCCGCGATTGCGTTTTCTAAAGCAAAAGCTGAAAAAATTATTCGCGAAAAAGTAAAGATTGCTCTGAAAGATAAGAAAGCTGCACTTCTTATACCACCAGAAAATCCTGTTCTGAAAATTGAGTTCTGTAATTATGGTCAAGCAGAATGGGCAGCATTAGTTCCAAAAACAAAAATCATTGATGAAACTACTGTCATGTTTGAAGCAGAAGACATCTTTGAAGCGTATCAAGCAATGGTTGCAATGACTGAACTTGCTATGAAATGCGCTTTTTCATAAAATAAAATCACAGCCAAATGTTCTTTGTCTCTACAAAGAACATTTTGGCTGTTTTTTGTTCTCAAAAATATGGCTATTATAAAATGGATTGCTCAAATCCAAGGAAACTAGGTCGGGAAATAGGACTAAATGTCACAAAATGTTCACAAAAGCAAGATTTTCTTCTGAAAAGTAATACAAATTTTATTAAATTATTGTATACTCACAATAAATTAGGAAGAAACTATTATTGTTGAAACTAACTTGAAAAGGGTGATTTTAATTATGAACGAACGCACCAAAATGAAAAACAGTCTGAAAAAAGTTGGATTAGCTTTTCTCAGTGTCATTTTACTTGTAAACGTTATATTCCAGACAAACTTTGTTAAAGCAGCAACTGATTATGGATCTGATTTTTTGCAATCAGTTGAGCTATTAGATGGAGATGGTAATCCGAAAACAGAATTTGGCTATTATGACAGTATTCAGATTCACTATACTTGGGCAATTCCCAATTCAACTAGTGTTAAGGAAGGCGATACAATGCAATTTGTATTACCACAAGAACTGAAAATAGTAACAGATTTGAATTTTGATTTAAAAGATCATAATGGTAATACAGTAGGGAATGTAGTGGCAACGAAATCTACTGGGAAAGTTGTGATTACATTTACCGATTTTGTAGAAAAAAATTCCGATATTAGTGGATATCTTGATTTTTGGAGTAACTGGGATAAATCACTTGTAGATGGAAATGAAAAAGTACCTCTTGATTTTCCTGTAAATGGTAAGGTTGATACAATTACGGTAGATGTTGGTAGTGAAAATCAAATTAGTCCAGATGAAACGCTCTATAAATATGGTTGGGCTAATGCAAAAGATCCCTCCGTTATACAGTGGGTTGTTCGACTTAACTATGCAAAAGTAGACATCCAAAATGCCGTTTATGAGGATTTCGTTGGGCCAAATCAAGTGATTGATTTTAATTCTATCAAAGCATTTCATGGAGAATTTGATCCAAATGATAATTTTACGCCAGGAGTAGCTGTTCCATCATCAGACATTATCCAAACTGCTAATGGTTTTAAAATAAATTTAGGCCATTTAACAGATTCTGTAAAAGTTTCTTATTATACAAATTCGACAGATAATGGAGCATCGCCAAGTTATACAAATAAAGGTGAATTAACTGGGGATAATTACCAGTCACAACAAATTGAAGTAAACACACCAACTTCTGGAGGTAGCGGTGGTGGAGAAGGTACTAACGGATCAGTAGAACTAACCAAAACAGACAATTCTGATCAAAAAAATCCTTTGGAAGGAGCCGAATTTAAATTAGTAAATTCAGCTGGAACAACAATTCAAGAAGGAATAAAAACTGGTACGGACGGAAAACTCACTATTTCTAGTTTGAAATATGACACATACAAATTAATTGAAACAAAAGCGCCAGCAGGTTATATATTAGATACAAAGCCAGTCGAATTTACCATTGACAATGAACATCAATCTCTATTTGTATCCAAAGAAAATGCCCCGATGAAAGGCTCTGTATCACTTGTTAAAATTGACAGTGAAACAAAAGAAAAACTTGCAGGAGCCGAATTTGAATTACAAGATGAGAATGGTGAGACTTTAAGAACTAACTTAAAAACGAATGAAGATGGCATGCTGTATGTGGATGATTTATTGCCTGGGAACTATCAATTCGTTGAAACAAAATCACCAGCAGGCTATATTTTAGATACAACACCTGTAAAATTCGAAATCGAGATTGATAATAAGCAAATAGGTCTGCTTGTAACTAAAGAGAACACTAAGAAACCAGAAAAACCAGAAACACCAAACATTCCTGATGAGCCGACTATTCCAAAAGCGCCAAGTAATCCGAAAAAACCAGATACAATTGTCAGTTCAAGTAATCATTCACAAACATTACCAAAAACAGGAGATTCACCACTTATCAATGGATTAGGTTTATTATTAGTAGCGATTTCTACAGGAGGCTTGCTCATTTTTAGAAGAAAACAATAAAAAAATGGAACAGCAGACGATTTATCGTTTACTGTTCCATTTTTTATGTTAAAAATTCTAGTTCATCCAATGATTCCGCATCTATTTCAAAATGTTTATCTTTTTTAAATACGATTCCATCAGCATATAAGGTATTTAATTGCGTGTAAAAAACCTTTTTAGAAAGATTTGTATAACTTTTTAAAATTTTAGAGTTTAATTCTTTTGGAAATACGAATTTACCCTCTTTGGCTTCGAGATCAAATAAGATAACAAAAGTTTTCAAAGCGAATAACAAGCGATTTTGCTTTGGTACCATATATAAAATAGAACGATAAAAAGCATGTTTAGAGACATCTCGTGAAAATAAATAGTGAAAACCAAAATTTTCTGGAAAGGCCGACAAAGAAAAAGTAAATTCTTTGTTATCTATAATATATACAGTTACATCTGTTAAAGCGTAGAAATGTAAATCTTTTGGAAAATTTTCTGAATGTGGAAAATAACAGAAAAAATTATTTTTGGCGAGAATGGTATATATTTCAGTGGAATCATCACCAAAATAAGCCGATACAAAACCTTCTTTAATAAGAAAGATGTTATTTGTTTCTGTGGAATGCACTATTGTAATCAAATCACCAGCTTGATAAGTCTTTTCTTTAAAAGAAATATCATAATTTTTTAGCATGTTTGTATATTCAACATAATCGAAAGGTGAGACCATACGCTTTCCTCCTTCAAAACAAACCTTTTTTATATGGTTCGAGTTTGATCTTGTAATACAGCCTTTAAAGAGTGATAGGCTTGGATGGATAGATTTAAGTCAACGCGATTGATTTGTTGTGCCATCTTTGGCTGGATGCCGGAAATGAAAGCTTCAACGCCAAGAAGTCTAAGCACAGTTACTAAATTATTAAGCATTTCACCAAGTGCATCATCAAAATAAGTTATACCAGATAAATCAATACAAAGCTGTTCGACTCCAAATTTCACACACTTACTTGCGGTAATTTCAGAAAGTTTTTCAGCTCTTTCACGGTCAACTCGTCCCATTAAAGGAAGTATCGCCAATTTGTCAGTAATCGAAATAACAGGCGTACTGATTTCTTCAATTAAAAGATGTTGTTGTTCCATGTGTTTCACAATATCGTTGTAATACATCGCTGAAAATGCCTCATTAATCCGGTCAAATCCGTGATTAACCATAGCCATACTAGAAAAAAAGTCGTATTTAGACACTTCGTCATTTTCAATACAAAAATCAGAAACAGCTGTCACAAATTCGCGCCGAAGTTTATCAAGCGTAGTAATTACTTCTGGTAGAGGGACTTCGTTTTCCATACGACGCGCGTACATATTATCAAGCCACTTATCTAGCTTCTCAAAGAAAGCATTTTTACCAGTAAAATAAGAAATAATTAGGTCTGCTGTTTGCTCACTATCAGCACGTAACTCATCTTTGTAACGCGGAGAATAAACAAAACTAGTATACGCTTTTTCATTTTCATAAATTTTTGAAAGCCAGTTGTTAATAATTTCTTCAGTGTGAGCTCTTAAATAAAGCTCCATACTTCCATTCGATTCATTCATACCAGACAACCCCTTCAAGTCTAAGTATCATAACTACTTTTCTTTTATTCTATGCTCAAAATGCTATGCTGTCCATTTAAATATTTGAAAAAGAGCTAATTTATTGAAATTGTAACATAGTATAACAAATTCATCGTTATTTTTTTGTTAAAATTCCGAAGCTATTTAAGCCTTGTCATGTTATAATATTACAATATGGATAGAAAGGAAGTTTTTTGTGGGATTACAGGATGAACTTACAGTGATGCAACCAGTGGTCATGAAGATTTTTTCAAAAAGTGTCCGCGAAAATCGATTATCTCACGGCTATTTATTAGAAGGATCAAGTGGTACAGGAAAAAAACGCACCGCACTTTGGTTAGCGCAGAGTCTTTTTTGTTTAGAGCGTACTGAAACCGAACTTGCATGTGGTAAGTGTGCCAATTGCATGAGGATAGCGAGTCATAATCATCCGGATGTTCATTTGCTAGAGCCAGATGGAGCTAGTATCAAGATTGATCAGGTTCGCGCGCTTAAGCAAGAATTAAGTAAACGCGGAATGGAATCAGATCAAAAAGTAGTTATCATTTATGATGCAGAAAAAATGACTGTTCAATCAGCCAATAGTCTGCTGAAATTTATAGAAGAACCAGAGGGCGGTTTGTTATTATTATTTTTAACAACCAATCCTGGCCAAATCTTGCCAACAATTCAATCAAGATTACAACCAGTCACATTCAAATCACTCACTTTTGATAGTTTGTTATCACAACTTACAGCAGCAGGTATTTCCGAACAAAAAGCGCGGATTTATGCTAGAATTACTGGTAGTATAGAGCAAGCTAAGGCTTTTGAAGAAGATGATTGGTTTAGTGAGGCAAGAAATGTAGTAATCAAGTTGTATGAAGGGATGCACCATCAAGGCACCAGCCCGTTAATTATCATTCAAGAATCATGGATGCCACTTTTTAAAGAAAAAGATAAGATGGCGCTTGGACTCGAATTATTGTTACTGTTATACCGCGATAGGTTACACCTTACACTTGATGAGAACTACGAACCAATTTGTACTGCGCAAAAAGAAATACTTGGACAAGATGCGCTACGTAAGTCATTGTCCGAAACCACAGGGGAAATCGAGAAGATTCTCGCTGCGAAATCAAAACTGGATTCCAATATGAACACGCAACTTCTAATGGAGCAGTTAGTTCTGGAAATCCAAGGGAGGTAATCGCTATGCTTAAAATTGTAGGCGTCCGTTTTAAAGACGTTGGTAAAATATATTATTTCTCACCGGGAGATCTTGAAATCACAGAGAACCAAGGTGTTATTGTTGAAAATGCACAAGGGATTGAATTTGGGAAAACAGTCATTGAACCACGCTATGTGGATGAAGAAGATGTCGTTTTACCACTTAAGAAAGTACTTCGTGTCGCAACAGAAGCAGATTATAAATGTGTTGCAGAAAATGGCGATTCTTGTCAGAAAGCCTTTTTACTCTGTGATGAAAAAATCCGTGAGCGCGAACTTGAAATGAGTTTAGTAGACGTAGATTACACATTTGACCGGAATAAAATCATTTTTTACTTTACTGCAGAGGGTCGTGTGGATTTTCGTGAGCTCGTGAAAGATTTAGCTTCTGTATTTCGTACTCGTATCGAACTTCGTCAAATCGGTGTTCGTGATGAAGCGAAATTGCTTGGTGGGATTGGTCCATGTGGTCGTATGCTTTGCTGCTCCACGTTCCTAGGTGACTTCGAACCCGTTTCTATCAAAATGGCTAAAGACCAAAACTTGTCCCTTAACCCAACGAAGATTTCTGGCTTATGTGGACGTTTAATGTGTTGTTTGAAATACGAAAATGATGAATATGAACAAGCAAAACGTGAAATGCCAGATGTTGGTGTAAAAGTAAAAACTCCAGAAGGCGCAGAAGCACGTGTTTCGGGAATCAACTTGCTGTCTAGAATCTTACAAGTAAGTTTGCCCGAAGAAGAGACGGTTATAGAATATGAATTGGATGAATTACGTCCATATAACGAATTTCTAAAACAACCGGCAAAGTCTTGAGGTGAAAAAATTGGATAAAAAAGCTATTTTTGACTCAGTCAGTAATATGGAGGAGCAAATTGGCGAATTGTATCAGCAACTTGGAGATCTAAAGACAAACTTAGGTGAAATGTTGGAAGAAAATAATCGGTTAAACCTTGAGAATGAGCATTTGCGGCGTAGACTTTCTTTAACAGATGAAGGAACTCTTGAACCAGTGGCCGAAGAAGAGGCGGTTCATGGTGTAATGGCGCCAAATCGCAAAGAGGCAATGCAACAAATGATTGAACTCGGGGAAGGTTATGATAATCTTGTCCAACTTTACAAGGAAGGATTTCATGTTTGCAATGTACATTTCGGCAGCCCGCGTGGCAATGATGAAGATTGTTTATTTTGCCTATCCTTGCTTAACAAAAAATAACATGACGGGCCTTTCTCGATTTAAGAGAAGGGCTTTTTGCTAGAAAAGGTGAATTATTTGGAAAAACTCAAATTAATAGGCGATGAAAGACTCGATTACTTACTAGCAGAAAATTTGCGAATTATTCAAAGTCCATCGGTATTTTCTTTCTCCATAGATGCAGTTCTCCTAGCGAAATTTAGTTATTTACCAATCCGTAAAGGTAAAATAATTGATTTGTGTAGTGGAAATGGTATTATTCCTTTACTACTTAGTACACGAACAGAAGCGCAGATTGTTGGAGTTGAAATTCAAGAACGTCTTGCTGATATGGCCAAAAGAAGTGTTGCCTATAATCAACTGGAAGACCAAATTGAAATAATGGAATATGATTTAAATAAGATTACCGATTTGATTCCAAAGGAGCGAGCAGACATAGTTACGTGCAATCCGCCGTATTTCGCGACTCCAGCTACAAGCTTGAAAAACGAAAATGAACATTATCGCATCGCCCGTCATGAAATTATGTGTACGCTAGAAGATACTATTCGAGTTGCAGCTAGCCTTTTAAAACAAGGAGGCAAAGCAAATTTTGTCCATCGGCCAGAGCGCTTACTGGATATTATCGATTTAATGAGAAAATACCGCTTAGAACCGAAACGTATCCAGCTTGTTCACCCACGAATCGACCGAGAAGCGAACACGGTTCTGGTAGAAGGAATCAAAGACGGCAAGCCAGGTGTTAAGTATGTGCCGCCTGTTATTGTTTATGACGAGTTAGGCGAATATACACCAGTAATTAAGGAGATTTTATATGGCGAAAGCGAATGAACATTTCTTTTATGTACTAAAATGTAACGACAATTCTTATTATGGTGGCTATACGACTGATGTGACGCGCCGAGAAGCCGAACACAATGCTGGTATTAGGTGCAAATACACTAAAACTCGACGTCCAGTAAAAGTCATTCATGTTGAAAAATTTGAAACGAGAAGTGAGGCCACGAAGGCAGAAGCTGCATTCAAAAAACTATCACGTAAAAATAAAGACAGCTATTTAATCGAGCGGGAGGAGGATTCAGAATGATAAAGAGTCAAAAAAGTTTCAGCGGAGACGTTCGAGGAGCACTGTACTTAGTTCCAACACCAATAGGAAATTTAGAAGATATGACATTTCGGGCGATTCGTATGTTAAAAGAAGCCGATATTATTGCTGCTGAAGATACGCGAAATACAGTAAAACTTTTAAATCATTTTGAAATTACTACTCGAATGACAAGTTATCATCAGTTTACAAAAGAAAATAAAGAGGATAATATCATTCAGCGTATGCTAGACGGGGAAGTGGTTGCACTAGTTAGTGATGCGGGGATGCCTTCTATTTCTGATCCGGGTTATGAACTTGTCCAAAGTGCGCTAAATGCTAGTATTCCAGTGATTCCATTACCTGGAGCAAATGCTGCTTTAACCGCCTTAATCGCATCTGGTTTAGCACCACAGCCGTTTTATTTTTATGGATTTCTCCCAAGACAAAATAAAGAACGTACCCAAGAAATCGAAAAATTAGCGGCACGTGAGGAAACTTGGATTTTGTATGAATCGCCACATCGTCTAAAAGAAACATTAAAAGCAATCATTAAAATAACTGGAAATGATCGGAAAATAGTTTTATGTCGTGAACTTACCAAACGATTTGAAGAATTTTTGCGGGGGACCGTAGAAGATGCGCTTAACTGGGCGACAGACGAAGAAGTGCGCGGAGAATTTTGTATTATTATTGAAGGAAATGCAAATCCACCTGTAGCAGAAGAACTTCTCTGGTGGCAAGAAATGGATATTAAAACACATGTCACTACTGTGATGGAGCAAGAAAATGTTAGCTCTAAAGACGCGATAAAAACGGTTATGAAAGCTAGAAATCTACCAAAACGCGAAGTTTATGCCGCTTATCATGAAATAAAATAAAATCATGCGCGAGGTTCTTTTTCAGACCTCTTGCATGATTTTTTATAACGTATCACCAAAACGCCTTTTAATTTCTTCCATTAACTCTGCGGCGCCTTCTTTACTAAGCGTTAGTTTGCCATCAACGAATTTTTTATTATCAACAGAAAACTCTCCAGTAATATCACAAACCAAACCAGCTGAATATTTTTTTAACACAATTGCATCTTCATCTGTAAAAATTTCTAAGGGATCTTTTACGTTTAAATTCATCGTTCGTCGTATTTCGATTGGGATAACCACGCGACCAAGTTCGTCGATTTTTCTTACCATTCCAGTTGATTTCATTTTCTCACCTTCTTGATAATTTTAATTCATTTTAACAGATAATGACTAGAATAGGAATGATTTCGGGTGAAAAGGGTATAGACCATAAGTATAAGAATTAGGGGGAATAAAAAAATGAACATAGTTATAGCATTAATTCCAGCAGTTATGTGGGGGATTATGCCACTAGTTGTATCCAAAATCGGCGGAAAACCAAAGCAACAAATTATTGGAACAACTTTAGGGGCGTTAGTTTTTGCGTTAGGCGTTTTCTTTTTTACAAATCCAGAATATACGGCAACGATTATTATTGCTAGTTTTATTTCAGGGGCTTTTTGGAGTTTAGGGCAAATGAATCAATTTCGTGCCTTTACTCAAGTTGGCGTATCCAAAACAATGCCACTTTCAACCGGGATGCAATTAGTAGGTACATCTCTTTTTGGTGTTTTTGCATTTCATGAGTGGGGTACAACATCTAAATTAGTACTAGGTTTTTCGGCGTTAGCACTTATTATTATAGGTATATTTTTAACAAGTTACCAACAAAATAAAGACGAAAATTCCGGACAAAATATGAAAAAAGGAATTATTACTTTACTTATTTCTTCCGTTGGTTACGTTGGTTATGTCGTTATTACGCGCTGGTTTGATATCAGTGGCTGGGATGCGATTTTGCCACAAGCGATTGGGATGGTTATAGCAGGATTACTATTTTCCATTAAATCCGAAGAAAAGCGTTTTACAAAACAAACTTGGTTAAATATGATTCCGGGTATTATGTGGGCTACAGGTAATTTAGCACTATTATTCTCTAATAAATTAGTTGGGATTGCAACTGGATTTTCTCTTTCACAAATGGGTGTTGTCATTTCAACCATTGGAGGAATACTTTTCTTAGGAGAGAAAAAGACCAAGAAAGAACTTGTTCTCGTTATTATTGGAGTCATTTTAGTTATTATTGGTGGAACAATGATTGGAATTGCTAAGAGTTAAGTTTTCAATTAGGGATATGCTATACTTATTTTAATCTAAATTAAAGGTGGTTATATTGAGTATGAATGCGAAATTAGAAGTAAATGCAGAAATGATAAAAGAATCTTATGTTTATTTATTATCGCGCTATCTCGTTTTACGACAAGAAAATTATGACATCAAGGAAGATAAAATTCCGTATAACACACTTAAACACAATGATGTATCGCCAGCAGATGCCAATTTTGTCAATCCGAATTTTGACGTTGTTTATTCCGAAACATGGATAGCTGTAGATGATGACAACGCGGTAATTTTAGAGGTGCCAGAAATTAAAAATCGTTATTATACTGTTCAAATTTTAGATGGTTGGGGAGAAGTAGTAACGAATATTAATGAACGTAATTATCCAGAACATCCTTATGGGAAATTTGCTTTCATAAAAAAAGGCACTAACCCATCTGTTCCAAATGATGCAGTGAAAATCGAACTACCTTCTGAAAAAGTAAAATTGCTCCTTCGTGTAGAACAAAAAGATGATCCAGCAGGCGCGGTTGCACTTCAAAAAGCATTCAAAATCGATGCTTCAAAAAACATACAAATTAAAGAACCATTATCTATACCACATTTCACAAATGCAGACTTTTTGTTAGAAGAAATTTATTCTAACTTAGAGGAAGTATTAGCAACATACCCTGATAAAATGCCAAAAGCGACAGAATTTCAAGATAAAGCAAGAAAAGTTGCCGCTTATATAGAGCTTGGTGATGAACAAAAAGCGGAAGTGAAAAATCTGATTATTAAAGAAGCCATTCCGTATTTTACTAAAGGTGCAAAAGGATTTGGGACACAAAAAGGTGGTTGGTCAGTTACTTATGTAGCTGGAGCCTTCGGAAATGATATTTTAGCGCGAGGCATCATTAATTATGGTGGCATTTGGGCAAATGCGATTCAAGAAGCTTTATATTTCATTGGTCAAAAAGGTACGGATGATGAGTTGTTAAATGGAGATAAAGTATATAAAATTCACTTTCCTGCAGACCAACTTCCAACAAAACTTGTAAATGCTTTTTGGTCAGTTACTTTATACAGCGTTCCAGACTATCATGTTATCCCGAATAAATTAAACAAGTTTTGCATCAATGATTATTCAGGAGCAAAACTAAGTGAAGATGGGAGCTTAGAGCTATATATTGCCGCTGAAAAACCAGCAGAGGTAGCTGAAGAGAATTGGCTACCAAGTAAAGCGGGACAAGACTTCTCATTAAATTTCCGATTATACGTTCCAGAACAAGAAGTGTTGGATGGTAAAGTATTTTTACCACCACTTGAAGTACAATAAATTAATCAGTAAATTTAGCTAAGTATGCAGATACTCTTATTCAAGGTATACGCATACTTAGCTTTTTTCTGTTTAAATTTTAGAATGGGAATCTGATTGAAAATAAGAAGATGGAGGCCATAATTAATCAGAATGCTTGTAAACGGGCGCAGTTTGCTCTGAAAACCTCTATCATCTTCTTATTATTTCCGCTATAATGAAATCATTGAAAACTAAATTAAAAGGCGAATAAGGAGGAAAACGATTTGAACATTTTAATTGCGCTAATTCCTGCATTACTCTGGGGAACAGTTCCGCTAATTATTACAAAATTTGGCGGTTCAACAAGACAACAAACCATGGGGATGACGCTCGGAGCGCTTGCTTTTGCGGTAATCGTTTTCTTCTTTACTGATCCAGTTTATACCTTTAAAACGGTCGGAATTAGTTTTATAACAGGGTGCTTATGGACTGTGGGTCAGATGTTTCAACTGAGAGCCTTCAAAATTATCGGGGTTTCAAAAGCCATGCCTATTTCAACCGGAATGCAATTAGTCGGAACAACGCTATGTGGTGTAATTTTATTTCATGAATGGGATACAACATTACGCATCATTTTAGGTTTTATCGCTTTAGCCCTTATTGTGGGTGGGATTTTCTTGACATCTTATGCTGAAAAACAAGAAGATGGAGCTAGTGCGTTAAAGCAAGGTTTAATCACCTTATTTATTTCTGCATGTGGTTATGTGGGGTTAGTCGTCCTTATCCAAGGTTTTAAAATTGATGGTATTAACGCGATTTTACCGCAAGCTATTGGTATGGTGTTAAGCGCGCTTCTCATGACGCATAGCGGTGGAACAGAAAAACGTTTTACTAAGCGGACACTTTTACTTATGATTCCGGGGATTATTTGGGCAGCGGGAAATGTTGCGATGGTACATGCGAATCAACTTGTCGGAGTGGCTACTGGATTTTCCCTTTCGCAACTAGGCGTCGTCATCTCAACAATTGGCGGCATCGTACTATTGAAAGAAAAGAAAACAAGAAAAGAAATGCTTTACGTTATTGTAGGTGTCATTTTAGTCGTTCTTGGGGGGATTTTAATTGGTGTGGCAAAAGGTGCTTAATTAATTATTTCGTTTAGCGCGAAAAATGATATAATGATACTAATTGTTTTATTTTTAAGGAGGGAATTGTGTTGCCTGAAGAGAAAAATACGTTTTATATTACAACACCAATCTATTATCCAAGCGGAAAAGCGCATATCGGACATGCCTATACGACAGTTGCGGGGGACGCGATGGCTCGTTACAAACGCTTAAAAGGATATGATGTGTTTTACTTAACTGGAACAGATGAACATGGTCAGAAAATCCAAGCAAAAGCAAAAGAACGCGGAATTTCTGAACAAGAATACGTGGATGAAATTGCAGAAGGTTTCCAAGAACTTTGGAAAAAACTAGAAATTTCTAATACAGATTTTATTCGTACAACACAAGACCGTCATAAAACATCCGTAGAAAAAATCTTTGAACAACTTTTAGCACAAGGCGATATCTACTTAGGTGAATATGAAGGTTGGTACTCTGTTTCTGATGAAGAATATTTTACAGAAACTCAGTTAGAAGAAGTGTATAAGGACGAAAATGGCAAAGTAATTGGCGGGAAAGCTCCAAGCGGCAATGAAGTCGAGCTTGTTAAAGAAGAATCTTACTTTTTCCGTATGAGCAAATACGCAGATCGCTTAGTAGAATATTATAATTCCCATCCAGAATTTATCCTACCAGAATCAAGAAAAAATGAAATGATTAATAATTTCATTAAACCAGGCTTAGAGGATTTAGCAGTATCTAGAACAACTTTTGATTGGGGGATTAAAGTTCCTGGAAATCCTAAACACGTTGTATATGTGTGGATTGATGCACTTTCAAACTATATTACTGCGCTAGGATATAACACGGATAATGATACGAAATTCCAAAAATACTGGCCAGCGGATGTACAGATTGTTGGGAAAGAAATTGTTCGTTTCCATACAATTTATTGGCCAATTATGTTAATGGCGCTTGACTTGCCTCTTCCGAAAATGGTATTTGGTCATGGTTGGATTTTAATGAAAGATGGTAAAATGTCGAAATCTAAAGGGAATGTGGTAGATCCTTATATGTTGATTGAGCGCTATGGCTTAGATGCGCTTCGTTACTACTTATTGCGCGAAGTTCCTTTTGGTTCAGATGGTTTATTTACGCCAGAAGACTTTGTTGACCGTGTAAACTATGACTTGGCTAATGATCTAGGAAATCTACTTAATCGAACAGTAGCAATGATTAACAAATACTTTGATGGAGAAATTCCAGCATATCAAGGAAATGTAACAGATTTCGATCAAACTTTAGTAGATTTCAAAAATAATGTGGTAGAAGAATATGAGAAAAGTATGGAACATATGCAGTTTTCTGTAGCATTAAACCAGCTTTGGTCGCTCATTTCTCGGACAAACAAATATATCGATGAAACAGCTCCATGGACACTTGCCAAGGAAGAAGATAAACGCACGGAACTAGCGAGCGTCATGACACATTTAGCAGAAAACTTGCGTATTATCGCGGTACTATTACAACCATTCCTAACAAGAACACCAGGCGAAATCTTCTTACAACTAGGACTTCAAGAAGAAAACTTAAAAAAATGGGATAGCATTTATGGTTATGGAGAAATCCCAGCCGGTACAACAGTGGTGAAAAAAGGTACGCCAATTTTCCCAAGACTGGATGCGGAAGTTGAAGTTACGTATATTCAAGATGAAATGAAAGGTTCTGCCCCTGCTCCAGCTGAAGAAGTTGCGGAAGTCGTAGCACTTGAAACACCGCAAATCGGCATTGAAGATTTCGACAAAATCGATCTTCGTGTTGCAGAAGTAAAACAAGTAGAAAAAGTGAAAAAAGCGGACAAACTTCTTTGTTTCCAATTAGACTTAGGTGAAGGCAAACTACGCCAAGTGCTATCAGGCATTGCAGAATTCTATGAACCTGAAGACTTAATCGGCAAAAAAGTTATCGTCGTTTCTAACTTAAAACCTGTGAAACTTCGCGGATTAATGAGCGAAGGCATGATTCTCTCAGGAGAAAAAGATGGCAAACTAAGCGTTATTGAAGCAAGTAATACACTTCCGAATGGCGCAAAAGTAAAATAATAAGGAAATGAGCCCTAATTCACTTGAGTTTGGGCTCATTATATTTATATAGAAGTAATTAAATGAAGCTAAGAACAAAATCATTATATGTCCCGTCCATAATTTGTCATTTTTGTTTAGATGGAAAATTATAGTATAATAGAAGGAAATGATTTTATTAGGAGGAATTACTTTGCTATTTGATACGCATGTTCACCTCAATGACGAGGCTTTTGATGATGATATAGAAGAAGTGATAAAGCGCGCGCAGGAAAACGATGTGACACATATGGCCGTCGTAGGTTTTAATAAAGAGACAATTGATCGGGCGCTTCTATTAGCTGATAAATATGATTTTATCTCACTAATCGTCGGCTGGCACCCTACAGATGCTATCACCTTCACAGACGAAGATTTAGAATGGTTGCGCGATTTAGCTCTTACACATCCAAAAGTAGTTGCTTTGGGGGAAATGGGCTTGGATTATCATTGGGACACTTCACCAAAAGAAACGCAATTCGAGGTTTTTAGAAAACAAATCCGTTTAGCTAAAGAAGTGAATTTACCGATAGTCATTCATAACCGTGAGGCAACAGAAGATGTTGTTCGTATTTTGCAAGAAGAGCATGCGGAAGAAGTAGGAGGAATAATGCACTGCTTTGGTGAAACTGTCGAAGTGATGGAAGCGTGCCTTGCAATGAATTTTTACATTTCCTTTGGAGGAACAGTCACTTTTAAAAATGCAAAACTGCCAAAAATTGCGGCTCAAGCTATACCAATTGACCGAATGTTGATTGAAACAGACGCTCCTTATTTAGCTCCAACTCCAAATCGTGGAAAAAGAAATGAACCAGCATACGTCAAGTTAGTTGCCGAAAAAATTGCAGAACTCAAAGAAATGAAATATAGCGAAATCGCCACGCACACAACAGCTAACGCAAAAAAATTATTTAAAACCCAAAAGTGATTGTAATAAAACTGTAACATAAGGGCGAGTCTGTAACCCAATCTTAAGCTTCGTGCAGATAAAAAAGACAGTTTAGGTCAAAACCCTTATTTTATGCCTAAGTCCAGAGTCGTAGAAAAATGACACATTTCTGTTACATTTGACACTTTAAGGTCAATTCACATTTATAAATGGCTTAATAGCAACGTTTGTAAGTTGAGATTGCGCAAATGTGAACAATCTGCATGAAAAATTGACAGTTCTTTAGTCCCCTGTATATAATCACTAGCGAAGTAGAAAGGGGAGAAATACATGACCATGGAAAACAGCAGTAACGTAGCCCAATCATCAAAATGGAAATTACCAATCATGATTGCAGGATTTGTTATTGTAGTAGCATTGGTTTTTTATTTCGTTTTCGAAGGAACTAAAAACGATATCACTATAGTAAACGCTGGTGAAAAAACAGAATCAAGAACACATGCTAAAACAGTTTCTGAGGCATTAGATGAAGCAGGAATTAAAGTAAGTGCACACGATGAAGTTGCGCCAGGGAAAAATGCAGAAATTAAAGACGGTATGGAAATCAAATATCTTCCAGCACGTCAAATTACAATAAATGATAATGGCACTGAAAAAAATGTTTGGAGTACAAAATCAAACGTAGCAGATTTGCTTAAAGACGAAAATATTACAACTCGTCCGCATGATGTGCTAAGCGTGTCCTTAGATGATAAATTAAAAGATGGACTTGAAATCGATATTAATCGTGCCATCCAACTTTCCTTACAAAACGGAGCAAAAAAAGATACAGTATGGACAACAAAAACTCAAGTTGGTGATTTGCTAAGTGAGAAAAACATCAAACTTGATAAAGATGACCGAGTTTCACCTGCTAAAGACAGTAACTTAAAGGAAAAAATGACCGTACAAGTTACATATGTTGATTCAAAAGCAGACAAGAAAAAAGAGCAAATCAAATTCAACACAGTTTACAAAGAAGACGACAGCCTTAATCAAGGAACTGAAAAAGTCGTTCGCGAAGGTAAAACTGGTGAAAAAGTTATTGAATATAAAGTAACATTTGAAAATGGTAAAGAGAAAAAACGCGATATCATTAAAGAAAATATCACTTCTGCAAAAACAGATAAAGTAGTTGTTCGCGGTACGAAAGAAAAAGCTGTCGTATCTAAAATCGCAAATGCAAAACCTGCTAAAAAAGTAACAACAACGAACACTTCTTCACACAAATCATCATCAAAAGCTCCATCCAATGGAAAAACATTTACGATGGAATCTACTGCATATTCAGGTGGTGGAGTTACAGCTACTGGAATTAACTTAAGTGCTAATCCTGGTATGAAAGTAGTTGCTGTTGATCCAAGTATTATTCCACTTGGTTCTCGTGTTTGGGTTGAAGGTTACGGAGAAGCAATCGCTGGAGATACAGGCGGCGCTATTAAAGGAAATATCGTTGACGTATATTTCTCCAATGAAAGTTCTTGCTATTCTTGGGGTAGAAGAACAGTTACTGTAAAAGTGTTAAACTAAAATCGTATAAAAACGAGGCTGACTCATAGGGCCTCGTTTTTTCTTTGCCCAAAATGTGGTATGATGTATTTACTTATTTTATAAAAAAGGATGTAGTCACTTTGAGCGAAAAGCCTATAATACATGAGTTCATTGTTGTGGAAGGTCGTGACGATACAACTGCAATTAATCGTTCGGTCATTGCAGATACAATTGAAACGAATGGTTCGGCACTTTCACAAGAAACTATCGAAAAAATTAGACACGCGCAGGAAATTCGTGGGGTTATTATTTTTACTGATCCAGATTTTCCAGGCGAAAAAATCAGAAAACAAATTGACTCAGCAGTTCCAGGATGTAAGCACGCATTTATTAATCGTCAAGATGCACTTCCAAAAGCAGGTCGAGGTCTTGGTGTAGAACATGCGAGTAGCGCAAATATTCGAGAAGCATTAACGAATTTTCATATTAGCAGTACACCTGTAGAAAAACAATTTATCTCAAAAGATATACTTATGCGCCTTGGCCTTCTTGGCGGAGCAGGGGCGAAAGATCGTCGTGAAAAACTAGGCAACGCACTTAAAATCGGTTACACAAATGGAAAACAATTACAAACAAGACTAGAGTCATTTGCCATTAGTGAAGAACAGTTAGTGGCTGCGTGCCAAAAGATTATGCAGGAGGAAGAGAATGAGTAAAGATATCGCAACTCCCGGAAAAACAACAGAAATCTTAAAAAAATATGGTTTCTTATTTAAAAAAAGTCTCGGTCAAAACTTTTTGATTGATAGTAATATTTTGACACGAATCACTGATACAGCTGGAATTTCAAAAGAAACAAATGTAATTGAAATTGGCCCAGGGATTGGCGCATTAACAGAACAATTAGCAAAAACAGCCAATGAAGTAGTTGCGTTTGAAATTGACCAACGTTTATTACCGATTTTGGATGACACGTTAAGTGCTTATAATAATATTCAAGTAGTTCATGGAGATGTTTTGAAAGCAGATGTAGAAGAAGTAATCACGCAACAATTCTCTAAATCAGAATTGCCGCTTAAAATCGTTGCGAACCTGCCATATTACGTAACCACGCCAATCATTTTAAAACTACTTCATGATAATATCCCAGCAGAGTCCATGACTTTTATGCTTCAAAAAGAAGTGGCTGACCGGATTAGCGCAGTTCCAAGCACGAAAAGTTATGGTAGTTTAACCATTGCTATTCAGTTCTATATGGAAGCCGAATTAGCTTTTATCGTGCCTAAAACAGTTTTTATGCCGCAACCTAATGTTGATTCCGCAGTCATCCATTTAAAACGTCGAAAAGAACCGCTTGCTAAAGTAAACGATGAAGAATTTTTCTTTGAAGTGACAAGAGCTTCTTTTGCTCAACGAAGAAAAACATTATGGAACAATTTAGCGTCGAAGTTCCCGGCTTTGAAACCGCGTAAAGATGAGTTAGTAGAAGGTTTAAATGCAATTGGTATAGACTTAATCCGTCGTGGAGAAACATTGGATATACCTGAATTCGCTAAATTAAGTAATTTTCTAGCTGATTTTTTAAAAGAAAAATAATTTTTTTCAAAAAGAGCGCTTTCTTAGTTGACAGTTAGCCCTTCTAACTGTTAAAATATTTGGTTGTTGATTTCGAACCTCATCTATGGTATAATAAGTATTAGTGAGGTGGAAAATAAATGCCAAAAACCATTGCAAGCATTAAGACGAATTTAGATTCTAGATTAGGTAAAGCATTGACATTGAAAGCAAACGGTGGTCGTAAGAAAACGATTGAACGTTGCGGTATCCTAGCTGAAACATATCCATCCGTTTTCATTGTGGAGCTTGATCAAGATGAAAACAACTTTGAAAGAGTATCCTATAGTTACACGGATATCTTAACAGACGCAGTAGAACTTGTATTTACAGATGATAATAAAGAATTAGCTTTATAATAAGCTGAAGTAGCCGAACCGTATAGTATGGTTCGGTTTTTGCTTTACATAACCCAGTTTTGGACCGCCTGCTACATATTTCTTCTTTCATATGATAGAATAGAAAAAGAGATTTTGAACGCGGAGGCCGAGAAAATGAAAATAAGCATAACAGCACCAGCTAAAATTAATCTTTCACTTGACGCGCTGTATAAACGTGAAGACGGCTATCATGAAGTGGAAATGGTGATGACAACAATAGACCTTGCTGACAGATTAAGCTTAGAACGCTTAGACGAGGATAAGATTGTGCTAGATGTAAAAGCGCATTTTATCCCAGAAGATCGTCGTAATTTAATTTACCAAGCGGCTCTTCTTTTGAAAAAACGTTTTAACGTAAAAATGGGTGTACGTATTATAATTGATAAACACATTCCAGTTTCCGCGGGACTTGCTGGCGGTAGTTCGGATGCGGCCGCGGCGCTGAAAGGTTTAAACATAATTTGGGAACTTGGTCTTTCGATAGAAGAATTAGCAGAAATAAGCTCAGAAATTGGTTCTGATATTGCTTTTTGTGTATATGGAGGAACGGCTCTTGCTACCGGACGCGGAGAAAAAATTACAGCTTTACCTAATATTCCGGGTTGTTGGATTGTATTAGCTAAACCAAGTATTAGTGTTTCTACGCCTACTATTTATAAAGAATTACAAGTAGAAAATGTTGAACATCCTAATACAAAGAAAATGATAGAATCCATCAAAAATGGCGACTTAGATGGGATTTTTGCTTCAACCGGAAATGTTTTGGAATCTGTGACTTTAGAAAAAAATCCACAAGTGAAACGAATTAAAGATCGGATGATGGCATTTGGTGCTGAGGCAGCGTTAATGAGTGGTAGCGGCCCAACAGTATTTGCGCTCATCAAACAGTATTCAAGAGCAAAACGTGTCTATAACGGCTTGCGAGGCTTTTGTGAGGAAGTCTATATGGTTAGACCGTGGAGCGAAAGTGAAAACGAAACTATTAATTAATGGATGAGAGGGGTCAAACAAATGAAAATTATTTTTAATGCAGATGATTTTGGAATTAGCCCAGGAGCAGTTTATGGTATTTTAGAATCGTACAAAAAAGGCGTCGTAAAATCAACTACACTTCTTGCAAATAGCCCAGCGTTTGATTTAGCTGTAGAAGTGGCAAAAGAAAATCCTGGACTGGATATTGGTGCGCATTTGACTTTAACATTTGGTTCCCCACTTCTTCAAGGACTAGAAACATTAACTGATGATGACGGACGTTTCCGTAAAAACTACACAGCGCTAGAAAACGGTTTAGCGGATGTGGATATGGGAGAAGTAGAACGTGAATTAACCGCGCAAATCGAGAAGATTTTGGGGGCCGGACTCACTATTTCCCACTTTGATACACATCATTCTATCGAGCCATTAATCTACCCTATACAACACAAATTAGCTGAAAAATATGGAGTATCCATTAGACGTCATGCAGATGTGTCTGATTTTGGTGCTATTAAAACACCTGATTTATTTGAAACAGCTTTTTATGCAGATGGCGTATCTTTTGAAACGATTAAAAAAATAGTGCAAGCGCATATTGGAACAAATGATGTAGTGGAAGTCATGACACATCCAGCTTTTATAGATGAAACATTACGTGAAATTTCTAGCTACGTAGAGCCACGTATCAAAGAAGTTTCCATTTTAACTTCAAGAGAGTTACAAGCTTATTTAGGTCAACAAGAAGTAGAAGTGATTAGTTTCCGCGATTTATAAGAATATTGACCTGTCAAAAGAACTTTATTTGGCAGGTTTTTTAATATGTTAAAAGAATAAATGTTGTCATTTTGATAGAAAACGTTTTATAATAGAGAAAATACGGACAAAATACGTGAAATAGCTTTTTAATATACGGAATTTTATCAAAGGGAGAGAGATTATGAAGATTCGTCGTAGTGAACGATTAATTGATATGACGCAGTTTCTTTTATCGCATCCGCGAAAGTTAGTGCCGCTTACGATGTTTGCTGAACGATATGGCTCAGCTAAATCTTCTATTAGTGAAGATTTGGTTATCATAAAGAAAACATTCGAGGACAGAGGAATTGGTACGCTTGAAACTGTTCCAGGTGCTGCTGGTGGTGTGCAATATATTTCCATAGCGGGAAATGATGATGTGCTAGATTTTGTGCATACATTATGTAACCGAATTGCAGAACCTAACCGATTACTTCCGGGAGGATATTTATACCTTTCTGATTTGCTCGGGGAACCGGTCACGCTTAAAGCAATTGGCAAAATTTTAGCAACTAAATTTAACAACCAAAAAATAGATGCAATTATGACTGTTGCAACAAAAGGTATCCCTATTGCTCAAGCGGTCGCTGAACATTTAAGTGTTCCGTTTGTTATTGTACGCCGTGACAGTAAGGTTACAGAAGGTTCTACAGTAAGCATTAATTATGTTTCTGGTTCATCCAAACGAATTGAAAAAATGGAGTTATCCAAACGCAGCTTAGCAGAGGGATCCAATGTTGTTATTGTTGATGATTTTATGAAAGCTGGCGGAACAATAAATGGGATGAAGAATTTATTAGAAGAGTTCAATGCTCACTTGGTTGGCATTGGCGTTCTAGTTGAATCTGAATACGCGGAAGAACGTCTAGTTGACGATTATGTTTCACTTGTAAAAATTAAAAACGTCAATATGAAAGAAAAACAAATTGAAGTAGTTGACGGGAATTATTTTAATAGTTGATTTGATGGGCCTTAGGAGAGCTTTCTAAGGCTTTTTCTTTTGTGTAGAAGGTTATAAAAAACAAATCAGCCTTCCGATGTACTTCACTCACTTAACTTTTATGGTAGAATGGAACCTATCATTGTTACATAAAATACAGGGCTTCTAAACACTAGGAGCAGAAGGAGAACATTCATGAAAAAATGGGTTAAATGGTTAATAGTTATCGTTATTATCGCAGTAGTGGCCGTTGGTGCGGTTTTCTTACTGTCAAAAAATAATGGCTCTGTAACAGAAGAAAAATTAGTTACAGCCAAAGTGAAACAAGGAGATATGAAAATCAATGCTACAGGAACAGGGGCTATTTCACCAGAAAATACGCAAGTTCCAGATTATGACAAACTTCAACTAGTAGCACAAATGGACGAACTTGATATTCCGAATATTAAGAAGGACCAAGAAGTAAAAATTACAGTAACAGCACTTCCAGACAAAACTTACAAAGGAAAAGTAAAAGAAATTGCAGAACAAGGCCAAGTACAAAACGGTGTATCTAGTTTTTCCGTAATCATTTCTATCGATAAAACAGATGATTTAAAAGCCGGTATGACTGCTGATGCTTCTATTTTAGTGAAAGAGAAAAAAGACGCATTATATGTGCCGATTGAAGCTGTTCAAAAAGATAGTGACGACAAATATTATGTATTAGTTCCGGAAGAAAAAGAAAATGGTAAAACGAAAAAAGTGAAGAAATTTGTAGAAACTGGTCTTTATAATGAAGATAATATCGAAATCACTAAAGGCGTTAAGAAAGACCAAAAAGTAATCCTTCCTACACAAGAAACTTCCACGCTTCCAGGTGCTCCTAGCTAAGTTTTTTGTAGATACGAATTAAATAAATTGTATGAAGGAGGGATAAACATGCCAAAACCGCTAATTGACATGAAAAATTTAACAAAAACTTATACGCTAGGCGGAGAAACTTTTAAAGCATTAGACGATGTTACTTTTACCGTTGAAAAAGGGGAGTTCCTATCCATCGTTGGTCCGTCCGGTTCCGGTAAATCAACTTTAATGAATATGATTGGTTGTTTGGATGTTCCAGATGAAGGTAGTTATCACCTTGATGATGTAGATGTGTTTAAACTAAGCGACAATAAATTATCCGAAATCAGAAATAAGAAAATCGGCTTTATTTTTCAGCAGTTTAATTTGCTTCCTAAATTATCTGCTTTTGAAAATATAGAGTTGCCATTAATTTACGCTGGACTGAGTGTTTCTGCACGCGAAAAAGCTGCTCTTGAATGCTTGGAAAAAGTTGGCCTGATTGAAAAGCGTAGAAATTTACCAACTCAGCTATCTGGTGGACAACAACAACGTGTAGCAATCGCGCGTGCCCTTGCTGGTAATCCGCAAATTCTTTTAGCAGATGAGCCAACGGGAGCCCTTGATTCCAAAACAGGTAAGGAAGTAATGGGAATCTTACAAGAGTTGAATCGAGCAGGAAATACAATTGTTATGATTACGCATGATCCGACAATTGCCTCTTATGGAACAAGAAGCATTCGAATTCAAGATGGTAAATTATTCCATGAGGAGGCGACAAAAGCATGAATGTTCTCCAAAGCATGAAAATGGCATGGAAACAATTAAAAGCTAGTAAACTGAGATCTTTTCTAACGATGCTTGGTATTATAATCGGTGTCGCATCCGTTATTCTTTTAGTTTCGCTCGGAAATGGTGTAACCAAAGAAGTTGATGAGCAAATGGGTGACTTAGGATCCAATTTAATCACAGTAGTAAATAGTTCTGTGAATCCAAATGATAAATATACGTATGATGAAGTAATGAAATATCAAAATATTGATGGTGTTAAAAGCGTTTCACCAGAACTTTCAGGACAAGTAAATGCTACATTTGATTATAAAAACTCTAGCAATAAAGTCATAGGAACGAACGACCAGTATAAAGCAGCCCGTAGCCTCGAAATGAAGGACGGCCGCTTCTTGCTACCAATTGATACGGAATATGGTCAGAAGGTAGCTGTAATCGGCTCTACGGTAGCTAGTGATTTGTTTGGCTTCGGTAACCCCATTGGCGAAACAATTAGATTAAACGGCATGCCATACAAAGTAGTAGGTGTTTTAAAAGAAAAAGGTGCTTCGATGATGGGATCAAGTGATGATCAAATCTTCATTCCGATTTCTTCTGCTCAAAGACTACTAAAAGATACAAATGTACGAACTATTTATGTTGAAACAAAATCTGCTGAGGATGTTGATTTCGTGGTCAATACGTTGGAATCCCGCCTTGCTATAAAATTTGGTGACGAGAAAGAGCAAGAAGAGAAAGCTGCTTCCTCGGCGCAAATGGGACCATCTTATCAAGTTATTAATCAACAAGAAATCCTCAATGCTTTTAATACAATCAGTACAACCTTAACAACTGCGCTTGGTGCAATTGTTGCCATTTCGCTTGTAGTAGGTGGTATTGGAATTATGAATATTATGTTAGTTTCTGTCAGTGAAAGAACGAGAGAGATTGGTATCAGAAAAGCGCTTGGAGCTAAAAAACGAGCTATTTTACTGCAATTCCTAATAGAATCTATCGTTATTAGTGTATGTGGGGGACTGATTGGAATAATTATTGGAGTCTCAGGAGCGCTTATCTTTGGCTCTGTTGCGGGTATATCATCAGGAATAACCGCGGGAACAATTATCTTTTCCTTTGTCTTCTCCTTATGTATTGGCGTAATATTTGGTATCGCACCTGCTAATAAGGCATCGAAATTAAGACCAATTGATGCTTTGAGGTCAGAATAACTAAAAAGAAATCCAGAATTTTGTTCTCTGGATTTCTTTTTTTCTAAACGGAAATACTAAAAAGATGTCTTGTCATCTATATTTAATGTTTTTGTCATAATTAAACGCTTACAAAAGATTATTTTTTAAATTAAACGCCTGAAAAGATGGAAAAAGTCTTTAAATAATGCGTTAGAATGCTGTTTTTCGGGTATAAAGTATTTATTGACTGTTTATCTAAAGTGGATTTTAGAGAAGCTAAAATGTAAAAATATAAACTCTAGAATTGGTTAAATTTGCGCTTTATTGTATACAATAATTTTGAGAAAAGAACAAAATTAGCACCCTTTTACTGGCATTCTGGCGTGCGAAATAGTATGATAATTACATTGCGTTACTGTGCTAGCAATGGTTTAGAGGTTTTTTTGACGCAAACGAAGAATATTGTATACAAAACAAAAGTTAACAAGAACAATTTTAAAATGTCAATGATTTTAAGAAAAAAACTATTTTTTTTAGTTTACAATTCACAAAGTTGTCAAATTTAGTTTTTTTTATTATTATGTTCATAGGGAAGAATTTTACGTTAAATATTGCTTGCATAAAAAGTAATTATTTCTATGGGGGAATTTTTCTCGAGTGTGTGTACTTATGTTGCATGTGAGCATTAGTTACAAGCAGCGCAACTAGATTAAGGTGGTGAAGATAATGGAGATTACAGATGTGAGATTACGACGTGTTGAGACAGATGGGAGAATGAAAGCTATTTCTTCAATTACGATTGATGGTGAGTTTGTTATTCACGACATTCGTGTCATCGATGGCAACGAGGGATTGTTCGTAGCTATGCCAAGTAAACGTACGCCGGATGGTGAGTTTAGAGATATCGCACATCCAATTAACTCAGGCACCCGTGCAAAAATTCAAGAAGCCGTTTTAGCTGCTTATGAAGTAGCAGAAGAACCGGTTGCAAATGAAGAAACTTCCGCAAACGAAAGTGTTGTAGAAGAAAACTAAAAAAATCCTCGGTTAGGGAGAACGTTGTTGAGAACAGCTGGGGGAATAAACACCTGAAATTTTAGCTGGGGGAAGCAGATTCTTTTTGAAAGAGGCAAATGGGATAAGGAGTGACTAATAATGCAAGTAACAGATGTGAGATTACGTCGTGTAGAAACTGATGGAAGAATGAGAGCAATCGCTTCAATCACTTTAGATGAGGAATTTGTAGTTCATGATATTCGCGTTATTGATGGGAATAACGGTTTATTCGTAGCTATGCCAAGTAAACGTGGTGTTGATGGAGAATTCCGTGACATCGCTCACCCAATTAATTCCGATACTCGTGCAAAAATTCAAGAAGTAGTATTAGCTGAATACGAGCGCGTTGGTGAAGAAGAAGCAACTGCAGTAACAGAAGAAGAATCTGAATCCGTTTCTGCTGAATAATTTTAAATTTTCAAGGGCTAGCCTAGTGCTGGCCCTTTTTGTGTGGCAAAAATAGCGAAAAAACCTTAAATAGCCTTGGTCTTCTATTTTGGCTATGGTATAATTAAAAGCAGAATGTAAATGAGGAGGAGAATTTTAAATGATGTTACAAAAACAGACATACTTGAATAAGCTTTCTTGTAACCCGAACTTAGAATCTTCTTTTAATACAGCAATAAATAATCACGCTATATCTTTCGGAATTTTCAAACAAATAAAACATTAAATATACTCTTTACCCTAAAAATAAGGGTGGGAGTTTTTATTTGGTCGTATTCTTGAAAAAAAGCGGATTTTACGTTATCATTCATAGTGGATGAATAGTGAATATTGGAGGTCCTATATAATGTCAAAACGATATGCTGTAGTGCTTGCTGCTGGTCAAGGCACACGGATGAAGTCGAAACTTTACAAAGTGTTGCACCCGGTTTGTGGAAAACCAATGGTCGAACATGTAGTAGACCAAATTTCAACGCTTGATGTTGATAAAGTGGTTACAATTGTAGGTCATGGAGCTGAGAAAGTACAAGAGCATTTAGCTGGTAAAAGTGAGTTTGTTAAGCAAGAAGAGCAATTAGGAACAGCTCATGCGGTACTTCAAGCGAAACCAGAACTTGCTGGAAAAGACGGTGTGACGTTAGTTGTTTGTGGAGATACACCTTTAATCGAAGCTAGCACAATGGAAGCTTTGCTAAAATATCACCATGAAAAACGCGCAAAAGCAACAATCCTTACAACAGTTATTGAAGACCCTACAGGTTATGGCCGAATTATTCGAGATGACCTTGGTATTGTAGAAAAAATTGTAGAACATAAAGATGCAACAGAAAAAGAGCAACGCATTTCAGAAATCAACACTGGTACATATTGCTTTGATAACAAAGCGCTTTTTGAAGCATTAGAAAATGTCTCTAATGATAATGTTCAAGGAGAATATTACTTGCCAGATGTTATTAAAATTTTAAAAGATTTGGATGAAGTTGTAGCAGCATATAGAATGGAATCTTTCGAGGAATCTCTTGGGGTTAACGATAGAATTGCTCTAGCTGAAGCTTCTAAATTAATGCAACGTCGAATCAATGATAATCATATGCGGAATGGAGTAACGCTTGTTAATCCAGAAAATACGTATATTGATATAGATGTAAAAATTGGTCAGGATACAGTAATTGAACCGGGAGTTATGCTTCGCGGAAATACTGTGATTGGTGATGACTGTGTGATTTCAAGTGGTTCAGAAATTGCCAACAGCGTTATTGGTGAACGAGTTCATGTCAGAAATTCCTCCATTTTTGAAAGTAAAGTTGGAGATGACGTTCAAATCGGACCATATGCTCATCTAAGACCTGAATCTGATATTCATAATCATGTGAAAATCGGAAATTACGTCGAAACAAAAAAAGCGATTGTTGGTGAAGGAACTAAATTACCACATTTCATTTATATGGGAGATGCGGAAATTGGTAAGAATGTCAATGTTGGTTGCGGAAGTATTGCTGTTAATTACGACGGCAAAAACAAGGCGAAAACCATTATTGGAGATGACGTTTTTGTAGGCTGTAATTCAAATCTAATTGCACCTGTCAAAGTGGGAGACCGTGCTTTCATAGCAGCTGGTTCAACCATTACAAAAGATGTTCCAGAAGATGCGCTAGGAATTGCTCGCGCGAAACAAGAGAACAAGATGGACTATGCGAAGCGTCTAAATCACGGTAAATAATTTCCAATTGGAAAGTTTAAAATTTTAATAAAAAATAGTGGAGGCTGATTATGTCAAACGAGTATTTTGATCCAAAGTTGAAGATTTTCTCGCTAAATTCTAATCGTGAACTAGCTGAAGAGATTGCGAAAGAAGTAGGTATTGAGTTAGGGAAATCAAGCGTTACTCATTTTAGTGATGGAGAAATCCAAATTAACATTGAAGAAAGTATCCGTGGTTGTCATGTATATGTTATTCAATCAACGAGTAATCCTGTAAACCAAAATTTAATGGAACTTTTGATCATGATTGATGCGTTGAAACGCGCTTCCGCAGCAACAATTAATATTGTTATGCCTTACTATGGCTATGCACGCCAAGACCGTAAAGCAAGAAGCCGTGAACCAATTACTGCAAAATTAGTAGCAAACTTAATCGAGACAGCGGGTGCAACTAGAATGATTACACTTGATATGCATGCCCCGCAAATCCAAGGTTTCTTTGATATTCCAATTGACCACTTGAATGCAGTGCGTCTTTTAAGTAACTATTTCAGTGAGCGTCATTTAGGTGACGATTTAGTAGTAGTTTCACCTGACCATGGTGGAGTTACACGTGCGCGCAAAATGGCTGATCGTTTGAAAGCACCAATTGCAATTATTGATAAACGCCGTCCACGCCCTAATGTAGCGGAAGTAATGAATATTGTCGGTAATGTAGAAGGTAAAGTTTGTATTATTATTGATGATATTATTGATACAGCTGGAACAATCACACTTGCTGCAAAAGCATTACGTGAAGCTGGAGCGACAAAAGTATACGCTTGTTGTTCGCACCCAGTTTTATCTGGTCCTGCGATGAAACGTATTGAAGATTCGCCAATTGAGAAATTAATCGTTACAAATTCCATTGCTCTTCCAGAAGAAAAATGGATTGATAAAATGGAACAACTTTCTGTAGCGCCACTTCTAGGTGAAGCAATTGTGCGTGTTCATGAGAATGCATCTGTAAGTTCGTTATTTGAATAAGTGTTTAAAAATAGCAATGCTTAAATATACGATAAAATCCCTGTTGAACTATTATTCGACAGGGATTTTTTATGATGTGGCTTAATTTATGATAATAGTTTAAAATATGGGCATAGATGATATTATGATGATGAGATTAGGTGATGGTTTTATGGAGAGGGTAAGAATTGCAATTATATCAGATGTCCATGGTAACGTTGAAGCATTAAAAGCAGTGCTTCAAGATGCTGCTAATGAAAAAGCGGATAAATACATTACTGTAGGAGATATTGCGTTAAAAGGACCTGGGACAGATGTTTGTTTGGCTCTTTTAGAAGAACTAAGTCCGCTTACTTTTGTGCTAGGAAACCATGAACAAGTATACAAGGACTTTTTGGACGGAAAATCATTCGATCATTCCATAAAAAGGCAAATGATAAAACAATTAGTTGAATATGATTATCTTTTTTTGGGGGAGGAAAAATTCCGCTATTTAGCAACTTTGCCCAAAAAAGTTTCTATTCAAATTTTTGACACGAAAATAGATGTTTTTCATGCTATGCCGAATTCCGTAAGTTTTCCAATTTATCCTACGCAAGAGCAAATATATTTTGATGAGATGTTTATGCAAACGGAAGCAAGTGTTGCGATAAATGGGCATGTACATAGGCAATCTTTAAGAAGAACGGAAGATGATCAGTTGATTATTAATCCTGGTTCAGTAGGGTTGCCTGGTGGGAAAAACTCTCGTAAGAAGGATAATCTCGCTCAATACGCATTGATTGATATTGATGAAACGGGCGTTGTTGATGTGCATTTTAAAAAAGTGGCTTATGATATTGAAGCAGAAATTGCTTTTGCCAGAAAAAGAGGTCTGCCTTTTATAGATATTTACGAGGAAACTCTTCGCAAAGGGCAATATTTATATATAGATAGCCAGATAGAACGATCTATTCGGAAATCTAAAGAGGATAATCAAAATGGAGTTTAAAAAAGTATCCAACACCAAGTTGGATACTTTTTTATCTAATAATCTTGAACTTCGATTACAACTGCTGTCCCAGATGCTGTAACCATTAACATACCGTTATCTGCGCCGAGTACTTCATAATCGATGTCTACGCCAATAACAGCATTTGCGCCAATATCTTTAGCGCGCGATTCCATTTCTCTAATTGCTTCTTCACGTGCATTGATGAGTTCGTCTTCGTAACCTTGGGAACGACCACCAAAAAAGTTTCTAAGTCCCGCCCCAATATCTTTCATAAAGTTAACGCCAGTAATTACTTCTCCGAAAACAATTTTTTTGTACTCGATAATTTGTTTTCCTTCAATATTTGGTGAGGTTGTTACTATCATATATTTATCCCTCCAGTTTTTTTTATCATACCCTTTAGTAGTTTTTCTAGTCAAAGAATATATGCAATTATTTCCGGTTTTTTGCTTTTTTGATATAGGACACAGCGTCAGGAACTTTGCATGCCGTTTTACCTAAATTCACATGAACTTTCCCGACTGATTTAGCCACTTCTACAGCATTATCATATAAATCGTCCTTGTAAATGCCGCATGCAATAATAAAGCCGTTCATAGAGTAACGCGTTCTGTTTGTTTCTGATTGTAGCGTTTCTTTTATGAGTAGGAGTAAATCCTCCGCCTGATCTAAATCTGGAATGTGTTCGCTGAAAATCTGCCAGCCCATGGATTTAGTTAAGTCATAATCGCTTTTAATCCATTCTTTAGCAAAAAGGAGTGCGTCCTCTCTTTTACTAACAAGAGATGAAAGACCGGAAGTTAACATTGTCCAAGTTTCTCGAAAGGCGATATTCCATTTTTTGATTTGCTCGGAAGTTACTTTGTTTGGATCAACTGCAAGTAGCCCAAGGTAAATTAAGTCGCTATTATTTGATTCTATGAGTTCCACTGCGAGTTTGTGGTTTTTATTCAGCTTTTCACGACGAATAATTTTCTTTAGGTCGCCGATTTTCAAGCCATAAAGCTCTAACGATTCTGGGCAACCATGATTCCGGAAAATTTTGATTGTATTTTGGTTTTCTAAGGATTGAAGTTCGGTATTGAGTTGGTCAAAAGTAATCATAAATTATCTCCTCTCGAATAATTTAAGTATAACAAAAAAGCATGCAAAATCGCATGCTTTTTTGAATGAAGAATATTAGTCAATTTGTTTCATTGCATCGTCAAGTACTTTCTTAAGCGTATCTGCTGAGTTTTTCATTTGTTCTTTTTCTTTGTCGTTCAAGTTCATTTCGACAATGTGACGAACGCCTTGACGGTTAACTACTGCTGGAGCGCCGATGTAAATATCATTCATACCATAATGTCCATCTAAATAAACGGAAAGTGGTAAAATCGCATTTTCGTTATTGAGGATAGCTTTAGTGATACGAGCTAGAGCTGCAGCCACTCCGTAGAAAGTAGCGCCTTTTTTGTTGATGATTTCATAAGCTGCATCACGTACACTTACGAATATGGTTTCCATTGCACCTTGTTCATCTTCGTTAATCCACTCAGTGATTGGAAGACCACCGACTGTTGTATGACTCCAAGCTGGGAATTCTGTATCTCCATGTTCGCCAAGGATATAACCATGAACATTACGCGCATCTACTTTTAAATAGTCTGCAATTGACATGCGGAAACGAGCGGTATCAAGGCTAGTTCCGGAACCGATAACGCGTTCTTTTGGAAGCCCTGAGAATTTCCATGTAGCATAAGTTAAGATGTCGACTGGGTTAGACGCGATAAGGAAAATACCATCAAATCCGCTTGCCATAACTTCATCTACAATGCCTTTCATGATTTTAATATTACGGTTTACTAGGTCTAAGCGAGTTTCGCCAGGTTTTTGCGCAGTTCCAGCAGTTACAACAACAAGGTCTGCATCGTGGCAATCACTATAGTTTGCTGAGTAGATTTTCTTTGGTGTGGAAAATGGAACAGCATGACTCAAGTCCATTGCGTCTCCGATTGTTCTGTCTTTATCTATGTCAATAATGCCGAATTCTTGTCCGATGCTTAAGTTCACACAAGCAAATGCATAACTAGAGCCAACTGCTCCGTCGCCAACTAAAATAATTTTTTGATGATCTTTCATTTCGAATTCCTCCTATAAAAAATCTATTTACTAGTACAGTATAACACGTATTTTTCATTTGTGAAGCATTGAACGTCCTAAATTTTAAAAAGTTGTTATAATAAAATTGTGAAAACGCTATAGTACAGTTTGGAAGCGTCCACATTAGGAGCACGATGCTATTTTCTGTTTACCTTTTATTTGAAAATATAAACCTTATAAAGCAAAATAAGGCGTTTGCTTTGTTTTGCTATTTTTCTAAAGGGTAGATATAATAGAAGTGTACCAAAATTGAATGAGTGGAGTGATTTTTTATGGCAACAACATTAGAGGTCCAGAAAAGAGAAACAACGCAACATTCAGAAGTAACGAAATTGCGTAGTGAAGGAAAAGTACCTGGAATTATTTATGGTTATAAATCGGAAAATGTTCCGGTTTCCGTTGATTCTTTGGAATTAATCAAAGCAGTTCGTGATAATGGTCGAAACGCCGTATTCTCAGTTACTGTGGACGGTAAAAAATTAAACGTTTTATTACATGAATATCAAGTGGATCCGTTAAAAGATGTATTAGTACATGTGGATTTATTAGCAGTTGATATGAATGAAGAAGTTGAGACCGATGTTCGCGTGGTATTAGTTGGAGATGCACCAGGAGTTAAAGCTGGCGGCGTATTACAACAAATTATCCATGATGTAAAAGTTTCAGCAACACCAGAAAAATTACCAGAAACAATCGAATTAGACATTTCTTCATTAGAAATCGGTGACGTTTTAACAACAAACGATCTTCCTGATAACAAAGACTATGTCGTGCAAGCTGAAGAAGAAGAGACAGTAGTTACTGTTTCTGCTCCACGTGCTGAAGAAGAACCAACGACTACGGAAGCGCCAGAACCAGAAGCGGTTCATGGTAAAGATGAAGAACCAGTAGAATAATTTTTATAAATCAAATTGGGAGATACGCATTTATTTGCGATATCTCCCAATTTTTTTGTTATAATGTTTTAAGAGGGAGGCGGTTTCATGTTAGATAAATCAGTACCACATATTTCTGTTATAATGGTAAATCATGATGCTACACATTATCCGGAATATGCTTTACCAGAAGGATATTCATTTCGTTTTTATGCAGATGGACTTGAGGAAGACTGGTGCAGACTTCAATTAGAAACTGGCCAAGTTCCATCTTTGGAAAGCATTCGAACACGTTTTAATACGGAATTTGGAAATAAAAAAGAAAAATTAGCCGAGCGTTGTGTCTTCGTGCAATCTCCGGACGGGGAAATTATAGGGACGGCAATGTTATGGGATGGTAACACTTTTGGTGAAATGGAAAGCCGTATTCACTGGGTTGCTGTACTAGATTCGCACGGCGGAAAAGGTATTGCAAAAGCATTATTAACTAAAATCCTCAGCTTAAATAAAAATGATTTTGTATATTTAACATCACAAACAGGTAGCTACCAAGCAATTTATCTATATCAAAAGTTTGGTTTTCAAAAATACATAGAAAAAACTCCTAAAAATTGGAAAACTACTGATTTTCAACAAGGAAATGAAAAAGCATGGCAAATAATTGAAAATAAAATTGCGGAATACAAGGCATAGTTGGAAAACTTTCAACCAAGTGAAATCCATGTTATAATCAAAAAAACATTGAAACAAAAACCAGTTCATTCGTGAAGTGGTTTAGTTCATGTAAGGAGAAGCTTTTATGAAATTAATCGCAGGACTCGGAAATCCGGGCAAAAAATACGAACGTACTCGGCATAATGTCGGTTTTATGGTAGTTGATGAATTGAGTTTTCGCCATCAGACCCCTTGGAAAAAATCAAAATTTAATGGTATGGTGAGTGAAATAAACGTTGGTGGCGAAAAAATGATCTTGGTTAAACCGCTAACTTTTATGAACGCTTCTGGTGAATGTATTCGTCCTTTAATGGATTACTACAATATCCAGGTAGAAGATGTTCTGATTGTATATGATGATTTAGACTTACCAGTAGGGAAAATAAGGTTACGACAAAAAGGTAGCGCTGGCGGTCATAATGGAATGAAATCAATCATTCAGCACATTAAAACTCAAGAATTTAACCGTATCCGTGTAGGAGTCAGTCGTCCTTTAAAAGGAGAAGTTATCAATTATGTTTTAGGTGATTTTCCTAAAGCAGAACAACCTGATATTATCGCAGCAATTCAAAAAAGTGCAGATGCTATCGAAGACTTTGCTCAAGTACCTTTCGTTGAAGTAATGAATAAATATAATTAATAAAATAGACTTAGATAAGGCGTGGCAATACTTTTGTCACGTATTTCGGTCTTTCTTCTAGCGTGTGATTTTATCTTGCATTGCGTAGAATGAATTTTCTGACAAAAAGGAGCTGTTTTCCCTTGAAAGGATTACAACAATTAATATATGAACAAAAAGATATTCGGGCGGTTTTAAATGCGCTTGATGAGAAAGAAAAGTCTCAACTTGTTACTGGGCTTACAGGTTCTTCGCGTGCGTTATTTGCAAGCGTGGTGGAAGGAGCATCTAAAAGACCAGTTGTCTTCGTGACGCATAACCTTTATCATGCGCAAAAATTATATGATGATTTACTTTCATTGATGGATGTCGATCGTTTATTTTTATATCCAGCTGATGAATTAATTTCATCAGAGCTTAGTATTTCTAGTCCAGAGTTGCGTGGTCAACGTGTTGAGGCACTTGATTTTTTGCTTTCTGGAAAACCGGGAATTGTAATTGTTCCAGTTGCTGGGCTTAGGAAAATGCTTCCACCAGTATCGCTTTGGAAACATTTTAATATATCTATTGTAGAAGGCGAAGAAATTGATCCAGATGTTTTACGCCAAAAATTAGTAACGATGGGTTATACGATGAGTGGAATGGTCAATACTCCAGGAGAATTTAGTGTTCGTGGTGGTATTATTGATATTTATCCAATTACAGAAGAATTTCCTATTAGAATAGAACTTTTTGATACCGAAGTAGATTCCCTTCGTTTTTTTGATGTGGAAACACAGCGGTCAACAACTCGTGTAGAAGAATTCCGATTACTTCCCGCAACGGAAATTATAATAGATCAAAGCTACTACCCAGATATCGTCCAGCGTTTAGAAAAGAAAATGATGTTAACGTTGAATGAATTAAAAGAAAATGAAGATAAACAAGCACTCGTTGAAAATCTTGAAGAAGATTTGGAAAAGTTGCGTTCTGGCACAAAACCAGACATGTTTTTTAAATATATTGGTTTGGCTTATCCTGATCCAGCCTCCCTTTTTGATTATTTACCAAAAAATACTGCTATTTTGTTAGATGAATTTGCGCGGATTTTGGAAACCGAAGAAAGCTTGGAACGGGAAGAAGCAGAGTGGCAGACGGAAACTTTAAGTCGAATGGAAACGGTCCGCGATGTGCAAGTAAGCCATTCTTTCAAAAAACTATTAGATGAAAATCATTCTCCTAAAATATACTTAACGCTTTTTCAAAAACAAATGGCTGGTATGCGTGTTTCAAAAACAACCAATATCGTCTATAAACAAATGCAGCAATTCCATGGCCAAATGAATGTCTTAAAAACTGAATTAGAAAGCTGGCATAAAAATAATTATGCAGTAGTTATCTTAGCTCCAAACTTAGAGCGAGCAGAAAAAATGCAACAAACATTAGCGGATTACGATATGGAAAGTACTATTTTGAAAAAAGAATCTGTCGTCCCAAAATACGGGATGGTTCAATTTGTCATCGGTACATTCCAAAATGGTTTTGAACTACCGCTTGCAAAAGTAGCTATTATTAGTGAAACAGAACTTTTTAATAAAAAAATTAAAAAGGTGAAAAAACGCCAAAAGCTTTCGAATGCGGAGCGAATCCAAAGTTATTCTGAGTTAAAAGTAGGCGACTATGTGGTTCATGTTAATCATGGTATCGCTCGCTACGTTGGTATGGAAACACTAGATATAAATGGTGTGCATAAAGATTATTTGTTACTTGTTTATCAAGGTGAGGATAAACTTTTCATCCCGGTTGATCAACTTGATTTGGTTCAAAAATATGTTGGTGCTGAAGGAAAATCACCAAGATTAAACAAACTTGGCGGGGCTGAATGGAAGCGTGTCAAGAAGAAAGTACAAGCTTCGGTCCAAGATATTGCCGATGATTTAATCAAGTTATATGCTGAGCGCGAGGCTGAAAAAGGTTATGCGTTTAGCGCAGATGATGAAATGCAACGCGAATTTGAAGAAGCGTTTCCTTATCAAGAAACTGAAGACCAATTACGTTCCATTTCAGAAATCAAAAAAGATATGGAACGACCGCGCCCAATGGACCGTCTGTTAGTTGGAGATGTTGGTTATGGAAAAACAGAAGTCGCCCTTAGAGCCGCTTTTAAAGCAATAATGGATGGTAAGCAAGTTGCCTTTTTAGTGCCGACAACTATTTTAGCGCAACAGCATTTTGAAACAATGAAAGAGCGTTTCCAAGGCTTCCCAATCGAAATTGGTCTTTTAAGTCGTTTCCGTACAAAAAAACAACAAACAGAAACATTAAAAGGAATGAAAAATGGTACCGTTGATATTGTGGTAGGTACGCATCGTCTATTATCAAAAGATGTTGAGTATCAAGATTTAGGCTTGCTTGTTGTGGATGAGGAACAACGATTTGGCGTAACACATAAAGAAAAAATCAAGCAAATGCGTTCAAAAATAGATGTATTAACGCTTACTGCAACGCCGATTCCGAGGACGTTACACATGTCCATGCTTGGAGTTCGAGACCTTTCTGTTATCGAAACGCCGCCAGCAAACCGTTTCCCAGTACAAACATATGTAGCGGAACAAAATAATGTTTTAGTTCGTGAAGCAATTGAACGTGAATTGGCACGTGATGGACAAGTTTATTATCTGTATAACCGAGTCGAATCCATTACGCAAAAAGCAGATGAAATTTCTGCAATGGTCCCAGATGCTCGAGTAGCAACTGCTCATGGTCAAATGGGTGAATCAGAGTTAGAGTCTGTCATTTTGAGTTTCCTTGAAGGGGAATTTGATGTGCTTGTGACAACAACGATTATTGAAACCGGAGTAGATATTCCTAATGTGAACACGCTCTTTGTTCAAGATGCAGACCGGATGGGACTTTCACAACTCTATCAACTGCGCGGACGAGTCGGACGTTGGAACAGAATTGCCTATGCTTACTTTATGTACCAAAAAGATAAAATTTTGCGTGAAGAAGCTGAAAAGCGCTTATCGGCCATTAAAGAATTCACGGAACTTGGCTCTGGTTTTAAAATAGCAATGCGTGATTTATCAATTCGTGGCGCTGGAAATATCCTTGGCGCACAACAACACGGTTTCATCGATTCTGTTGGGTTTGATTTGTATTCACAAATGCTAAAAGAAGCTATCGAAGCAAAAAAACCAAAAGAAGAACAAAAACAAATTGTTCCAGTCGAAATCGACATTCAAGCAGATGCTTATATTCCGGAATATTATATTACAGATGGTCGTCAAAAAATCGAAATGTATAAACGTTTCCGGAACATCGAATCGTTAAATGATCTAGAAGATTTACAAAGCGATATGATTGACCGTTTTGGGGAGTATCCAGAAGAGGTAGAATATTTGTTTACAATGACGGAACTTAAAGTCCATGCTTTAGAAGTAGGCATTGAATCAGTTAAACAAGAACAAAACAAAATCACAATGCTATTTTCAGAAAGCGGGACTGCGGGAATTCGCGGAGATGTCGTAATGCAAATCATTGGCGAATTTGGTCGTATGGTTGGTGTAGGAATGGAAGGTACACAATTGAAAATTACGATAAATGTCCAAAACAAACCTTTAAAAGAATGGTTATATCAAGTTAAAAGTCTGACTGAAAAACTTCGAGGAGCGATGAAAGAAAAAGTATCTTCCGAAAATTAATCAGTTATGAAACAAGAAAGGAGGTGGCGGAATGTCAGAACGTTCCATGAAGCGACTAATGAAAGGAGCAGCTTGGCTAACCGCTGCCTCGCTTATCTCTAAAATACTTAGTGCAGTTTACCGAGTTCCTTTCCAAAACATGGTGGGAGATGTTGGTTTTTATATTTTTCAACAAGTATATCCGATTTACGGAATTGCAATGACGCTTGCGCTTGGTGGATTTCCTGTTGTCATTTCTAAAATGCTAGCAGAGGCAGAAGGCGATTTAAGACGACAACAAATAATTATGCGTGCAGTACTTAGAATGCTCCGAATAGTGAGTGTTGCTTTATTTATATTCTTATTCTTGTTTGCAGGTTTAATTGCAACTATGATGGGAGATCCAGCGCTTTCTGAACTAATACGTGTAATTAGTTTTGTGTTTTTACTTATGCCCAATCTTGCCTTTATGCGTGGTTATTTTCAAGGGAATGGCGATATGATACCAACGGCAATTTCTCAAACCGTGGAACAAATTATTCGTGTGGCTATCATTTTAATTGGCGCAGGTCTCGCTCTTCATATGGGACTTGATTTGTATGATGCAGGTTCAATGGCCATGAGTGGCGCTTTTTTTGGTGGCGTTTCTGGAATCTTCATTTTACGACACTTTTATAATAAAAAAGTGGCAGTTGGTGGTGGTTTACAACCTGCTGTATTTGCTAGTAAGGAAGAAAAGGTGGGCATTGGTCGGATCTTTTTACGACAAAGTGTGGCCATTTGTGTAGTTAGTTCAATGTTGATTTTATTTCAATTAGTGGACTCTTTCCAAGTTTACCGCTTAATGAGTGATTCAGGCATCCCTGATTTTATTGCGAAGTCACTCAAAGGAATATATGACCGTGGGCAACCAATTCTACAATTAGGACTTGTGCTCTCAACAGGGCTTGCTCTTGCTTTAGTCCCAATGATTACAGCGGCAAGAGTTCAAAATCAACAAAAAGAACTCAAACGTTCCATTTTGTTAGCAATTAAAATTACTTTAATTTTATCGGGAGCGGAAACAGTGGGGCTAATTGTTATTATGCGGCCGTTGAATCAAATGCTATTTCAGACGCCAGATGGAACATTGGTATTGCAACTATTTATGCCAGCGGTTTTCCTTAGCTCGTTAATTGTGATGTTAAGCAGTATTTTACAAGGTTTTGGAAAAATAATCGTTCCAGCTGTTGGTGTTGGAATCGGTCTTATTGTAAAATGGATTATAGGTAGCATTCTTATTCCGCAATTTGCGACTATTGGAGCCTCCATTTCGACATGTATTGGGTTGTTTATTATCTGTATCATCTGTTATATTTCGCTTAAACAAACTATTCGCGTTCCATTTGTAGAAAAATCAATGATACTACGATTAATTGCAGCTTTAGCTTTAATGGCAGTTGTTCCGTGTTTATTTGAATGGTTAGCGCCATTTGATACTAGACTCGGAAGTGCATTTCAGGCTATAACAAGTGCAGTCGTCGGTGGTGCAGTTTTCCTAGTATTTGCTTTAAGATACAAACTAATTGGTCCAAAAGATTTCGTTTTTCTTCCGTTCGGTTCCAAATTACTTGCCCTTAGTAAATTGGTTGCACGGAAATAAATATTATAAAGTAGGTGATTAAAATGGCAACAACTATGCGTTTAGATAAATATTTAAAAGTTTCTAGATTGATTAAAAGACGTACAGTAGCAAAAGAAGTAGCAGAAAAAGGCCGCATTGCTGTCAACGGCGTAACTGCGAAACCAGGAACAAATGTAAAATCCGGTGATGAACTTGTGATTCGATTCGGTCCAAAAATAGTTACTGCAAAAATAGAACGTCTAGAAGAAAATGCAAAAAAAGAACAAGCAACAGAAATGTACACAATTTTAAAAGAAGAACGAACAGATGAAAGTAGATAAAGAAAATCGTTTGAAATCGCGCACCTTAGCCGATTTCAAACGTTTTTTTATTACGCTTAAGAAAACACAAACAATTTTTGACAAAAAAGTCAAGAAAAATATTATAAAAATTGCGGATTCCAATAGACAAATGCTTGATTTATTGATATCATTTTAAGCAAGAAGCGTTTTTTTCTCTACCGAATTTCACAAACAAGAGCAAATAAGAACATGGGAGGGACGATGTATGAAAAAAGCCGAATCAAAAGTAGCGAGAATAGAAAATCGTTACATTAAAGATACTGCAACATTGAAAAAAACTCGTAATCGTCGCCGTATTGCCCTGTTCCGAAGACTTGCTTTTATGGCTATTATTTTTGTGGTGGTCGGTGGACTTCTAACCATCACTTATACAAAACAAGTGCTATCTCTTAATGAGAAAAAAGAAAAACAAGTACAAGTTGATAAGAAAATGGTTGCAATGAAGGATGAAGAAGAAGCGCTAAATGATCAAATCAAGAAGCTTCATAATGATGATTACATAGCCAAGTTAGCCAGAAGTGAATATTATTTATCCAAGGATGGAGAAATTATTTTTAATATTCCTGAAGAAAATTCGAAACAAAAAGAGTAAGTCGAAGTTGAGCCGTCATTCTCCATGGTAAATCAAAGGGAAAATAGTGTTGGATATTTTTGGAGTTTGCGAGTTTGACTGATTGACACTCTTTTTATTATAGCTATAATTAAGCAATAGAGTGATATTTTAAGGAGGACGCATTTTTTTATGTCGATCGAAGTAGGCAACAAGTTACAAGGGAAAGTTACTGGGATTACTAATTTTGGAGCATTTGTGGAGCTAGAAGGTGGCAAAACAGGGCTAGTCCATATTAGTGAAGTAGCAGATAACTATGTTAAGGACATTAATGACATCTTAACTGTAGGGGATGAAGTTACTGTCAAAGTAATGAATATTGGTGATGATGGTAAAATTGGTCTGTCCATTCGTAAAGCAGTAGATCGTCCGGACCGCCCAGAAAAAAGTTATGATCGTAAACCAAAATACAACAAAAAACCTGCTGGGAATTATGTGAAACCAGCTGAGAGCTTTGAAGATATAATGTCTAAATTCTTGAAAGATAGTGATGAAAGACTAACTACTATCAAACGCCAAACAGAATCTAAACGTGGTGGCCGAGGAGCAAAGCGCGGCTAATACGCTAAAAATTATTTTAAAGTATAGAAGGATGCACCGTATTGGATCATTAATACGGTGCACTTTTTGATAAAATGTGAGAGTCGAATTTCGAAGGAAGGGTTTCTTGAATGGAAGACATTGAAAAGCGAACACACAAATATATCGAGAAACATGACTTAATCCGATCCGATGATAAATTGCTTGTGGCAGTTTCTGGCGGGCCGGATTCTTTCGCGTTGTTGCATTTTTTATGGTCATCTAAATTGGTGCCAAAAGAATCCATCTCAGTAGCTCATCTAAACCACTGTTTACGAGAAGGTGCAGAAAAAGAACAACTGGTCGTTCAGACTTTTTGCGAAGAACACCATATTCCTTTTTTTGTGGAGACAGTAGATATAAAGAAACATGCGGAGACAATACAAAAAGGGATAGAAGAAACAGCTCGCATTGTTAGATATAAATTTTTTGAAAAAGTAATGACGGAGAACGATATAAATAAACTTGTACTAGCGCACCATGCGGATGATCAAATTGAAACAATCCTGATGCGATTAGTTCGAGGTAGCTCCAGTATCGGATGGTCAGGAATCCAACCAAAACGCAAAGTCACAAATGGTTATGCGATTCGTCCCTTCCTACCAATTACAAAAGCAGCAATCATTCAATACGCGATTAAACATGATTTACCTTACGAAATTGATGAATCAAATGTTAGCCAAGAATATACTAGAAATCGCTATCGTACACAACTTTTACCATTTTTATCCAAAGAAAATCCGACAGTATATGATCATTTCAACAGATTTTCCGAAGAAACGAGTGAGGATTTTCTGTTTTTGGAAGAGCTAGCGAACGATGTATTAAAGAAAAATCTTATCCAAAACGGCAAACAGACAACACTTTTACTTAGTAGTTTTAAAAATGAAGCGAATCCTTTACAACGTCGCGCAATTCATTTACTATTGAGATATCTGTACAATGACGATACCCGTATCATTACGGTTAATCACATATATCAGATTATCCAGATGATTCAAAGCGAAAATCCATCAAGTTCTATTGATTTACCAAAAAAACTCACTGCTATCAGGTCGTACAACGAACTCCATTTCCAATTTGGAGAAAGACATGCTCCGTCTGAGTTTTATCATCAATTAGAAATAAATGACCGCATTGAATTAGAAGATAAAACAAGCATCCGTTTGAAATTAAAAAGTTCTGTTGTTCAAACTAATGGATTAAATGGAATGCTGCTGGATGCAGAAGATATCACTCTTCCATTAATCGTTCGAAACCGTGTGAACGGAGATAGAATGACGATGAAAGGGCAAGTAGGTAGTAAAAAACTAAAAGATATTTTCATCGATGCCAAAATACCAAGGCAAGAACGCGACAATTTACCCGTAATAACAGATTATACTGGGAAGATTCTTTGGGTTCCTGGTGTGAAAAAATCTGCCTATGACCGAGAATTTAGTCGTAGCAAAAAGCAATACATTATTAGGTACACTCGAAATATAGGAGGAAACGAGAGCATGCATAATGATATTCAGAAAGTACTGATATCGGAGGACGAATTACAAGAGAAAATTCGTGAACTCGGTCGTGAGTTGACAACGGAATATGAAGGACGTAACCCATTAGTAGTGGGCGTATTAAAAGGAGCAACACCTTTTATGACGGATTTACTTAAAAGAGTAGATACATACTTAGAAATGGACTTCATGGATGTTTCCAGTTACGGAAATGGTACAGTATCCTCAGGGGAAGTAAAAATTATTAAAGACCTTAATGCTTCAGTAGAAGGTCGTGATGTGCTTGTAATTGAAGATATCATTGATAGTGGTCGCACACTTAGTTATTTAGTAGACCTAATCAAATACCGCAAAGCAAAATCTGTTAAATTAGTTACTTTGCTTGATAAACCAGCAGGAAGAAATGTAGCTATTGAAGCTGATTATGTGGGATTTGTTGTACCTAATGAGTTTGTCGTAGGTTATGGTCTAGACTACGCTGAACGTTACCGAAACCTACCATATATTGGTGTTTTAAAACCAGAAATTTATAGTGAGTAAAATTAATTAACAATCAGAACTATTTTTTCTTAAAAACTAATAGTTACCCTTTTCGAAAACAAAAAGAAAAAAATTGCAGCCAAACATGCAAAATAGTGGGCAATCTAGATTCGGTATGCTATCATTAGTCTTAGTTTTCGAAGGTGAAAATAGTATCAATAAATATTAAAAAATCTAAATTAATAATAGAATAACTTCGTGAGAGAAGATGCAAAACGGATATGTTTTTAATAATCAGGGGAAGAAAAATTGTTTCTAAATCTGCTATTAGTCAAAAACAACTTTTAAAGGGGTAAAAGTCCAGAGAAAGTAAGAATCCAAGCTCTTACGTGGGAGGAGGTAAGGAATGAACAGGTTTTTTAGAAATGCGATATTTTATGTCATAATATTCCTTGTTATTATCGGGATTGTTGCTTCATTTAACTCAAATAAAGAGGCAGCCAAAGATATTAGCTATTCAGAATTTGTGAGTAAATTAGAAGATGGTAAAGTTAAATCCGTAGAAATACAGCCAGACCGTAGTGTTTATACAATCAATGGGGAATTCAAATCAAGTGATAAAAGTTCCGACGATAAAAAAACCGGTCTTGGACAAAGCAAAACAAGCAGCACTGCTTTCACAACTTATGCTTTAAATAGCGATACTTCACTGGATGATTTACAAAAAACACTCAAAAGTGAAGATGTGAAAACAACAGTAGTACCTGCGAAACAAAACAGCGGTTGGGTTACATTCCTAACTTCTATTGTACCTTTTGTAATTATCTTCATCCTCTTCTTCTTCCTAATGAGCCAGTCTCAAGGTGGTGGCGGTGGTAAAGTAATGAGCTTCGGCAAAAGCAAAGCTAAACTTTACAACGACGATAAGAAGAAAGTTCGTTTCACTGATGTAGCTGGAGCGGACGAGGAAAAACAAGAACTTGTTGAAGTAGTAGAATTCTTAAAAGATCCGCGTAAATTTGCGGAACTAGGTGCTCGTATTCCTAAAGGTGTTCTTTTAGTAGGGCCTCCGGGTACTGGTAAAACCTTGCTAGCTCGAGCAGTTGCTGGTGAAGCAGGCGTGCCATTCTTCTCTATCTCAGGTTCAGACTTTGTAGAAATGTTTGTCGGTGTCGGTGCAAGCCGTGTCCGTGACTTATTCGAAAATGCGAAGAAAAATGCACCATGTATCATTTTCATTGATGAAATTGACGCAGTTGGTCGTCAACGTGGAGCTGGTATGGGCGGCGGTCATGATGAACGTGAACAAACCCTAAACCAATTACTAGTAGAAATGGATGGTTTTGGCGGTAATGAAGGAATTATCATCATTGCAGCAACTAACCGTGCAGATGTACTTGACCCAGCGCTTCTTCGTCCAGGTCGTTTTGACCGTCAAATTATGGTTGACCGCCCAGACGTAAAAGGCCGTGAAGCAGTACTTCGTGTCCATGCTCGTAACAAACCACTTGCTAAAAGTGTTGATTTAAAAGCAATCGCTCAACGTACACCGGGATTCTCTGGTGCCGATTTAGAAAACTTACTGAATGAAGCCGCACTTGTTGCAGCCCGTTCCGATAAAAAAGAAATAGACATGAGTGACCTTGATGAAGCTAGTGACCGCGTAATTGCTGGTCCAGCTAAGAAAAATCGAGTTATCTCTGAAAAAGAACGTCGTACAGTCGCTTATCATGAAGGTGGTCACGTAATCGTCGGAATGGTACTCGATGAAGCGGAAGTTGTGCATAAGGTTACCATCGTTCCTCGTGGACAAGCTGGTGGTTATGCTGTAATGTTGCCTAAAGAAGATCGCTTCCTAATGACGAAAGCTGAGTTAATGGACCGTATTACTGGTTTACTTGGTGGACGTGTAGCGGAAGAAGTTACTTTTGGTGAAGTAACGACTGGTGCAAGTAATGACTTTGAACGTGCAACAGAACTTGCTCGCCGCATGGTAACAGAATGGGGCATGAGTGACAAAATCGGACCACTTCAATTCACTTCTGGTAATGGTCAAGTATTTATGGGCCGCGATTTTGGTAGCGATAAAGGTTATTCCGATAAAATCGCCTACGAAATTGATACAGAAGTTCAAAGTTTAATCCGTTACTGTTATGACCGCGCTAAAACAATTATTACTGAGCACCAAGAACAACACAAACTTATCGCGGAAACATTACTAAAAGTAGAAACATTAGATGCTCGCCAAATTCGTTCCCTATTTGATAATGGTGTAATGCCTCCAGATATCGATACGATTGACGTAGAAGCAGAATATCCTTCCGAAAAAGAGGAAGAAGTAGTAGGTAAATCTTTTGAAGAAGAAAAAGAAGACTTAAAAGAAGAAGGACAAATCAAAAAAACACAAAATGAACCAAAAGAAGTAACTTCGGAAGATGCTCCAGATATCGAGCAAACTCCAAACGATAAAAAAGACGAATAAGATTAAAGAGGCTGGGCTTCCCAGTCTCTTTTTTGAAGCTATATTATTCGGATTTTCAAGTGAAACATGTTATGATACGTTAGAAAAATCTTCTAAAGGACGGTATGAAAATCTATGATACTTGTAATTGATGTTGGAAATACTAACTGTACTGTCGGAGTTTATGAAAAACAAAAGCTTCTAAAACATTGGCGCATGACAACAGATCGTCACCGCACATCTGATGAATTAGGGATGACAGTCCTGAACTTTTTTTCGTATGCAAATTTAACTCCTTCTGATATTCAAGGAATTATCATTTCGTCCGTCGTTCCACCAATTATGCACGCAATGGAAACGATGTGTGTACGCTATTTTAATATTCGGCCATTAATCGTTGGTCCAGGAATAAAAACCGGTTTAAATGTAAAAGTTGATAATCCGCGTGAAATTGGATCTGATCGAATCGTAAATGCTGTAGCTGCATCTGAAGAGTATGGAACACCGATAATTGTAGTGGATTTTGGGACTGCAACTACTTTTTGCTATATTGATGAACTCGGAGCATATCAAGGTGGTGCAATTGCCCCAGGTATCATGATTTCAACAGAAGCACTATATAATCGTGCTGCCAAATTACCTCGTGTAGATATTGCTGAATCCAACCAAATTATTGGGAAATCTACTGTATCATCCATGCAAGCTGGTATTTTTTACGGTTTTGTTGGACAGTGCGAAGGGATTATTGCAGAAATGAAAAAGCAATCTAATTCCAATCCTGTAGTAGTTGCGACAGGCGGTCTTGCTCGGATGATAACCGAAAAATCTTCTGCGGTAGATATTTTAGATCCATTTTTAACATTAAAAGGTCTAGAGCTTTTATATAGAAGAAATAAACCAACTACAGAAAAATAAAAGGAGATTTATATAATGAGTGATTATTTAGTTAAAGCGCTAGCCTATGATGGCATGGCGCGAGTATATGCAGCAGTAACAACCGAAACAATCAAAGAAGCGCAAAGAAGACATGATACATGGTCCGTGTCATCCGCTGCACTTGGTAGAACAATGACAGGAACTCTTTTCCTAGGTGCCATGCAAAAAGAAGACCAAAAAATCACTGTGAAAATTGAAGGTGATGGCCCAATTGGTCCTATCGTGGCGGATAGTAATGCGCAAGGCCAAATTAGAGGATTTGTAACTAATCCGCACGTTCATTTCAGTGAGCTAAATGAGGCTGGAAAACTAGACGTCCGCCGTGGTGTAGGTACATCTGGTATGCTTTCTGTGGTAAAAGATTTAGGCTTTGGCGAAAATTTTACTGGTCAAACCCCGATAGTTTCTGGGGAAATTGGTGAAGACTTCACTTATTATCTAGCAACATCTGAACAAGTCAATTCATCAGTTGGTGTTGGAGTCCTCGTTAATCCAGATGATACAATTGAGGCAGCAGGTGGTTTTATGCTTCAATTACTTCCTGGTGCGACAGATGAAATCATTGATGAAATCGAGAAAAATCTTACAGCCTTACCAACAGTTTCAAGAATGATTGAAGCTGGCGAAACACCAGAGTCCATTTTAGCTAAATTAGCGGGTGGCGAAGATAAACTACAAATCTTAGAAAAAATCCCTGTGTCTTTCGAATGTAACTGCTCTAAAGAACGTTTTGGTAGTGCGATTATTTCACTTGGAAAAGATGAGATTCGTTCTATGATAGAAGAAGATCACGGTGCAGAAGCAGAATGCCATTTTTGCCGTAATACCTACGATTTCTCAGAAGAAGAATTAGAAAAACTATATGAAGAAGCGAAATAATAACGAAGGAGTGCCTAACTGGGTGCTCCTTTTTTTAAAAGTGGTTAAACTTGACAAAACAGGTCGGAATTAATTAAACTATATGAAAGACCTAAAAAAGATAGGAGTGCTTTAATAATGACAATTGCAAATTCAATCACTGATTTAATTGGAAAGACACCTATTGTGAAACTTAATCGTTTACCAGAAGCGGGTAGCGCAGATGTATATGTGAAATTAGAATTCCAAAATCCAGGTGGAAGCGTAAAAGATAGAATTGCTAATGCAATGATCGAAAGTGCTGAAAAATCTGGTGCATTAAAACCTGGTGACACAATCATTGAACCAACTAGTGGTAATACAGGTATTGGTCTAGCAATGGTAGCGGCGGCAAAAGGTTATCAAGCAATTTTTGTTATGCCAGAAACAATGAGCTTAGAACGTCGAAAACTTCTTCAAGCTTACGGTGCAAAATTAGTATTAACTCCTGGTCCAGATGGCATGAAAGGCGCAATTGCTAAAGCAGAGGAACTTGCAAAAGAAAATAATTATTTTGTTCCACAACAGTTCCACAACCCAGCGAATCCGGCAGTCCACGAAGAAACAACTGGTCCGGAAATCGTTGAAGCTTTCGGTAAAGATGGCTTAGACGCTTTTATCGCAGGAGTAGGAACAGGCGGAACAGTAACTGGTGTAGGACATGTACTTAAAAAGAATTATCCTGATGTTAAAATATATGCACTTGAGCCAGAAGAATCTCCAGTATTAAGTGGAGGATCTCCGTCTCCTCATAAAATCCAAGGTATCGGTGCTGGCTTTATACCAGATACATTAGATACAAAAGTTTATGATGGAATTTTGAAAATTTCGAGTGAAGATGCATTAGAAACCGCACGTGAAGTAGCGAAAAAAGAAGGAATTTTAGTAGGTATTTCTTCCGGTGCGACTATTAAAGCGGCTCTAGATCTTGCCAAAGAACTTGGTGCTGGCAAAAAAGTATTAGCTATTGTCGCAAGTAACGGCGAACGCTATTTAAGCACACCACTTTACAATTTTGAAGATTAGTAAATCGAGGACCTAGTTTTTCTAGGTTCTTTTTTTATGAAAAGAAATAAATGTATTTCTTACTATTTTCTAATCAAACGCACAGAGGAAATTTTCTTTTGTTGGTTAATATATAGTCATAAGCTAACAACAAGCAAAACATTTTCATTCTTTCCCCTTTTAGAATGAAAATCCCAAACTCCCTTTTTGACCAGTGTGGTTTACTCCCTTTTTCCACACTGGTTTTTTAATGCAAAAAATGAAAAGAAAAACCGAAAAATTAATGCAAAAAATGAAAAGAAAAACCGAAAAATCTCATGAAACTCTAACAAATATCACAGCGAATCCACCGAAAACTTGGTTAATATATAGTCATAAGCTAACAACAAGCAAAACATTTTCATTCTTCCTCCCCCTATTAGAATGAAAATCCCAACTCCCTTTTTTGACCGATGCGGTTTACTCCCTTTTCCGCATCGGTTTTTTTGTGCGCTAAAATCACTGAATTCTGCTATAATAAATCTCGGAAAGAGGTGTTTGTACTTGAAGAAGTGGAAAAGGGATCACCTAGGTATGGTCATGGGAATATTAAACGTTACACCAGATTCTTTTTCGGATGGTGGGAAATATATGCAAGTGGAAAAAGCCGTAGAGCAAGCCTTACAAATGGCTAAGGATGGGGCTGGGATTATTGATGTTGGTGGAATCTCTACCCGTCCTGGATTTTCAGAAGTAAGCCCTCAAGAAGAACTTGCCCGGATTATTCCAGTTATTAAATCTATTAGAGAAAAACTGCCCAATATATGGATTTCTGTTGATTCTTGGCGCGCAGAAGTAGCTGAACAAGCGATTTTAGCGGGAGCTGATATGATAAATGATCAATGGGGTGCGAAAAAAGAACCAAAAATTGCAGAAGTTGCTGCAAAATACAATGTACCAATCTGTTTAATGCATAACCGTGAAAATACGCAATATACAAATTTTCTAGAAGATGTTAAAAAAGATTTGCTAGAGAGTGTGGCGATTGCTAAAGCGGCATCAGTACCGGATGAACATATCATTCTTGATCCAGGTTTTGGCTTTGTTAAAACGCCCGCTCAGAATTTAGAAGTGTTACGACGCATTGATGAGATTGTTGCGCTTGGTTATGAGGTTTTACTTGGAACGAGTCGAAAATCAACTATTGGACTTGTCCTTGGAACTACTCCAGAAGATAGAATGGAAGGAACTGGTGCAACGACAGTTTACGGATTTGCCAAGGGCTGTACAATTACTCGAGTACATGATGTTCTCCCGGTAGCTCGTATGGTTCGAATGACAGATGCGATTACAGGTAAATTAGATATTACAAAATTATAAAGAGGTGCTTTGGTTGGATAAAATTTATTTAAATGAGTTAGCGTTTTATGGATACCACGGAGTTTTAGCAGAAGAAACAAAATTAGGACAAACATTTAAAGTATCACTAGTGCTCGGACTTTCTACAAAAAAAGCAGGAATGTCAGATAGTGTGGATGATACAGTAAGTTATGCAGATGTCTATGAAACAGTGAAAAAAATAGTAGAAGGAGTTCCATTTAAATTAATTGAAGCACTTGCTGAAAAAATCGCAACAAAAGTGTTGACAGATTATCCGCTTTTGGAAGAAATAACTGTAAAACTTATTAAACCAAATCCTCCGATCCCTGGTCACTATGAATCAGTTGCGGTTGAAATCAAACGTAAGAGAAGTGATATAAATGGCTAAAGCGTTTTTATCAATTGGCACAAACATCGGTGAACGCTTAGATAATTTAAACAATGCGCTAAAAGGAATAGCTGATTCTGATAAAAATAAAATCACTAAAGTTTCTAGTGTTTATGAAACGGATGCAGTTGGTTATGAGGATCAAGCAGCATTTTTAAACATCGTAGCAGAAATTGAAACCGATTTTGCGCCAGTGGAATTACTAGATTTTTGTTTAGCTCTCGAACTTGAATTGGGGCGAGTTCGATTGTTTAAATGGGGACCGCGCTTGATTGATATTGATATTTTATTATATGAGGATGTTAAAATCGATACAGAAAAGCTGAAAATCCCACATCCTTATATGAAAGAACGTGCTTTTGTAATGATTCCATTATTAGAAATTTCACCAGAAAAAAGCCGTTTTGTGGATAATGAAGCTATTTTGGAAGAACAAGTCGTTCGAAAAATAAAAAATCAAGTGAAGTGGTAAAATTGGCACTTGCAGAAAAAACTGATTATGATAACATATCACTAGCGCAATTTAAGAGGAAGGGGTTTACCAATAATGTTTAAAATAGGTAATGTTGAAATTAAGAATCAAGTAGTTGTGGCACCAATGGCCGGTATATCCAATTCCGCATTTCGTTTAACAGTCAAAGAATTTGGCGCAGGCCTTGTTTGCTGTGAAATGATTAGTGACAAAGGAATTGCATACCGTAATGCTAAAACGCTTGATATGCTATATATTGATGAAAAAGAAAAACCACTGAGCTTACAGATTTTCGGTGGTGAGAAAGAAACGCTTGTAGAAGCCGCAAAATTTGTAGCTGAAAATACAACTGCGGATATTATTGACATTAATATGGGGTGCCCGGTAAATAAAATTATCAAATGTGAAGCTGGAGCGAAGTGGTTACTTGACCCAAATAAAGTGTATGACATGGTATCTGCTGTAGTAGATGCTGTTGATAAACCGGTAACAGTAAAAATGCGTATTGGTTGGGATGAAGAGCATGTTTTCGCTATTGAAAACGCACTTGCAGCTGAACGTGCAGGAGCTTCAGCTGTTGCTATGCACGGTCGTACACGTGTTCAAATGTACGAAGGCAGTGCAAACTGGGACGTGTTAAGAGATGTTAAACGCGAACTAAAAATTCCATTCATGGCAAATGGGGATGTGAAAACACCCGAAGATGCAAAAAGAATCTTAGAACATACAGGTGCAGATGGCGTTATGATTGGTCGTGCTGCTCTTGGAAACCCTTGGATGATTTACCGTACTGTGAAATTTTTAGAAACAGGAGAACTTCTACCTGAACCAGAACCACGTGAAAAAATGCAAACGGCTATGCTTCATTTGAACCGTCTAGTTGAATTAAAAGGCGAAAACATTGCAGTTCGAGAATTCAGACAACACGCAGCATACTATCTAAAAGGAGCTCGTGGAAGTACCCGTGCCAAAGTGGCCGCTAACCAAGCGACAAAGCAATCAGAAATGGAAACAATTTTAAATGAATTCGTACTTCAATATGAAGAAAAAGCATTAGCTAAACAAGATTAATTATTGTTGCCTCGAGATTTCGGGGCAATTTTTAAATTTACACTAGAAAAATACGACTAAAAAAGCGTATAATGGAAACATCTGTAGAAATGAATAGAATAGGAGTGTACCTGTATGAGTAACGAGAATCATGAAGAACTAAATGACCAACTCATCGTCCGTCGGGAAAAAGTGGACACATTGCGTGAAGAAGGCATAGATCCTTTTGGTGAAAAATTTATCCGTTCCATCAGCCCAGAAGAAATTGAAACAAAATTCGCTGATAAATCAAAAGAAGAACTTGAGGAAGCTGCTATCGAAGTTTCTGTAGCAGGTCGTATTATGACGAAGCGTGTAAAAGGTAAAGTAGGTTTCACGCATATTCAAGACCGTTTCCATCAATTACAAATCTATATTCGTAAAGACGCTATTGGGGAAGATGCATATGCGATTTTCAAATTAGCTGATTTAGGAGACATTATTGGCATAAAGGGAACTATTTTCCGTACTAATACAGGAGAATTATCAGTAAAAGCGACTGATTTTACTTTACTTTCAAAATCATTACGCCCGCTTCCTGATAAATATCATGGCTTAAAAGACGTAGAACAGCGCTACCGCCAACGCTATTTAGACTTAATTACAAATGAAGAAAGCCAAAATCGTTTTGTTATGCGTAGTAAAATTTTGAAATATACACGTGATTACATGGACAGCCAAGGTTTCTTAGAAGTAGAAACTCCAGTGCTTCATACAATTGCTGGTGGCGCTGCAGCAAAACCATTTATAACGCACCATAATGCACTTGATATGGAACTATACTTACGAATCGCATTGGAACTACATTTGAAACGTCTAATCGTTGGCGGGATGGATAAGGTATATGAGATTGGCCGTGTCTTCCGTAATGAAGGAACGTCCACGCGACATAACCCTGAATTTACAATGTTAGAATCATATGCGGCTTACGAAGACTATGAAGATGTTATGGATTTAGTAGAAGGTTTAGTATCAACTGTTTGTAAACAAGTAAATGGAACAACAGAAATAACATATGGCGAATACAAAGTAGATTTGACTCCGAATTGGCGCCGCGTTCACATGGCAGATGTTGTTAAAGAATACGTAGGTGTAGACTTCTGGAATGTGACTTCCGATGAAGAAGCGCGCGAACTTGCTAAGAAACACGATGTTGCTATAACTGAACACATGACTTATGGTCACATTCTTAACGAGTTTTTCGAAACATACGTAGAAGAAAAACTTATTCAACCTACATTTGTGTATGGTCACCCAGTAGAAATTTCTCCTCTAGCGAAGAAAAACAAAGAGGATGAGCGATTTACTGACCGGTTTGAATTATTCATTGTTGGCCGTGAACACGCTAATGCATTCTCAGAGTTAAATGACCCAATTGATCAAAGAGAACGTTTTGAAGCGCAAATGAAAGAACGTGAACAAGGAAATGATGAAGCGCACGGAATGGATGCGGATTTCCTTGAAGCTTTAGAATATGGTCTGCCTCCAACAGGTGGATTAGGTATAGGTGTAGACCGTCTAGTAATGTTATTAACAGATGCGCCGTCTATCCGTGATATCCTATTATTCCCAACCATGAAACACCGTGACTAACAATCAATCCAGAGCTGTTTTTTACAGTTCTGGATTTTGCTATTTTTTTAGAAAAAAACAAATTTGCCAAAGAGAAACTTTTTCTTAAAATATGCTTGCAATACCAATAAAAACATGATATATTTATAAACGTTCCAGTTAAACAAAGACAAAATGTTCTTTAGGAAATTAAATTTTTTTGAAAAAACATCTTGACTTTAACAATTGGATAGAGTAAGATATAAGAGTTGCTGCTAAACACGGCAACGAAAGAAAAATGACCTTTGAAAACTGAACAAAGAAGAAGACGAAAAGCAATGAGACGTAAAGTCTCACTGGTAATCGCAGGGCAGAAAACAGAAAGCTGTTTTCAACAAAAACAAACTAGTTATTTAGGGCTTTTTTTGTTATAAAAAGATAAATAAATTGCTAATAGGTATGGATATCTAGTATAATTAAAGTCAAAAATAGTCAAAGTCAGTGATTTGGAAAATACAGAAAGGAGATTCCTTATAATGAAAAATATTTCTGATATTATAGAAGCTTATTTAAAGCAAGTGTTGGAGTCTAGTGAAGCTGTTGAAATTAAAAGAAGTGAAATCGCGGATAAGTTTGAATGTGTACCATCTCAAATTAATTATGTAATCAATACTAGATTTACTATGGAACGTGGATATATTGTTGAAAGTAAACGTGGTGGTGGCGGATATATTCGGATTATCAAAGTGAAAATGAATGATAAACTTCAATTACTTGAAGCTATTATATCAATGGTTCATGATAAAAAGGTTTCTCAATCTTTTTCTGAAGATGTTATATTAAGGTTGCTTGAAGAAGAGGTTATAACAAAGAAAGAAGCAAGGCTGATGGTTGCTGCACTTGATCGTGAAGTTTTGATTTTACCTTTGCCAGATAGAGATATTTTGCGTAGTAGGATACTGGAAGCAATGTTAGTTGCTTTGAAATATGATTAGGGTGTGATAGCTATGATTTGTCAAAAGTGTGGGAAAAATAAGGCGGATATTGCGCTTCAACAGTTAAATGAAGCTGGAAAAGTGGAATCATTATATTTGTGTGAGAATTGTGCTACTGAGGAGGCGCTTGCTTCGGAAAAGGATCTTGTTAAAGCAATGGATACTTTTAGTGAGGTTGCTCTAGATTTTTTGACATTATTACAAAAAGAAGAATCTGCACAAAAATCAGTTGTGTGCAAAAATTGTAATTTAACTTTTGAAGAGTTTTTACAGACTAATCGTGTTGGTTGCTCAGAGTGTTATTCAGCTTTTGAGGAGCGATTGGTTCCGATTATCGGTCGCGTACAAAATGGTTATACAAAGCATGTTGGAAAAGTTCCAGCAGAAATTGAACGTGCTGAAGGTGTTAAGGATGAAATAATTCATCTTCAAGATAAGTTAGAACAATTAATTAAAAATGAAGAATTTGAGGAAGCTGCAGTCATTCGTGATGAAATAAGAGCTTTAAAAGCTGGAGGTGATTCAAAATGAATGTATTTGAACCTCGGCTTAGTTCTTGGTTAGTAAATTCTGGTGATGACGATGATGTGGTCCTAAGTTCACGTATTCGACTTGCTAGAAATTTAAAAGATGAGCGTTTTCCCATTTATGAACAAAAAGAAGCAATTGTAGATAATATTGCAGAGGTTTTTGACGAGAATTTTACTTTATTTAAAATGAATCAGATTTCTGTATTGCAGAAGGCACTTTTGGTGGAGAAGCATTTAATTAGCCCGTATATGATGAAAAAAAGTAAATACGGAGCTGTTCTTTTAAATGAAGAAGAAAATGTTAGTATTATGTTAAATGAAGAAGATCATTTGCGAATACAGTGTATGACGCCGGGGTTGAGGTTGTTCGATGCATTAGAAGCGGCTCTCCAAATTGATGGGCATGTGGAAGAAAAGTTGACCTATGCTTTTGATAAACAGTTTGGGTATTTAACAAGTTGTGTGACGAATATTGGGACAGGATTGCGTGCTTCTGTGATGGTGCATCTACCTGGGCTTGTTACAACGAAAAGAATAAAAAGTGTCATAGAAGCGATTAGGAGCCTGGGTTTTGTGGTAAGAGGTATATACGGGGAAGGTAGCATGCCCGCGAGTAGTATTTTTCAGGTTTCAAATCAAGTAACTCTAGGTAAAACTGAAACCGAAATTGTTGAAGATTTAACGCAAGTAATGGAACAAATCATTATGCAAGAACGTGTGGCAAGAACTACATTGAAGCAAAAGTTTCATATTGCGTTGGAAGATAGAGTTTTTAGATCCTATGGTTTATTGATGAATTGTCGTATTATTTCTATGCAGGAAGCAGCAGATGCTATTTCTGATATTAGACTTGGTGTAGAATTAGGTTTTTTCGAGCATATTTCTCGCCAAAAAATGAATGAATTGGTACTATTCTCGCAACCAGCTTTTTTGAGAAAAGAAGCAGGACGAGATATGGATGAATTAGAAGAGAAAGTAATAAGGGCCAAAGTGATTCGCGAGATTTTGGGCGATAAATAATGAGGCTTACGATAAGGAGGAAACAACAATGATGTTTGGACGATTTACGCAAAGAGCTCAGAAAGTACTCGCGTTGTCACAAGAAGAGGCGATGCGTTTGAATCATAGTAATTTAGGGACGGAACACATCCTATTAGGTCTAGTTAGAGAAGGAGAAGGAATTGCGGCGAAAGCTCTTTATGAACTGGGAATTAGTTCTGAAAAAGTGCAACAAGAGGTGGAAGGATTAATTGGTCATGGGGAAAAAGCTGTGACAACCATTCAATATACACCGCGAGCAAAAAAAGTAATTGAACTATCTATGGATGAGGCTCGAAAATTAGGGCATACTTATGTTGGTACAGAACATATTTTACTTGGGCTTATTCGCGAAGGTGAAGGAGTTGCGGCTCGAGTTTTAAGCAACCTTGGTATTAGCTTGAATAAAGCACGTCAGCAAGTTTTACAGCTTCTAGGTGGCGGAGATGCAACTGGTGCTGGCCGACAAACAAATACACAAGCAACACCGACTTTGGATAGTTTGGCTCGAGATTTAACGGTTATTGCTCGGGAAGATAATTTGGACCCCGTAATTGGTCGTTCTAAAGAAATTCAACGTGTGATTGAGGTGCTTAGTCGCCGGACGAAAAACAATCCAGTTCTTATTGGGGAACCAGGTGTTGGTAAAACAGCAATTGCAGAAGGCTTAGCGCAACAAATTGTTCGCAATGAAGTGCCTGAGACCTTGCGAGGAAAACGTGTAATGACACTTGATATGGGCACTGTTGTTGCTGGTACAAAATATCGTGGTGAATTTGAAGACCGTTTGAAAAAAGTAATGGATGAAATTCGTCAAGCTGGGAATGTAATTTTATTTATTGATGAACTCCATACTTTAATTGGCGCTGGTGGAGCGGAAGGTGCAATTGATGCTTCGAATATCTTAAAACCACCTCTAGCTCGTGGTGAATTACAATGTATTGGTGCAACAACACTCGATGAATACCGTAAATACATTGAAAAAGACGCTGCACTTGAAAGACGTTTCCAACCTATTAAAGTAGACGAACCAACTGTGGAAGAATCGATTCAAATTTTACATGGTTTGCGTGATCGTTATGAAGCGCATCACCGGGTTGCGATTACGGATGAAGCACTAGAAGCTGCAGTTCGTTTATCAGACCGCTATATTTCAGACCGTTTCTTACCTGATAAAGCAATTGATGTTATTGATGAATCTGGTTCAAAAGTTCGTTTGAAATCTTTTACAACACCAAAAAATGTAAAAGAAATGGAGAACAATTTAACAGATTTGAAAAAAGAAAAAGATGCGGCTGTGCAAGGACAAGAGTTTGAAAAAGCAGCGGCATTGCGAGATAAAGAACATAAACTCAAAAAATCATTAGAAGAAACTAAAGCTAATTGGCAAGAAAAGCAAGGACTTGATCATAGCGAAGTAACGGAAGATATTGTTGCGGAAGTAGTTGCAAGTTGGACTGGTATCCCGGTTGCAAAACTTGCAGAAACAGAAACAAATAAACTTCTTAATATGGAAAAACTTTTACATGAACGTGTTATTGGACAAGATGCAGCCGTTAAAGCGGTATCTCTAGCAGTACGCCGAGCTCGTGCTGGGCTTAAAGATCCAAAACGTCCAATTGGTTCCTTTATATTCTTAGGTCCTACAGGTGTTGGTAAAACGGAACTTGCGCGCGCACTTGCTGAGTCTATGTTTGGGGATGAGGATTCGATGATTCGGATTGATATGTCCGAATACATGGAGAAATTCTCAACTGCTCGTTTAGTTGGAGCGCCTCCTGGTTATGTTGGTTATGAAGAAGGCGGCCAATTGACAGAAAAAGTTCGTCAAAAACCATATTCTGTAGTCCTGCTTGATGAAATTGAAAAAGCACATCCAGATGTATTTAATATGTTACTACAAGTGCTTGATGATGGTCGTTTAACTGATTCTAAAGGTCGTGTAGTTGATTTTAGAAACACAGTTATTATCATGACTTCTAATATCGGTGCTCAAGAAATGAAACAAGATAAATCAATGGGCTTTAACGTGATTGATCCGCTTAAAGATCATAAGGCAATGGAACATCGCGTTTTACAAGATTTAAAACAAGCTTTCCGACCAGAATTTATCAACCGGATTGACGAAACAATTGTATTCCATTCCCTACAAGAAAAAGAATTGAAACAAATTGTTACGCTTCTTACTTCTCAATTAACAAAACGTCTTGCTGAACGTGATATCCATGTGAAATTGACTGAAGGTGCGAAAGCTAAGATTGCTAAAGATGGCTATGATCCTGAATACGGGGCGCGTCCTTTGAAACGAGCTATTCAAAAAGAAGTGGAAGATATGCTTTCTGAAGAGTTACTACGTGGAAACATAAAAGTAGGCGACAACGTAGAAATTGGAGTAAAAGAAGGAAAATTAGAAGTTAGAAAAAAAGCTACGCCTAAAAAGAAAGTGGCTCCCAAAAAAGTGAAATCTAAGTAAATAATGAACCTTCCTTAATAATTTTTAAGGGAGGTTTTTCTATGGATAAGTCTTAAAATACTAGATTAGCGCTGAAAAAACGAATTTGGCGAAAAGGCTTAACGCGAACAGATGATCTGTGGTAAAATGAAGCATATGTATGGAGGGATGTAGAAATGGCTAAGGCAAAAAGGACGACCAAATTTGTATGTCAGGCATGTGGATATGAATCGCCAAAATGGATGGGTAAATGTCCGAATTGCAACGAGTGGAATCAGATGGTGGAAGCATTAGAACCATCGAAAAAATCGCGCTCAGCTTTTAATCATACAGGAGAACCATCAAAAGCAACACCGATTACTCAAATTGCGAGTGAAGAAGAGGCAAGAGTAGAAACAAATATGCCTGAATTAAATAGAGTTTTGGGTGGCGGTGTGGTTCCTGGTTCCATGGTTCTTGTTGGTGGAGATCCAGGTATCGGTAAATCAACGCTTTTACTTCAAGTATCAGCACAACTTACACTTACTAATAAAAAAGTTCTCTATATTTCTGGGGAAGAATCAATTAAGCAAACAAAACTTCGAGCAGAACGTTTACAAGTTTCAGGTGATAATTTGTATGTTTATGCAGAAACAAATTTAGAAGCAGTTCAAGAAACAATTGATTTTGTAAAGCCTGATTTTGTAGTAATTGATTCTATTCAAACAGTTTATCATCCAGATGTAACGAGCGCTGCGGGAAGCGTGTCGCAAGTTAGAGAATGTACAGCAGCTTTAATGCGAATTGCTAAAATGCAAAATATCGCTATTTTTATTGTTGGTCATGTGACGAAGGAAGGTGCAATTGCAGGTCCTCGTTTACTTGAGCATATGGTAGATACAGTGCTTTATTTTGAAGGAGAGCGTCATCACGCATACCGAATTTTACGCGCAGTGAAAAACCGTTTTGGCTCAACAAATGAAATGGGGATTTTTGAAATGCGTGATATTGGTCTTGTAGAAGTTGCCAATCCATCGGAGGTTTTCTTAGAGGAGCGTTTAGAAGGAGCTTCGGGTTCAACCGTTGTAGCTTCAATGGAAGGAACGCGACCAGTGTTAGTAGAAATTCAAGCACTTGTATCGCCAACTATGTTTGGAAATGCGAAAAGAATGGCCACCGGGATTGATTATAACAAGGTATCATTGATTATGGCTGTTTTAGAAAAAAGAGTAGGACTCATGTTACAAAACCAAGATGCATATTTGAAAGCGGCTGGTGGGGTTAAGTTAGACGAACCGGCAGTTGATTTAGCAGTTGCTGTTAGCGTAGCTTCCAGTTATCGTGATAAGCCGACGAGGAGTACGGATTGTTTTATTGGTGAGCTTGGTTTAACAGGAGAAATTAGACGTGTGGCAAGAATTGAGCAACGTGTTCAAGAAGCCGCAAAACTCGGCTTTAAACGAATTTTTATTCCAAAAAATAATGAAGGTACTTGGAAAATACCAAAAGACGTGCAAGTGGTTGGTGTGGAAACGATTGGAGAAGCATTGAAGAAGGCTTTACCAGATTGAAAATAAATACTTTAATGATTCCATGAGTACTATTTGCGGTATAGTCTTTTAATAGTGTAAAATAGTGCTATATGTATAGTTGGTAATAGTGTGATTATATATATGAATACAAGAATGGAAAGGGGGAAACTAAATGCTTACATGGGTAATTCGAGTGTGTTTTTTAATTCTTGGTGGGACAACGGGAGTCTTTTCACTACCAGCACTTTGGGTGAAGCTGGGAATTGGACACATTCTGCTAATTAATAATCCTTATACCGATGCTCTGATTGGTGCACTTATATTTTATCTTATTACTTTTTGGGCGGTGAAATATGTAGAAGCCGCACTTAATTGGTTAGAGGAAAAATTAGCTAAAATTGCAATTGGAACTCTTATTTATGGAGGGCTAGGTTTATTTGTTGGATTAGTAATTGCGTTTTTTGCTAGCAATGCTTTAAGTCAAACAAATATTCCGCTTTTAAATTCAGTCGTACCAGTTATTTTAACACTAGTGCTGGGTTATTTAGGGTTCCGTATTGGGATCAGTCGTCGAAGTGAATTTGGGAATTTTGTCAACAATAGAAATGCGAAGAAGAAAACCGCAGAAGAAGAACAAACCGAGGAGAAATCTAAGAAAACCTATAAAATTTTGGATACGAGTGTTATTATTGATGGTCGTATTGCAGATATTTTAGCTACTGGATTTTTAGATGGAACGGTTGTCATTCCATTATTTGTGCTGGCTGAACTTCAGCATATCGCGGACTCATCAGATACGCTTAAACGAACAAGAGGTCGACGCGGATTAGATATATTAAATCGGATTCAAAAAGAAGACTCTATTCAAGTGGAAATGTATGAAGGTGATTTTGAGGATACACCAGAAGTTGATAGTAAACTGGTAAAACTTGCTAAAGTAATGGGCGGGATTGTCGTAACAAATGATTACAATTTAAACAAAGTATGTGAGTTCCAAAATGTACCAGTTTTAAACATTAATGATTTAGCTAATGCGGTAAAACCGGTTGTTTTACCTGGTGAAAAAATGACCGTTCTTATGGTCAAAGATGGTAAAGAACATAATCAAGGTGTTGCATATTTAGATGATGGCACAATGATTGTTGTAGAAGATGGGCGCAAATTTATTAATGAGACCATTCAAGTAGAAGTAACTAGTGTGCTTCAAACATCAGCAGGAAGAATGATTTTTGCTAAACCATCCTGAATAAAAGGAGTAAAAGGGCATGAATTATGAGCTGATTTTTTTAGCGGCAGGACAAGGTAAACGAATGAATGCGCAAAAAAATAAAATGTGGCTAGATCTAGTTGGAGAACCTATTTTTATTCATGCTTTACGTCCTTTTCTAGCCGATAACCGTTGTTCAAAAGTGATAGTTGTATGCCAAGAAACAGAACGAAAACATGTAGAAAAATTAATGCAGCAGTTACATGTCGCAAAAAATCGCATAGAAATTGTTAAGGGCGGAAAAGAACGTCAAGATAGTGTGGCGGCCGGACTTGGAAGATGTGGCAATGAGTCCGTAGTTTTAGTCCATGATGGAGCTAGACCATTTGTAACGATTGATATCATTGATCGGTTACTAAGCGGTGTGAAAGAAAATAAAGCGGCTATATGTGCTGTAAAAGTGAAAGATACCGTGAAACGGGTTATTGATAATCTTGTTCAAGAGACGGTAGATCGCGAAAATCTTTGGCAGATTCAAACTCCGCAAGCTTTTGAACTGCATATTTTACAAAAAGCACATCAGCTTGCAAAAGAAGAGCAGTTTTTAGGAACAGACGAAGCAAGTTTAGTAGAGCGAATTCCTTGGCCGGTTGCTACTGTTCAAGGAAGCTATTATAATATTAAATTAACGACTCCAGAAGATATGCCGCTTGCTAAGGCGATTTTAGGAGAACTTGGGGAAAATTATTAAAGGAGTGAATAATTGTGAGTGAAACAAAACGAGTACGTGTGCGTTATGCGCCGAGTCCAACTGGTTTTTTGCATATTGGAAATGCACGTACTGCCTTATTTAACTATTTATTTGCAAGACATAATGATGGAGACTTTATTATTCGGATTGAGGATACGGATGCAAAACGTAACGTAGCTGATGGCGAAGAAAGTCAAATGAAAAATTTGAAATGGCTAGGTATGGATTGGGATGAAGGTGTTGATGTTCCTGGAAAATATGGTCCTTATCGTCAATCTGAACGCCAATCTATTTACGAACCGCTTATTCAACAATTATTGGACGAAGGCTTGGCTTACAAATGTTATTGCACGGAAGAAGAATTAGAAGCAGAACGTGAAAAACAAAAAGCTAATAATGAAATGCCTCGTTATAGTGGTAAATGCCGTCATTTAACAAAAGAACAACAAGCTGAAAAAGAAGCGCAAGGTTTTAAACCAAGCATTCGTTTCAAAGTACCAGCTAATGAAACAATTACTTTTAACGATATGGTTAAAGATGATGTTTCTTTTGAATCAAATGGTATTGGTGATTTTGTTATTGCGAAAAAAGACGGAATCCCAACGTACAACTTTGCTGTAGCTGTGGATGATCATTTAATGGAAATTTCGCATGTTCTTCGCGGTGATGATCATATTTCAAATACACCAAAACAAATTTTGATATACAATGCTTTTGGTTGGGAGCCACCAACTTTCGGTCATATGACGCTCATTGTGAATGAAAGTAGACGAAAACTAAGTAAGCGTGACGGTTCGATTATTCAATTTATCGAACAATATCGTGATTTAGGATATTTACCAGAAGCATTATTTAACTTCATTGCGATGCTTGGTTGGTCTCCTGAAGGGGAAGAAGAAATTTTCTCCAAAGAAGAATTTATTAAGATGTTTGATCCAAAACGTTTATCTAAATCACCAGCATTATTTGATAATGTCAAATTGACTTGGGTAAATAACCAATATGTGAAAAAATTACCGCTAAATGATGTAGTGGAGCTTTCCTTACCACATTTACAAAAAGCGGGGGTTGTGTCTGCTGATTTAGAGCAAGCGGAACTTGACTGGGTGCACAAATTAGTTTCACTTTATCATGAACAAATGAGTTATGGTGCAGAGATTGTGCCACTTTCTGAGATGTTCTTTGCGGATGCAGAGGCGATTACTTTTGATGAAGAAGAAAAAGCTGTTCTTGCGGAAGATACAGTCCCAACTGTTATTTCGGCCTTCAAAAAAGAGTTAGAAGCACTAGAAGTTCTTGAAGCTGCGGAAGTAAAAGCGGCAATCAAGCGTGTCCAAAAAGAAACGGGCGTAAAAGGCAAAGGATTATTTATGCCAATTCGGATTGTGACTACTGGCGAAATGCATGGTCCTGAATTGCCGCTTGCAATCGAAGTTCTTGGTCGTGAAAAAGTGCTTAATCGTATGGATACATGGTTGAAAAATAATTAATTTTGAATGGAAGCATCTCGGCAATTTGCGGGGTGCTTTTTTATTTTGATATATTTCAGTTGCAACGAATTTTATTGCTGTTATAATAGAACTAAATATATGGAAAAAGTGCCGATGGGAAGAAGTACGGAATTCTAAACTTATAGAGAGAGTCGCCGTGGCTGGAAGCGACTTAGTTGAACACTCCTGAAATGCCTCCCTGAATTCTGATGGGAAATTGAGTATCATCAGACGAAATGTGGGTCGTTACCCCCACCCCTAGAGTTGGAGTATGTGCTAAAATTAGCAATGCTCAAGTCAGAGTGGAACCGCGCAAAGCGTCTCTGTATCGGAGGGGCTTTTTTTGTTGGCGTAGGTCCAATAGAAAATGTACGAACTTGAATAAGGAGGCAACAAAATGCCAACTCGCTTAAAAGAAGATATTGCAACAATTATAAAGAATGACCCTGCGACGAAGACTTTTTTTGATGCTTTTTTAACGAATCCGGGATTACATGCACTTTGGTGGCATCGTGTGGCGAACTTTTTTTATCGCCATAAAATGGTTTTGTTTGGAAAAGTATTATCGCAGACAGCTCGTTTCTTGACTAATATAGAGATTCATCCAGGCGCAACAATTGGTAGAAGGCTTTTTATTGATCATGGTGCAGGTATAGTGATTGGAGAAACCGCGGAAATTGGCAACGATGTAACTATTTTTCACGGAGTTACGCTTGGTGGAACTGGGAAAGACTGCGGGAAACGCCACCCAACTGTCGGTGATGGGGCACTTGTTTCAGCAGGAGCAAAAGTACTTGGACCTGTCGAAATTGGTGCAGCGGCTCGTATTGGCGCAGGAGCAGTCGTTTTAAAAGATGTCCCCCCAGGAGCAACCGTTGTTGGTATTCCAGCGAAGGTTGTTCGGCTAAACGGTCGAACAGTAGGCCACGCGGTTCCTAAAATGGACGAGCTAACATTACGAATTGCAGAATTAGAAAATATAGTAGAAAAACTTTTAAAAGAAAAGGAGTAGGTCTGATTGTCGATACAAATATTTAATACGTTAACAAGAGAGAAGGAACCTTTTAAACCGCTCAAAGATGGCGAAGTAAAGATGTATGTTTGTGGGCCAACGGTTTATAATTACATTCATATCGGAAATGCGCGACCAATCATTGTTTTTGATACAGTTCGACGTTATTTCACGTATCGTGGTTATGATGTGAAATTTGTGTCTAATTTTACGGATGTGGATGATAAATTAATTCGTGCGGCAAATGAACTAAAATTGACGGTTCCAGAAGTGGCGGATCGCTTTATTGGTGCTTACTTTGATGATGTTGATCAGCTGAATGTGGCGAAAGCTAGCGTGAATCCGCGTGTCACGGAAAATATGGATGAAATCATTCAATTGATAAGTACGCTAATCGAAAAAGGTTATGCATATGAGTCAGCTGGTGATGTCTATTTCCGAACAAAAAAATTCAAAGATTACGGCAAACTGTCTGGTCAAGAATTATCGGAACTACAACACGGGGCGCGAGTTGAATATAATGAACGCAAACAAGATGAGCTTGATTTCACACTATGGAAAGCTGCTAAGCCAGATGAAATTTTCTGGGAGAGTCCGTTTGGAAATGGTCGGCCGGGTTGGCATATCGAATGTTCAGCGCTTGCGAAAAAATATCTTGGAGATACCATTGATATTCATGCGGGAGGCCAAGACTTAGTTTTCCCTCACCATGAGGATGAAATTGCTCAATCTGAAGCGGCGACTGGGAAAACTTTTGCAAATTACTGGATGCATAATGCCTTTTTAAATATTGATGGAGAAAAAATGTCCAAATCACTTGGGAATTTTATTACACTTCATGATGTGTTGAAAGATAACGATCCAAATGTGATTCGTTTCTTCATGCTATCCGTACATTACCGTAAACCAATTACGTTAAATGATGCTATTTTAGAGGATGCAAAAAATGGTTTGGAACGACTAATGATTGCATACCAAAACATTGATCACCGTATTCAAACAGATGACGGTGAATATGTAGAGGAAGCACACGAAGATGAATGGTTAGAACAACTGACAGAATTAAAACAAGCTTTTGAAGATGATATGGATGACGATTTTAATACAGCAAACGCGATTACTACTTTCCATGAACTTGCAAAACGCGCTAATATTTACCTTGCAAAAGAGACAGTTTCTATTAATGTTTTGCGTGAATTTTTAAGTATGATGCGTTTATTCGCTGAAGTATTAGGTTTGAAATTAGAAAATACACAAACCGATTCGTTAGATGATAGCGAAGTAGAAGCATTAATTGAAGAACGCCTGCAAGCGAGAAATGAACGTAATTTTGCAAGAGCGGATGAAATTCGAGATATTTTAAAAGAAAAAAATATTATTTTGGAAGACACTGCGCAAGGCACGCGGTTTAGACGGGGGTAAATAATGGCAGAAGTGAAGGAATACAAACAACTTAACGGCCTCGCGCTTGCTTATATGGGAGATGCGGTGTATGAGAAATTTATCCGTGAATATTTACTTGCTGCTGGCAAGACGAAACCGAATCAACTGCATAAAACAGCAACAAAATTTGTATCTGCAAAAGGACAAGCTATGGCGCTTAAAGCGATGATTGCGGAAGGCTTTTTAACAGAGGAAGAAGATCGAATCGCCAAGCGTGGTCGAAATGCTAAATCATATACCGTGCCTAAAAATACTGATCCTGGAACATATAGCATGTCTACTTCTTTTGAAGCGGTTCTTGGTTATCTTTATTTAGCAGGTGACATGAGACGTCTTCAAGAATGGATGGAAAAGGCACTAGAAATAGTTGAAAAAGGAGTGGAAAACAATTAATGGAACAAGAAAATGAGCAAGAATGGATTGGTGGAAGAAATCCCGTCCTTGAAGTGTTACGATCCGAAAGAGATATCCATAAAATATACGTACAAGAAGGTTCGCAAAAAGGCGTGTTAAAACAAGTATTAACGCTGGCTAAAGAACGCAAAATCCAAGTCCAATTTGTGCCAAAGCAAAAGATTGAAAAAGTAGTGAGTGGCGCACATCAAGGTGTTGCAGCGCAAGTGGCAGCTTATCAGTATGCTGAACTTGATGATTTATTTGCGGCTGCCGAAGCAAAAGATGAAATGCCGTTTTTCATTATTCTAGATGAGCTAGAAGATCCACATAACTTAGGATCCATAATGCGTACAGCAGATTCTGTTGGTGCTCATGGAATTATTATCCCGAAACGTCGCGCTGTAGGATTAACGCAAACTGTAGCCAAAGCTAGTACTGGGGCAATGGAGTATGTTCCAGTAGTTCGTGTGACGAATATGGTGCGGACGATGGAAGAGTTGCAAAAACGCGGATTATGGATTTTTGGAACAGATGCTAAAGGAAGCAGCGATTACCGGACAATGGATGTAGATATGCCACTTGCTATTGTTATTGGTAGTGAAGGGTTCGGTATGAGCCGCTTAGTTAGAGAAAAATGTGATTTCCTAGTTCATTTACCAATGCGTGGAAAAGTTACATCGCTTAATGCTTCTGTTGCAGCCAGTTTGTTACTATATGAAGTTTATCGGAAACGTTTCCCACTGGAGAAATAAAGATGGAACAAATTCTGCTTGTTGACGGGTATAATGTGATTGGGGCTTGGCCAGAACTTAGTTTCTTAAAAGATCGTGATTTGGAAGCGGCGAGAGATAAATTGATTGAATGGATGGCGGAGTATCAAAGTTACACCGGTTATCGGGTTGTTGTCGTTTTTGATGCGCAGTTTGTTCGTGGTGTGAAACGAAAAAGTAAAAAACATCAAGTGGAAGTGGTTTTTACACATGAAGATGAAACGGCGGATGAATATATTGAGCAAAAGGCAATTGAATGGAAAAACGCGCGAACCCAAATTATTGTAGCGACATCCGATTATACGGAGCAATGGGCTATTTTTGGGCAAGGTGCACTTCGGATTTCTTCTCGAGAATTACTTTTTGAAATTCAAGAAATGAGTAAACAAATTGAGAAGAAAATTAAACGAATTCAGGAGAAAATGCCAAAATCAAACCTTAATCTAGATTCTGATATTATTTCTCAGCTTGAAAAGTGGAGAAGAGGCGAGGATTAAGGGATTGACGGTAAGTTTTTGACTATGTATAATAAAGCAACTAAAGCAGAAATCCTGTCGAAAAGGAGCCGATTAGTCTAGTGAATAATTCAGTAAATCAAGAAGAAATGGCGATGCTTGAACTAGCTAGAAGCGGTGATACCGAAGCGTTAGAGTATTTTTTCAGTAAGTATCAGTCAGTGATTTATTGGAAATCTACTCAATATTTTTTACAAGGTGCAGAGCGAGATGACTTAATCCAAGAAGCAATGATTGGTCTTTTTAAAGCAATTCGTGATTATGATCAAACAAAAGAAGCTTCTTTTCGGTCTTTTGCAGAAATGTGTATAAATAGGCAACTTCTTTCGGCGGTGAAACGCGCGTCCAGACAAAAAAACATTCCATTAAATAATTCAGTTTCATTAGATACACCAATGGCTGAGGATGATGTAGACTGGACTTTATTAGATGTTATATCCGAAAAAGAAGCTGAAACGCCTGAAGACTTTTTAATCAAAAATGAAGATTTAACACATGTAGCACGTCAGCTAGAGGAAGTCACAAGCGAATTTGAAAAAGAAGTGTTAAAACAATATTTAGAAGGTAAAAGTTATCAAGAAATGGCTCTTTTCTTTAATAAAAAAGAGAAGGCAATTGATAATGCTTTGCAACGAGTGAAAAAGAAAATGATGAAGCAGTTCGAATAAAAAAATAATTGACTAGCCAAGAGCCAAGTGTTATATTTATATGGATGAAATGTGCCTATTTTTTGGCATGGCATATTTAATGATTGCGGAGTTGAGATAATTTATGAAGAAGAAAACATCCCTCGCTTGTTCTGAGTGTGGTTCAAGAAACTATACAGTCAATGTTAGCGGGACGCAGAAAGAAACTCGCTTAGAAGTGAAGAAATTCTGTCGACACTGCAATAAACATACATTACATCGAGAAACAAAATAGACGATATGGAGGTTTTGGTATGTCTGCAATAGCAAGATTCTTTCGGAATGTTTCATCCGAAATGCATAAGGTTACATGGCCAACTAGAAAAGAGCTTTTAACATACACAGTAACAGTAGTTATTACAGTAATTTTATTTGCTTTATTCTTTATGTTAATTGATTTCGGTATTGAACAAATTATTAAACTTATCATGTAGTGCTAGGAATTTTACAAAGATAATGATATACTATTACTTGAGACAAAACCCGTACAACTTTCGGGTTTTTTATTTTGGATTATACTAAAAGGAGGATGGCGGCAAAATAGGCTGCTGCCAACTAAACAATGGAAAAGAATTGGTATGTTGTTCATACTTACTCCGGTTATGAAAATAAAGTCAAAGCAAACTTAGAAAAACGTGTAGAATCAATGGGCATGTCAGATAAAATTTTCCGCGTTATCGTACCGGAAGAAGAAGAAACAGAAGTAAAAAATGGTAAAACAAAAACAATTAAACGTAAAGTATTCCCTGGTTATGTTTTAGTGGAAATCGTCATGACAGATGATTCTTGGTATGTTGTACGTAATACTCCAGGTGTTACTGGGTTTGTTGGTTCATCAGGCTCAGGATCAAAACCAACACCATTACTTCCAGAAGAAGCAGATCGTATTCTGAAAAGCATGGGTATGGTTGAAAAACGTGCCGAAGCTGACTTTGAAATCGGTGAAACAGTTATGGTCAAAGAAGGACCATTCGCTGATTTCTCTGGTAAAGTGGACGAAATGGATAACGACAAAGGTAAAGCGAAAGTCATGGTTAACATGTTCGGACGTGAAACTCCAGTTGAAGTTGATTTCAACCAAATCGAAAAACTTTAAAACTTGCAACCTCTACATTATTTGTGGAGGTTGTTTTTGGTAAGGAGGCGACAAAATGGACAAAGCTAAGCAGATATATTTTGATTTTAAACGAGAAGCGGACTTTTTAGAACTCGATTTTCCATTGTTTTTACGTAATGGCCCAGGTAGCGGTGAACTTTGCATGGACTATAACGAACAAGATGGATATATGTTATATGGTTATGAACGCGGCTTGCGTAACAGTGAATTCAAAACAAAAGATTTGGAAGAATTTAAATACGAGGTTTTTCTTCATATTTGTTGGTATATGGGAATGGAATTTGAACTTCGCCACCGAAAAGATAATATAGAACGTGATGACAACATCCTCGAAACGGACACCCGTAAAATCGCATTTGAAAAAACATTGCAATTGCTACAAAAAGTTAATCCAGCCTGGATAGATAAGGCTGCGCAAGGCTACACAATATATTTGAACTTATGGCGTAAAAATCAAAATGTATATTTCGATAAAGAGTCCATGCAATTTAAAGTAGAATCTTAAAAAAGTCTTGCAACAGAATGTTTAAGATGGTATCATATATAAGTACGTTTTTGACGTATGTTTTAACGTGGGAGGGGAAATATCAGCCCCAGTCAACCACATCACGGACTTAAGGAGGTATGTCTCGTGGCAAAAAAAGTGATTAAAGAAGTTAAACTTCAAATTCCAGCAGGTAAAGCAAATCCTGCACCTCCAGTTGGACCTGCATTAGGTCAAGCTGGCGTAAACATCATGGGATTCTGTAAAGAGTTTAATGCTCGCACAGCCGATCAAGCTGGTCTTATTATTCCTGTTGTGATCACTGTATTTGAAGACCGTTCGTTTACGTTCATCACTAAAACTCCACCAGCAGCTGTATTACTTAAAAAAGCAGCTAAAGTGGAAAAAGGATCCGGTGAACCAAACAAAACAAAAGTTGCATCTGTAACTCGCGCTCAAGTACAGGAAATTGCTGAAACAAAAATGCCAGACCTTAACGCTGCAAATGTTGAATCTGCAATGCTAATGGTTGAAGGTACTGCACGTTCTATGGGTATCACTATCCAAGATTAATCGTGTGTTTCACAATTTGACAATTAAGGAGGAAAAGAAATGGCTAAGAAAGGCAAAAAGTATCAAGATGCTTTAAAACAAATTGATGCAAACAAAGTTTACACTGCAGAAGAAGCAGTAGAACTTGCTAAAAAAATCGACTTCGCTAAATTCGATGCAACTGTTGAAGTAGCATTCCGTCTTGGCGTTGACCCTAAAAAAGCGGATCAACAAATCCGTGGTGCTGTTGTACTACCAAACGGTACTGGTAAAACTCAACGCGTATTAGTATTCGCAAAAGGTGAAAAAGCAAAAGAAGCTGAGGCTGCTGGAGCTGATTACGTTGGTGAATCTGAATTCGTTGAAAAAATCAACCAAGGTTGGTTTGAATTTGACGTTATCGTTGCTACACCTGATATGATGGGTGAAGTTGGTAAATTAGGCCGTGTCCTTGGACCAAAAGGTTTAATGCCAAACCCTAAAACTGGTACAGTAACAATGGACGTAACTAAAGCAGTTAACGAAATTAAAGCTGGTAAAGTAGAATACCGTGTTGATAAAGCTGGTAATGTCCACGCTGCAATCGGTAAAGTATCTTTTGATGCTGCTAAACTAGTAGAAAACTTCCGTACTGTAAACGACGTTCTTCAAAAAGCAAAACCTGCTGCTGCGAAAGGTACTTACGTGAAAAATCTTTCCGTAACAACTACTTTCGGACCTGGAATCAAAGTTGACCCAGCTAGCTTATAAAATTTAACTTGACCAGCCTCTTTTCTTTTGATAAGATAGGCTAGTTGAAACAATCAAATATCCTTACCGTAGACAGTTGGTGCGTTTACCGCTTAAATTTGCCACCCGAGGGATTTCTTTTGAAGTGTACATTCGTGTGCATTCCACAAAAACCTCTGGCGTCTACGGTGTCAGAGGTTTTTTGTTGCTGATCAAACAGAACTTGTATCTGTTTAATTAGATTTAATTGTTGGACGGAGGTGGAAAAATGAGTAAAGTTCTTGAAGCTAAACAAAGTGCAGTAGAAGAAATTAAAACAAAATTATCAGCTAGTGCGTCTACAGTAATTGTTGATTACCGCGGCTTAAACGTTGGCGAAATCACTGAATTACGTAAACAATTGCGTGATGCTGGTATTGAATTTAAAGTCTACAAAAACTCACTAACTCGCCGTGCTGTTGAAGCTAACGGTTACGAAGGTTTAGAAGGAGCTCTAACTGGTCCTAACGCAATCGCATTCAGTAATGAAGACGTAGTTGCGCCTGCGAAAATCCTTAACGATTTCGCTAAAGATCATGAAGCACTAGAAATCAAAGCCGGTGTTATTGAAGGTAAAGTTGCTTCTCTTGAAGAAATTAAAGCACTTGCAACACTTCCATCACGCGAAGGATTGCTATCTATGCTTTGCAACGTACTTCAAGCTCCAGTTCGCGGTCTTGCTATCGCTACTAAAGCTGTTGCTGACCAAAAAGAAGGACAAGAAGCATAATCTGTTTTACCCAGGGGAAACCCTACAAACAAATCTCGGTTAAATCCGAAAAAATTATATTAATTGGAGGAATTTCAAAATGGCTTTAAACATTGAAGAAATCATTGCTTCCGTAAAAGAAGCATCTGTATTAGAACTTAACGATTTAGTAAAAGCAATCGAAGAAGAATTTGGCGTAACTGCTGCTGCTCCTGTAGCTGTAGCTGCTGCTGGTGGCGGTGCTGCTGAGCAAACTGAATTCACTGTAGAATTATCTTCTGCTGGAGATTCTAAAATCAAAGTTATCAAAGTGGTACGTGAAATCACTGGTCTTGGCTTAAAAGAAGCTAAAGAATTAGTTGACAACGCTCCTAAAGCTCTTAAAGAAGGCGTTGCTAAAGAAGAAGCTGAAGAAATCAAAGCTAAACTTGAAGAAGTTGGCGCTAACGTAGAAGTTAAGTAATTTTGTTAAGAGGCTGGGACATAAGTCATTTATGTCCCAGCCTCTTTATTTATTAAAATATAAAGTTCATTAAATAAGCATTTTTAAAGGAATGAAGTCGGAAATAATCCTTTAGAAGGCTTTTTTTTATTGCCGTTACATGCTAGTATTAGTAAGTGAGTTAGTTAGTTTTCTGGAGGTTTATACATGTCAATTAAAGCTATATCGAAATCTGAACTAGAAATCATGAAAATAATTTGGGAATACGGCAGAGCTGTTCAGTATTCAGATGTTGCCATGAAACTTAGTGAAAAAGAAGTATTATGGAAGAAAAACACCATTCTTACTTTTTTAGCACGCTTAGTTGAAAAAAATTTACTTCGAGTTAAAAAAATTGGTCGTAAAAATGAATATTATGCACTTGTTAGTGAAAATGAATATTTGGAACTGCAAACAGAAACATTTTTAGAAGAGATTTATGAGGGGGATGTAAAAGGATTAATCACGAATTTAGTACAGAATGACTTAATTTCTTCGGATGAACTCGATGATTTACAACAATTTTGGAAAAGGATGAAGTCACCTAATGAATGAACTGCTTAAGATGGTCTTATCCATGGCCCTCACTTCACTAGTGTTAATACCATGTATATGGATATTTGGAAAAGCATTTAATCGTTATTTAAGTAAGAAAAAAATCTATTATTTATGGCTTGTTGTTTTTCTCTTTTTAACAATACCTTTTTCGTTTATTTTCTTTACGCCAACAAAAAATAATGAATTTATGTGGGGAAAAGGAACCGGTTTAGAAGGAGCTACTTCAGTTGTATTTGATAACAATGGTATTTTTGTAGAAAGAGATGCTAAAGTTGCTTTTTGGATGACATTACTTGATTATTTATGGGTAATTTGGTTGGTAATATTTTTACTTATTTTTATTTACAGAATAGCTTCTTATCGAAATTTTAAAAAATATGTTTTTTCAGGCGCACAAAAAGTAAATAATTTGGAGCAACTTGATTTATTAGGGGAGATTATAGATGAATTAAATATTAAAAAATCAGTTGAACTGATGATTAATCCACTAATTTCTTCACCTATTTTCTTAGGATTCAAGCGAAATGTCATAGTGTTACCTGATAAATCTTTTTCTGAAGAGGAACTTCAATATATTCTTAGACACGAGTTAATACATTGTAAACGAAAAGACATGTATTATGTCTGGATTGCTCAATTTTTCGTTTGTATCTATTGGTTCAATCCCCTGGTGTATCTTATGAATAAACAAATCCAAATTGATCGTGAATTAGCTTGTGACGAAGCGGTTTTAGCTACCCTGCCAAAAGAGAAATATTTGGGTTATGGAGATACATTACTCTCTTCGCTTGCAAAATCAGGAAACTATAAAGAATCATCCGTAGCCGTTTCACTTCACGAAAATACTAAAAAGTTAAAAGAAAGGCTTACATTCATTGCAAATTATCAAAAGGAAGCAAAAAATAATAACACAATTTTACCTATTTTTCTGATAGTACTATGTAGTGTAGGTCTAATATTTAGTTTGTTTCAAGCAGAAATATTCACTAAAGAAAAGAACAAATCCATTATAATTAAGAAAGATAAAAATACAAATAACTTCTCTCGTTAATTGAGGGAAGTTTTTTTGTGTAAGATATTGACTTTTAAGCCTACAAAATGTAGAATTAAAATGCATAAATAATACTGAAAAAGGTGGAGGAATTACATGTTCGGTCGAAAACAAGCTGTTATACCAAGTGAGTATAATGATTTTAATACTTTTTCACCCGATAAAGAAAAATTGCTTTGCATAGGTGCACCTAGTACGGAATGTAAACATGGAATCACAACGAAACTAGATGGTTCGCACAAAATGCTGAAACTCTTTTATCCGAAAAAAAGTGAAGGTAAAACGATGAAATATTGGCTTCCAATGTTTGGGATTACTGACTCTCAGTCCGCTGTAGAAGTTATATCAAGTTGGATTAAAGCAAATGATTTTTACGAGGAAGTTACTCCGGATACAACTAGAGAGGTTATTAAAGAGTTAACTAAAGCAGCTAAAAAGTATGATTTTGATGGAAGTGACTTAATTGATGCTGCCAGCAAAGTAAAAACTTATGGTGCTTTTGATATTGACAGATTAGGTTATATTGTACGTGTTTGTTTTTCTTTAAACTTGCTCACAGAAGAACAAGCATGGAGTTTCTTGAAACAATTGCAGGAAGATACAAAGGCGCATTTTGATAATTGGGATGATTATATGGTCAGTTATTTAAATGGGCAAGAAGGATTAGATACGAGTTGGTATAGCAGTGCATGTGAATCCTATATCAAAATGAAAAAAGATTCAACGAGTTTAATGAATAAATATCAACTAAAAGATTAACAAAAAGGGAGTTTACAAAAAAACATGAAAAAATTATTAAGTTTAGTAGGGATTTTATTAATGGCACTCTTAGTAACGGCTTGTGGAAATGATCAAGCTGCGAGTGATGAAAAAATGGAAAAAGATACGTATGTGGCTGATTTACAAGGTGCCAAATTAGAAGCTACTTTTTCACATGTAGGTGATAATGTAAGAAAAGTAGACCAAAAAATGGTGTACCCACTTGATTATCTTGGCTTAGAAGAAGGCGTAAAAGTAGACGACGCGACGAAAAAACAACTAGAAGAACAAGTAACATCGCAGTATAAAGGTTATAAAGATGGTAAAGGGACATCGCTTGAAACGAAATTTACGGATGATGGCATGGAACTCAATATGTCTGTTGATTTATACAAAGCAGATAAAGATGCGGTTGGTTCTTTACTAGTCGGAACAACCGATCCAAAAAATGTGAGCTATAAAGACACGGTAGAACAATTTGAAGCACAAGGTTTTACTAAAAAATAGTTTTAAAAATAGGAAATAGAATTTCTTTGGCTAGAGATTCTATTTTTTAATTCCTTTTATCTTAATTATAGCTATTTTGCAGTAAGGTTTTATGCTAAAATAACTAGAGATGTGAAAGGAAGGTGCGGCATTTGACGAATAATCATTACTACACAAATGATGAAACAATAAAGCACAACCGAAAAACATGGCAAGTGCTATTAAAAGGATTTAATATGAATTTTACAAGCGATAATGGTGTGTTTTCAAAAAATACCGTTGATTTTGGTTCGAAATTATTAATTGAGGCGTTTGAATTAGAAGAGAAATCAGGGAAAATCTTGGATGTTGGTTGTGGTTATGGGCCGATGGGGTTAACAGTTGCCAAAGAATTTCCTGAGAGCCAGATTGAAATGGTGGATGTCAATTTACGAGCGCTTGAACTTGCAAAAGAAAATGCAGAGCTAAATAAAATCTCGAACACACATATATATGAAAGCTCCGTGTATGATAACGTAACAGCTACTGATTATCAGGCGATTATTAGTAATCCGCCAATCCGTGCTGGTAAAAAGGTGGTTCATGCTATTTTGGAAGGGGCATTTGCTCATTTACGAAAAAACGGGGAACTTTGGATTGTTATTCAAAAAAAACAAGGTGGTCCATCTGCGGAAAAGAAAATGGAAGAAGTTTTTGGAAATGTAGAGACGGTAACAAAGGATAAAGGTTACTTTATTTTTAGAAGTATTAAGAATTAAGTTGTGTGAACTTTGGGAATGTGCTAGTATAGAAATACATTTTACTAAGAAAGGACTGAGGGATATGCTTAGAATGAGAAAAATACTCGAAAAAAACGACCAATCAAGAATGAAGATAATAGGTTTTTCTTTAACGTTCGCGCATAATAATTCCGCGTCTTTTCAAGGTTACGTTCGTTAAAAGTTAGGTCCTTCAATCTTTCTTGATTGAGGGACTTTTTTAATACTTAAAAACAGAAGAAAGAAGTGAGTCAAATGACAGAGGGAAAACTGAGTAATTTAAACAGCTAGGAAGAGAAGTGAGGATTTTCATTTCTCTATTAAACAGAAAATGAGGAATAGAAATGCTAACATTAAAAGGAAAATATAACGAAGCAACAGTTTATACAGACAATATTGATGACAATACGATTGGACAAATTATTACTCTTTGTAGTCAGCCGTTTGTGAAGGACAGCAAGATTCGAATCATGCCTGATACTCATGGTGGTAAAGGCTGCGTGATTGGAACAACGATGACGATTCAAGATAAAATTGTTCCTAATTTAGTTGGAGTAGATATTGGCTGCGGTCTATATGTAGTAAAACTAAAACCTGGTAAATTAAAAATGAGTTTTGATAAATTGGATAAAGTTATTCGTGAACGTGTTCCATCAGGAAGTAGAACGCATGACAAAGCTATTGATGATTTTGATTTGGATGGCGTCATTGCTCCAATTCATCGCGGCTGGGCATCTAGGAGTATAGGGACGCTCGGTGGCGGGAACCATTTTATTGAGGTGAATCAGGGGTCAGATGGAATTTATCTTGTAATTCATAGTGGAAGCCGGGTGCTTGGGAAGGAAATCGCGGAATATCATCAAGAAGTAGCTTATAAAAAATTAGATAGTTTGCGTAAAGAATTAAAAGTGGCTGCAACTAAAGCGAAAAAAACAGGAAGCTTAAAAATGGCTAATGATTTTATGAGTGATCGTGAATTAGTAAAGCTAGATTATGATTTATCTTATGTAACTGGTTCGGATTTAGAAAATTATTTGAATGATATGGAAATTGCACAAAGATTTGCAGCTCGCAATCGTTATGTGATGGCGCAAATAATTTTAAAAGCAATGAAGTGGGACAAGGCGGTTATTTCATCGTTTGATTGTGTTCATAATTATATCGATATTAATAATCATATGCTTAGAAAAGGCGCTACTTCAGCTCAGTTAGGTGAACAAATTATTGTGCCGCTGAATATGCGTGATGGGAGTATTCTAGCAACTGGGAAAGGTAATCCAGATTGGAATTACTCGGCGCCGCATGGGGCAGGAAGAATGTTAAGTCGTTCTAATGCTAAAGCGCAGATCAGTTTAGAAAGTTATCAGAAGGCAATGAAAGATGTCTGGACTACTTCCGTTTCTAAAAAAACAATTGATGAAGCGCCAAAAGCATACAAATCTGCCCGACAATTACTTGCTGATGTGGAAGACACAATGGAAATTCAAGAAATAATCAAACCTTTATACAACTTTAAAGCATAACCAAGAAGAAGTGGCAGATATTGTACAATGCCGCTTCTTCTTTGCATGAGAACGCAATTGGGTAAGGAAATAAGTTCTAACTTTTTCTGTAATCTGATATAATAAAGAAGTATTTGTGATTTTGGAATATTAGGGAGATATATATGAGTAAAGTGACGAAAATTGGAGATGTAGCAGAAAAAACGGGTTATTCAATAACTACTATTTCTCGAGCAATCAATGGTAATCCAAATGTTTCGGATAAGACAAAAAAGAAAATCTTTGCTGCGATGAAAGAATTGAATTATTATCCTAATAACATTGCTCAACAATTTCGAGGGCAAGGAACTAAGATGATTGGTGTTGTTATTTCTTTTATTACCAATCCTTTTTTTGCGTATCTTGTAGATGCAATTGAACGTTATTTATCTCGCGAAGGTTTTCAAGTTGTCATGTTGCAGACTTTAGAAAATCCTGCCAAAGAATTGCAATTCATTGAAATGTTGCAAAAGAAACAACTAGACGGTTTGATTATGGCCAACTTAGAGAATGATACAGAAGAAATTAAAGCTCTTGTTGAAAGTGGCAAAATCGTTCTTTGTAATCGTTACTTAGGAAATGAAAATTTAGCAATTATTAACATTGATGAAACGAAAGCGGCTTATCAAGCAACGAATTATCTAATCGAATGTGGTTATAAGCGTCTTGCCTATTGCACAGGTGGTATAAAAAATAAAAATGATAATCGTTTTAAAGGATTTATACAAGCTGTAATAGAAAATGGTCTTTCTTTTGATGAATCATTATATTTTGAAAGGTTATTAACAATTGAAGATGGGGAAAAATTACTTACTAAAATTTTAGAAGATAAAACTACAATTCCGGATGCCTTTTTTTCAAATGGAGATACAGTTGCGGCTGGAATTTTATATGCCGCAAAAAAAAATGGGATTTCAGTACCAAAAGACTTAGGAATTATAGGTTTTGATAATCAGCCAATCGCTAAGGTGTTAAATCCAGCATTAACTACGATTGAACAGCCAATAAAAGAACTTGGGGAATTTTCGGCGCAAGTTTTATTAGCTAATTTACAAGGAACAAACATACCAATTGCTCCAAACTTCGAAACAAAATTAATTATAAGAGAAACTACTAAATAAAGTTTCTCTTATAATCTTTATGAAAACGGTTGACATTTCGCTTGATAATTGATATTATTTTTACGATATATGAAACCGCTTAAACTAAAATGACAACCGGTTGTCATTTTAAATGAAGATAAGGAGAATGTTCGAGTATGAAGAAATTACTTTTGTCCATCAGTATTATTATCGGTTTAAGTTTATTAACTAGTTGTGGTGTAGAAAAAGAATATAAACCAGATATAAAAGTAAACGAAAAAAATGTTTCTTTAAAAGTATGGGTCGATTTAAATCAAGGTGATTTTTATAGAAAAGTGGTAGAAGATTTTAAAAAAGAGCATCCTGATAAGAATTATGACATTACAGTGATTGAATCTGAATCTGGGCGAGCGCAAGAATATGTTCAGAAAGACCCGGAAGCGGCGGCAGATGTATTTATAACGCCAAATGATCGTCTAGGACAAATGGTAGAGTCGGGTGCTGTTTACCAATTAACAAAGTATACCGATGGAATTAAGAAAGATAATACGACAACTTCCGTTCAAGCTGCTACATATCAAAATAAGATGTACGGTTTTCCTGTGACTGCAGAAGCAATGTTTATGTATTACGATAAGCGAGTTTTTTCAGAAGAAGATATTAAAACTTTTTCCGGAATAACATCTAAAGGGAAATTAGGAATAAATCTTGCGGAGAGTGGCGCAGATTATCGTGAAACTCCTTGGTTTATAGCGAATGGGACATATCTTTACGGAAAAGATGGGGAAGACCCTTATGGAACAACCTTTAATTCCCCAAAAGGTGTCCAAGTATTGAATTGGATTGGTAAGTTAAAAGATAATTCCAATGTGGTTGCTGTCAATGCAGATGAAATTAGTGCGCTTAGATCAGGTAAAATAAATGCTGTTTTAAGTGGTGTTTGGAATGAGGCTGCAATACGAGAAGTATTAGGAGAAAATATGGGCGTCGCAGTGTATCCAACGGCTGATTTTGGGAATGGAGAGGTTAATATGATGGCTTTCCAAGGTAGTGGAATATATTGTATCAACGCATTTACTAAATCACCATTAGAAGCTATGGAGTTAGCTGATTATATCACCAGTGCGGATGTGCAAGTAAAGGCATTTGAAGAATTAGGTAAAATCCCAAGTAATTTGAAAGCAAGAAATAGTTCTACAGTAGAAAAAAATGATGTGGCAAAAGCAGTAATTGCGATGACATCTGAAAATCATTCCGTTTTAATGCCGAAAATACCTGAAATGAATGTTTTTTGGCAACATATGAATCCGCTTTTAGTAGATACATATAAAGGTAAAATCAAGGAAGCGGATTATCCAGATGCCCTTGATAAATTAGTCAAAGATATTACACCAGCGAAATAAGAAAGTAGGTTAAGTATATGATGGTTAAGAAGAATTATTTTAATATTTTTAAGAATGGTTCTGTTTCTACGAGATTATCTTATGTAATTATGGGGGCTGGTAATTTGGCCCATAAGCAAATTGCGAAAGGACTCTTATTTCTTTTTAGCGAACTTGCTTTCTTGTTTTTCCTTGTGTTTTATGGTGTTAGTTTAATCCAAGGTATGACAACTCTTGGGACAGTGAATCAATCGTGGAATTATGATGATAACTTAGGGATTATGGTTCGGACGCCAGGAGATAATTCCATGCTAATGCTGATATATGGAATTATGACAATTGTTATATGTGTTCTATTTGTTTTCTTGTATCTTGCTAATATTAGAAGTGCTAATCAAGTGGAAAAATTTCAACAGGAAAATAAAAAAATACCAACTTTTAAGGAAGATTTAAAGAGTTTATTAGATAATAAATTTCATGTAACGCTATTAACGATACCAATCATTGGCGTCATAGTTTTTACGATAATGCCACTTATTTACATGATTTCATTGGCTTTTACAAATTATGATCATGAGCACTTACCACCAAGAAATTTGTTTGGATGGGTAGGATTAGTTAATTTTAAAAATGTATTAAATGGCGACATTTCAAGTACATTTTTCCCTGTACTTGGTTGGACGCTGATTTGGGCACTTTTAGCAACTGCTACTTGTTTCTTTTTTGGTGTGTTGCTTGCACTGCTTATTAACCATAAGGGAGTCAAATTCAAGAAGTTTTGGCGAACTATTTTTGTTATAACAATGGCTGTGCCTCCTTTTGTATCGTTGTTAGTAATGCAAAACTTGTTACATGCTGCTGGGCCGCTGAATACTATTTTAATGAATGCGGGAATTATCGCTGAGCCAATACCATTTTTGACAGATGCCTTACTTGCAAAAATATCTGTCATATTCGTTAATATGTGGATTGGAATTCCAGTGACTATGTTAATTGCCACAGGGATTTTAATGAACTTGCCGAAAGATCAACTGGAAGCTGCGCGGATGGATGGGGGAAATAGTTTTCATTTATTCAGGTATATAACGTTCCCTCAAATATTAACGGTTATGTTACCAAGTTTGATTCAGCAATTTATTGGTAACATCAATAATTTTAATGTGATATATCTCTTAACTGGTGGAGGGCCTTCAAATAGTAATTTCTACGGTGCTGGAGATACGGATTTGCTTGTAACGTGGCTTTATAAATTAACAGTAGAAGCTGCTGATTATAATTTAGCTTCTGTTATTGGGATTATCACATTCGTTCTTAGTGCGGCATTCTCATTGTTTGCTTATACACGTACAAATTCTTATAAAGAAGGGAGCAAATAATATGAAAAAAGCTACGATATGGCCTAACTTGTTGTTGGTAGTACTTGGAGGTATTTGGATTTTTCCAATAATCTGGATTGTTTTAACGGCTTTTAGAGCGGAAAGTGGACAGTTTGTTTCGTATTTCTTTCCGAAAGAGTATACACTAGATCACTTTGCATATCTATTTGAAAATCATGAAAATTTCCCTTTTATGTTATGGGTGAAGAATACAATGATTGTTGCGGTTTGTTCTTGTTTGTTAAGCACTTTTATAACAGTTTCAATGGCTTATGTGTTATCTAGACTTCGGTTTAGATTTAAAAAGACAATGTTAAAAACGGCACTCGTTTTAAATATGTTTCCTGCTTTTATGAGTATGATAGCCGTTTACTATATTTTGAAAGCATTTGGATTAACACAATCTCTAACGGCACTTGTCTTAATTTATTCATCTACAGCGGCATTAACTTTTTACATTGCTAAAGGCTTTTTTGATACGATACCAAAATCTTTGGATGAATCGGCAATGATGGATGGCGCGACCAAGTTAAGTATTTTTACAAAAATAACGTTACCGATGTCTAAGCCAATTATTGTTTACACGGCTTTAATGGCGTTTATGTTACCATGGATGGATTTTATTTTTGCAAAAGTGATTATGGGAGATAATGTACCTAAATATACAGTTTCCATAGGTTTATATTCTATGTTGAATCAAACAACAGCTAATACGATGTATACGACATTTGCGGCTGGCTGTATATTGATTGCAGTGCCAATTACAATACTGTTTATTTATTTACAAAAATATTATGTTGAAGGCATTACCAGTGGTGCTGTTAAAGGATAGGAGATAAATCAATAATGAAATTAACAGAAGCAAAAGAATGGTGGAAAGAATCGGTCGTTTATCAAATCTATCCACGTAGTTTTCAAGATTCCAATGGTGATGGCATTGGAGATATTAGAGGGATTATTGAACGGCTTCCTTATTTAGCAGATTTAGGAATAAATGTGGTTTGGCTTTGTCCGGTCTATAAATCGCCTATGGATGATGGTGGCTATGATATTTCTGATTATTATCAGATTGATCCAATGTTCGGCACAATGGACGATATGGATGAATTAATTGAAAAAGCTGGCGGATTAGGAATAAAAATATTAATGGATTTGGTGGTTAACCATACGTCCGATGAACATGAATGGTTTCAAAAAGCATTGGCTGATCCAAAAAGTAAATACCGTGATTATTATATTTTTCGAGAAGGTATAAATGGGAATCCACCTAATAATTGGCGTTCTTATTTTGGTGGCTCTGCATGGGAACCTGTGCCTAATGAGAGTAACATGTTTTATCTACATGCTTTTTCTAAAAAACAGCCTGATTTAAATTGGGAAAATATTGCGGTTCGTAATGAATGTATCCAAATGATTAATTGGTGGCTTGAAAAAGGTTTAGGTGGATTTAGAATTGATGCTATTTTAAATTTGAAGAAAAGAATTGAATATGGTGTTTTCCCAGCGGACGGAGAAGATGGGTTAGTATTCATTGGTCATTGGATTTTAAATCAGCCTGGGATTGAGGAGTGGCTAAATGAAATTGATGAGCTTACATTTAAAAAACACAATGCGTTTACTGTGGCTGAAGCAGATGTACCAGAAGAAAGACTCTCTGAATATATAGGCAAAAATGGTCATTTCCGTATGGTCTTTGATTTTAGTTATACAGATATTGATACGCCTGAAACCGGAGAATGGTTTAAGCAGTCGAAATGGACTGTAAAAGAATTGAAAGACAAAATAATGATTAATGAATTGATAACACAGCGAAATGGTTGGGGTGCCAAGTATTTAGAGAACCATGATCAGCCACGTTCGATAAATAAGTATTTACCACAAGAATATCAAGATGACCGTAGTAAAAAAATGTTAGCCGTTTTATTTATAATGTTACACGGAACTCCTTTCATATACCAAGGTCAAGAGATTGGTATGAGTAATATTCGAATGGATAGTATAACCGATTATAATGATATTGCCACACATGATCAATATCGTCGTGCTCTTCTTTCTGGAATGAGTCCTGACGAGGCACTTGAATGGATGTACCGTCGCAGTAGAGATAATTCGAGAACGCCAATGCAGTGGACTAATCAAAAGAATGCTGGCTTCTCAAATGCGGATGAGATTTGGTTGAAAGCCAATCCTAATTATCATGAAATTAATGTTGAGCAGGAACAAATGGATGAAACATCTGTATTAAATTTTTACAAGAAATTAATCCATTTAAGAAGTGATTTTAGTAAATATAAAGAAGTAACAATTTATGGTGAATTAGTGCCGGTGGAATCAAGTGATACAGTTATTGCCTACAAACGGATAATAGATGACAAAGAGCTCTTAATAGTTGTGAATTTTTCGGATGCTGAAGATCAATTATTCACAGAAGGCTGTTATGAACAGATAATTGCCAATGTGGAGTTGCCAAAAATTATGGAAAATAAATTTATTTTACCCGCTTATACAGGCGCCGTTTTTTCAAAAATTTTGGAGGTAGAGTGATTGCAAATTAAAAATAAAGCGATGTTAATTACTTATTCTGATAGTCTGGGTCGAAATATGGAAGAACTTTATCAAGTGATGGAAACTTATTTTGAAGATGTTGTAGGTGGAATTCACTTATTACCATTCTTTCCATCTACTGGAAATCGAGGGTTCGCGCCAACTGATTATACCATTGTAGAAAGTAAGTTAGGATCTTGGGAAATGGTCGAAAAACTAGGTGAAAAATATTATTTAATGTTTGATTTTATGATTAATCACATTTCTCGAAAATCTCACTTTTTTCAAGATTTTAAAAAAGCGCATGATAGCTCAAAATATAGAGATATGTTTATTCGGGTAAATGAGTTTTTTCCACCAGGCAGACCAAGTGAAAAAGACTTAGACTTAATCTATAAGCGAAAAGATAAAGCGCCTTTCCAAGAAGTTGAGTTTGCTGATGGAGAAACAGAGTTAGTCTGGAATACATTTGGTGAAGAACAAATTGATTTAGATGTTACAGCAGAAGTTACAAAGGAATTCATTCGCCAAACAATAGAAAATATGGCGTCGCACGGTTGTTCCATCTTACGTCTAGATGCTTTTGCTTATGCTATTAAAAAATTAGAGACTAATGATTTTTTTGTTGAACCTGAAATTTGGAATTTGCTGGATGAAGTGAAAGCAGAAGCTAAGAAGTATAATATGGAATTATTACCAGAAATTCATGAGCATTATTCAATTCAAATGAAAATTGCGAACCATAATTATTATATTTATGATTTTGCGCTACCAATGGTTATGCTTTATTCATTATACAGTGGACGTGCGGATCGTTTAGCGAACTGGTTGAAAATGAGTCCTATGAAGCAATTTACTACATTAGATACACATGATGGCATTGGAGTTGTGGATGCCAGAGACCTATTAACAGACGAAGAACTTGATTATACATCAAAAGAATTATACAAAATAGGAGCCAATGTCAAAAAAGTATATTCCTCCGAGAAATATAACAACTTGGATATTTATCAAATTAATAGTACGTACTATAGTGCTTTAGGCGATGATGATAAAAGTTATTTGTTGGCGAGAGCGATTCAATGTTTTGCACCAGGAATTCCGCAAATATACTATGTTGGATTACTAGTGGGTAAAAATGATATTGAACTTTTGGAAAAAACGAAAGAAGGACGTAATATCAATCGCCATTATTACACAGTAGATGAAATTGCCAAGGAAGTAGAAAGACCAGTTGTTAAAGCATTAAGTAAGCTACTTCGATTTAGAAATAATTCTGAAGCATTTGATTTAGAGGGTAGCATAGAAGTGCAAACACCAAATTCAAATAAAATAGTAATTATTCGCAAAAATAAAACCGAAAAAATAGTAGCAATCTTAACAGCGAATTTAATGACTAAATCATTCCAAATTACCGAAAACGAAAGAAATATTGCCATTTAATTATAAATAGACACGAATGAGGTCTCTCGTTCGTGTTTGTTTATATTTTCTATTGACAACGGCGCCTGATTATTGTATTATTATATAATGCCAAAAGGATCAGGACTATTTTTGTGTGTTTATTATTAAGTTGAAATGCTGTTGAAAATAAAGCATTTGCAAGCGATTTTGGCAAAATAGAAGACATAGATGTGGCTTTCAAAAATACAAAACGGAATCGAATTTTTCCGTCTTGTACTGACACTTTTAAGGAAAATTATTTTCTAGGGAGTTTCAGCAATATGAAATCCGCTTTCTTTTTGTCTAAATAGAATATTTTTCGTACGAAAGTTCCACTTAAGTTAACTATGGAAATGCTTCTTGGATGCGTGTTTGCAAGCCAAGATTAGAAACAAGAAGGAAAATTTTGATGAACGGTGTTTAAGCCAGTATATTTTGCACGTAGCAAAAAAACTGCCAGCGTCTTAAACCTCGGATACGGAAGGTTCCATTGTTTTCGCAGCCATAATTAACAAGTGTGCTTATAAATTTTTTAATTAATTTGAGGGGTGAATAGTTTGTCAGGACATTCAGGACATGATGTAAAATATGGACGGCATCGTACGCGTAGAAGTTTTGCGCGAATCAGTGAAGTACTTGAATTACCAAACTTAATTGAGATTCAAACAGCTTCTTACCAGTGGTTCTTAGATGAAGGACTACGTGAGATGTTCCGCGATATTTCGCCAATTGAGGATTTTGCGGGTAATTTATCTTTAGAATTCATTGATTACGATCTTGGAGAGCCGAAATATTCGGTAGAAGAATCTAAGAACCGTGATGCAAACTATGCGGCTCCACTGCGCGTGAAGTTGCGCCTAATCAACAAAGAAACCGGCGAAGTGAAGGACCAAGAAGTATTTATGGGTGATTTCCCGCTAATGACTGAAATGGGTACGTTCATTATTAATGGGGCAGAACGTGTTATCGTTTCCCAATTAGTTCGTTCTCCAGGTGTTTACTTCAATGGAAAACTAGACAAAAATGGTAAAAAAGGCTTTGGTTCTACTGTCATTCCTAACCGTGGGGCTTGGCTTGAGTATGAAACAGATGCTAAAGATGTTGTACATGTTCGTATCGACCGTACACGTAAATTACCAGTAACTGTTTTACTTCGTGCACTAGGCTTTGGTTCCGATCAAGAAATTATTGATTTAATCGGAGACAATGACTATCTGCGTAACACACTCGAAAAAGACAACACTGACAACGCTGAAAAAGCACTTCTAGAAATTTATGAAAGATTGCGTCCAGGTGAACCGCCAACAGTTGATAACGCTAGAAGCTTACTCGTTTCTCGTTTCTTTGATCCAAAACGTTATGATCTTGCAAGCGTTGGACGTTATAAAATCAACAAAAAATTACATCTAAAAAACCGTCTATTCAACCAAACTTTAGCAGAAACTTTAGTAGATCCAGAAACTGGTGAAATTATCGCTTCTAAAGGTGACATTTTGGATCGTCGTAATTTAGATCAAATTATTCCTAATTTAGAAAACGGTGTAGGTTTCCGCACGCTTCGTCCAACTGATGGAGTGATGGAAGATAGCGTACTCGTTCAATCTATTAAAATCTACGCGCCAAATGATGAAGAAAAAGAAATCAACATCATTGGTAATGCTTATATTGAAGAAAACGTAAAACACATCACGCCTTCTGATATCATTTCATCCATTAGCTATTTCTTTAACTTGCTACATGGTGTTGGCGATACAGATGACATCGATCACCTAGGTAATCGTCGTCTTCGTTCTGTTGGTGAACTTTTACAAAACCAATTCCGTATCGGTTTATCCCGTATGGAACGTGTGGTTCGTGAGCGTATGTCTATTCAAGATATGACTACAATTACACCGCAACAATTAATTAATATTCGCCCTGTAGTTGCTTCTATCAAAGAATTCTTCGGTAGCTCGCAGTTATCTCAGTTCATGGATCAAACAAATCCACTTGGCGAACTTACGCATAAACGTCGTCTTTCAGCGCTTGGACCTGGTGGTTTGACGCGTGAACGTGCTGGTTATGAAGTACGTGACGTGCATTACTCTCACTATGGCCGTATGTGTCCGATTGAAACGCCAGAGGGACCAAACATTGGTTTGATTAACTCCCTTTCTTCCTTTGCAAAAGTAAATAAATTCGGCTTTATCGAAACACCTTACCGCCGCGTTGATCCTGAAACAAACCGTGTGACAGATAAAATTGATTATCTAACTGCGGATGAAGAGGATAATTACGTAGTAGCGCAAGCGAACTCGAAATTAGACGAACAAGGTACTTTCACAGAAGAAGAAGTTATGGCTCGTTTCCGTTCAGAAAACTTAGCGGTAGAAAAAGAACGTATTGACTACATGGATGTATCGCCTAAACAGGTTGTATCTGTTGCGACAGCATGTATTCCGTTCCTTGAAAACGATGATAGTAACCGTGCGCTAATGGGAGCGAACATGCAACGTCAAGCAGTTCCTCTTATGCACCCTGAAGCTCCATTTGTTGGAACAGGTATGGAACACGTATCTGCAAAAGACTCTGGTGCTGCTGTAACTGCCAAACATGACGGTATTGTAGAACACGTTGAAGCTCGCGAAATCTGGGTTCGTCGTGTATCTTTAGTTGATGGCAAAGAAGTAACTGGTGGAATCGATAAATATACTCTACGTAAATTTGTTCGTTCTAACCAAGGTACTTGTTATAACCAACGTCCAAACGTAGCAGAAGGTGACCGCGTTGTTAAAGGAGAAATCCTTGGTAATGGTCCATCTATGGATTCCGGTGAACTTGCACTTGGTCGTAACGTACTTGTTGCATTCATGACTTGGGATGGCTATAACTACGAGGATGCGATCATCATGAGTGAACGTCTTGTAAAAGATGACGTTTATACTTCGATTCATATTGAAGAATTTGAATCAGAAGCTCGCGATACCAAACTCGGACCTGAAGAAATGACTCGTGATATTCCAAATGTTGGGGAAGATGCTTTACGCGACCTTGACGAACGTGGAATTATCCGTGTTGGTGCTGAAGTAAAAGATAACGACCTTCTAGTTGGTAAAGTAACACCAAAAGGAGTTACTGAATTAACTGCAGAAGAACGTTTATTACACGCTATCTTTGGTGAAAAAGCACGTGAAGTTCGTGATACTTCATTACGTGTACCTCATGGCGGCGGCGGAATTGTGCTTGACGTGAAAATCTTTACACGTGAAGCGGGAGACGAACTACCACCTGGTGTAAACCAATTAGTACGTGTTTATATTGTACAAAAACGTAAAATTCACGAAGGCGATAAAATGGCCGGACGTCATGGTAACAAAGGGGTTATCTCTCGTATTTTACCAGAAGAAGATATGCCATTTATGCCAGACGGAACTCCTGTTGATATCATGCTTAACCCACTTGGGGTGCCATCTCGTATGAATATCGGACAAGTACTTGAGCTTCATTTAGGTATGGCTGCTCGTGCTTTAGGAATTCATGTTGCAACACCAGTATTTGATGGTGCGAATGAAGAAGATGTTTGGAGCACTGTGGAAGAAGCCGGTATGGCCCGCGATGCGAAAACAGTTCTTTATGACGGACGTTCTGGTGAAGCATTTGATAACCGTATCTCTGTTGGTGTAATGTACATGATCAAACTTGCCCACATGGTTGATGATAAACTACATGCTCGTTCAACTGGACCTTACTCTCTAGTAACACAACAACCGCTTGGTGGTAAAGCACAATTTGGTGGACAACGTTTTGGTGAGATGGAAGTATGGGCACTGGAAGCTTATGGTGCTGCATATACCCTTCAAGAAATCCTAACGATTAAATCCGATGACGTGGTTGGTCGTGTGAAAACTTACGAAGCGATTGTTAAAGGCGAAAGCGTTCCAGAACCTGGTGTGCCAGAATCCTTCAAAGTACTCATCAAAGAGCTTCAAAGTCTTGGAATGGATGTTAAAATGCTATCTGCAGACGAAGAAGAAATCGAGATGCGTGACATGGATGATGACGACTTTACTAATCAAAATGATGCCTTCAATATCGTACAACCGGAAAATGCAGCCGCTGAAAAGACTGAGTAATTCGGTTCGATAATTGAGACTCCAAAACAATAAGAAACAATGATTTGTTTTTTGCAAAATATAAAATTAAGCGATCGCTAAGACTTTTCCTAAAAGTCGCGGAAGTGTGCAGGAATTCCTAAGCACTTCCTAAAAAGCGAATGCTCCAAACTAATTTAGGAGGTTGGGCACTTGTTAGATGTTAATAATTTTGAGTATATGAAAATCGGTCTGGCATCTCCAGATAAAATTCGTTCATGGTCTCATGGTGAAGTAAAAAAACCTGAAACCATCAACTACAGAACGCTGAAACCAGAACGTGACGGCTTATTCTGTGAAAGAATTTTTGGACCAATGAAAGACTGGGAATGTTCTTGTGGTAAATACAAACGTGTGCGCTATAAAGGCGTAGTTTGTGACCGTTGTGGAGTAGAAGTAACGAAATCAAAAGTGCGCCGTGAACGTATGGGCCATATTGAACTCGCAGCTCCTGTATCCCACATCTGGTACTTCAAAGGAATTCCAAGCCGTATGGGTCTTGTTATGGATATGTCACCACGTGCATTAGAAGAAATTATCTACTTTGCATCATATGTGGTTACAGAACCAGGCGATACTCCACTTGAAAAGAAACAACTTTTATCTGAACGTGAATACCGCGTTTATCGCGAAAAATATGGTAAAGGTTTCTCCGCTGGTATGGGAGCAGAAGCGATTAAAAAAATTCTATCCGATATCGACTTAGAAAAAGAAACAAATGATTTAAAAGAAGAACTAAAATCTGCACAAGGTCAACGTCGTACTCGTGCAATTCGTCGTTTAGAAGTTATGGAAGCTTTCCGTAACTCAGGAAACAATCCAAGCTGGATGGTGCTTGACGTATTACCAGTTATCCCACCAGAAATTCGTCCAATGGTACAACTTGAAGGTGGACGTTTTGCAACAAGTGATTTGAATGACTTATATCGTCGGGTAATCAACCGGAACAACCGTTTGAAACGCCTACTTGATTTAGGTGCGCCAAACATTATCGTGCAAAATGAAAAACGGATGCTACAAGAAGCTGTTGATGCATTAATTGACAACGGTCGTCGTGGTCGTCCAGTAACAGGTCCAGGTAACCGTCCTCTTAAATCCCTTTCTCATATGCTTAAAGGGAAACAAGGTCGTTTCCGTCAAAACTTACTAGGTAAACGTGTCGATTATTCTGGTCGTTCCGTTATCGTAGTTGGACCTAACCTAAAAATGTACCAATGTGGTCTTCCAAAAGAAATGGCACTTGAACTATTCAAACCATTTGTAATGAAAGAACTAGTTGGACGCGGCTTAGCGCACAACATTAAGAGTGCTAAACGTAAAATCGAACGTATGTCACCAGAAATTTGGGACGTATTAGAAGAAGTTATCCGTGAACATCCGGTATTACTTAACCGGGCACCTACGCTTCACAGACTTGGTATTCAAGCATTTGAGCCAACTCTAGTTGAAGGTCGCGCAATTCGTCTTCACCCTCTTGTATGTACAGCTTACAACGCTGACTTTGATGGTGACCAAATGGCGGTTCACGTTCCTTTATCCGCAGAAGCACAAGCAGAAGCTCGTATATTAATGCTTGCAGCTCAAAACATTTTGAACCCTAAAGATGGTAAACCAGTTGTAACACCTTCCCAAGATATGGTGCTAGGTAACTACTACCTTACTTTAGAACGTGAAAATGCTGTTGGTGAAGGTACTATCTTCAAAGATATCAATGAAGCGCAACTTGCATATCAAAACGGTTATGTACACTTACATTCACGTATTGCTGTATTTGCTGGTTCGATTCCAAATGAACGTTTCACTGATGAACAACGCAATCAATTATTAATTACGACTGTTGGTAAACTTATTTTCAATACAATTTTACCTAAATCGTTCCCTTATATTAATGAACCAACGAAATTCAACTTAGAAATCGAAACACCATCGAAATATTTCGTTGATACAACAACAGATGTTCGCGCTCATATTGCGGCACAAGAACTAATTGATCCATTCAAGAAGAAAATCCTTGGTAACATTATCGCGGAAGTCTTCAAGAAATTCCATATTACTGAAACTTCTAAAATGCTTGACCGTATGAAAGATCTTGGCTTCAAGATTTCGACTAAGGCCGGCATGACAGTAGGTATTGCGGATATCTTAACACTTGAAGAAAAACATGAAATTCTTGAAAAAGCACATGATACTGTTGAAAAAATCACTAAATCATTCCGTCGTGGTTTGATTACAGATGATGAAAGATACGAACGCGTTATCGCTGTATGGAATGCTGCTAAAGACGAAATCCAAGGCAAACTGATCTTGAGTTTAGATCGCTTAAACCCAATCTTCATGATGCAAGATTCCGGAGCTCGTGGTAATATTTCCAACTTTACACAGCTTGCAGGTATGCGTGGACTGATGGCTGACCCATCCGGACGTATCGTAGAATTGCCGATTACATCTAACTTCCGTGAAGGTTTAACGGTCTTAGAGTATTTCATTTCTACCCATGGTGCGCGTAAAGGTCTTACCGATACAGCCCTTAAAACTGCCGATTCTGGTTACCTTACTCGTCGTCTTGTTGACGTGGCTCAAGATGTTATCATTCGTGAAGACGATTGTGGCACTGACCGCGGTCTTACAATTAAGGCCATTCGTGAAGGTACTGAAATCATTGAACCACTTGAAGAACGTCTAGAAGGTCGTTATTCTCGTAAAACTATTCGTCACCCAGAAACAAAAGAAGTTATTGCTCGTGAAAATGACTTAATTACAGAAGCAATTGCAACTCAAATCGTTGAAGCTGGAATTGAAGAAGTAACTATTCGTTCTGCCTTCACATGTAATACTAAACATGGTGTATGTAAAAAATGTTATGGTAAAAACTTGGCAACTGGTACAGAAGTCGAAGTTGGAGAAGCAGTTGGTATCATCGCTGCCCAATCTATCGGGGAACCAGGAACTCAGCTTACTATGCGTACATTCCATACAGGTGGGGTTGCCGGAGACGATATCACGCAAGGTCTTCCACGTATTCAAGAAATCTTTGAAGCACGTAATCCGAAAGGGCAAGCTATCATCACTGAAGTTGGTGGTGAAGTAGTTTCTATCGAAGAAGGTCGTGATCGTCAACAAGAAATCACTATCCAAGGTACAGATGACCGCCGTTCTTACAACATTCCTTACACTGCTCGCCTGCGCGTAGAAGAAGGAACAATTGTTGAACGTGGGGAAGCTCTGACAGAAGGTTCTATTGATCCTAAAGCCTTGATCCGTGTTCGTGACGTTTTATCCGTTCAAGAATATCTACTTGCTGAAGTACAAAAAGTTTACCGTATGCAAGGGGTAGAAATTGGCGATAAACACGTTGAAGTTATGGTTCGTCAAATGTTACGTAAAATCCGCGTAATGGATACTGGTGATACAAACATCTTGCCAGGTACATTAATGGATATTCATACGTTTACAGAAGCCAACCGTGAGGCTATCTTAAGTGGTAGCCAACCAGCAACAGGTCGTCCAGTTCTTCTAGGGATTACAAAAGCTTCCCTTGAAACTGATTCCTTCTTGTCTGCTGCATCATTCCAAGAAACAACTCGTGTCTTGACAGATGCTGCAATCAAAGGAAAACGTGACGAACTTCTAGGACTTAAAGAAAATGTTATCCTAGGTAAACTTGTTCCAGCTGGTACAGGTATTGGTCGTTACCGCAAATTGAAATCCGAAGTTATTAAAGAAACAGCTGAAGTAACTGACGAAATCACAAATATTTAATTTTCTAAGCCAAGTGTACCATTCGCGTACACTTGGTTTTTTTTGTTATACTTTTAAAAAAGGAGTGAAGTGATTTGATTACACATGTTATTTGGGATATGGGCGAAACATTAAATACTGTGCCAAACTCAAGATACGACCATCACCCTCTTGATACTTATCCGGAAGTAGTGCTTCGTAAAGATGCTATAGAAACACTTGAGAAAGTAAAGCAACTCGGATTCAAACAAGCCATTCTGAGCAATACTGCAACAAGTGACACAGAAGTGATTAAACGCGTGCTAACAAATTTTGGCATTATTGATTATTTTGACTTCATTTACGCATCCAATTCTGAACTACAACCAGGAAAAATGGAAAAGCCAGATAAAACTATTTTTGACTTTACCTTAAATGAGCTTAATATTGATAAAACAGCAGCGGTAATGGTCGGAAACACATTCGAAAGTGATATTATTGGAGCGAACCGTGCAGGTATCCATGCTATTTGGTTGCAAAATCCAGAAGTCTGTCTTCAAGAAGAGCGTTTGCCCCTTGTCGCTCCGCCATTTGTTATACCAGTTTGGGACTTAGCAGATGTTCCCGAAGCTCTTTTATTATTAAACAAAATTTCTTCTTGACCTGTAATGCATTACATAGATTAAACTTGAAAAGTAGAAGAGATTAGCCGGAAGGGGCGAAAGAAATGACTGAAGTGAAAAAACAATTTCCAAAAGGATTTTTATGGGGTGGAGCAACTGCTGCAAACCAAGTTGAAGGCGCTTACGATTTAGATGGTAAAGGCCTTTCCACAGCAGATATGGTAAAATTCATTCCGAAAGAAGAACGCACACAAGACCACGCATTAGATGTATCTAAAGCTGAGATCGAGGCAATTATCGCAGGGAAAGTAGATGCAAGATTCCCTAAACGTGAAGGCGTTGATTTTTATCATCATTATAAAGAAGATATTGCCTTATTTGCCGAAATGGGCTTCAAAACTTTCCGTCTATCATTAAACTGGGCGCGAATTTTCCCGAATGGTGATGACAAAGAGCCAAATGAAAAAGGCCTTGAATTTTATGATAAAGTGTTTGATGAATTATTAAAATATGACATCGAGCCACTTGTGACACTTTCTCACTATGAAACGCCTTTAAACCTTACTTTAAAATATAACGGTTGGGCTGATCGTCGTGTTATCGGATTTTTCACGAATTATGCAGAAACAGTTTTTAAACGTTATAAAAATAAAGTAAAATATTGGTTAACTTTTAACGAAATCAATGTTATTTCACTTAGCGCATACACTGGTGGCGGGGTGCTTTTAGAGGATGCGAAAAACCCGCTGGAAGTTTCTTACCAAGCGGCTCATCACCAATTCGTAGCTAGTGCACTTGCGACAAAATTAGCTCATGAAATTATTCCAGGCGCACAAGTTGGTTGTATGTTAGCTCGTATGGCAACATATCCTGCGACGAATAATCCTGATGACATCTTAAAAGCACAATATGAAAATCAACAAAACCTATTCTTCACAGATGTTCACGCTCGCGGAGAATATCCAAGCTTCATGAACCGTTTCTTCCAAGAAAACGATATTCAAATCGTAAAAGAAATTGGCGATGATGAAATTCTAAAAGCACATACCGTTGATTTCATCTCATTCAGCTATTACATGTCCTTGTCCGCAACAGCTAGTCCAGAAGGCGACCGCTCTGCTGGGAACTTAATGGGCGGCGTGAAAAATGAATACCTTGAATCATCTGATTGGGGTTGGCAAATTGATCCTAAAGGTTTACGCTGGACATTAAACGATTTGTATAGTCGTTATGAATTACCACTTTTCATTGTAGAAAATGGTTTAGGTGCATATGATACAGTGGAAGAAGATGGCAAAATCCATGATGATTACCGAATTGAATACTTGCGCAAACACATCGAACAAATGAAAGAAGCAATTGCTGATGGCGTAGACCTAATTGGCTACACAAGCTGGGGCCCAATCGACCTAGTAAGTGCCTCCACAAGCGAAATGTCTAAACGCTACGGCTTCATCTACGTAGACCAAGATGACTGGGGCAAAGGAACACTAGAACGTTCTCGCAAAGATTCCTTCTTCTGGTATAAGAAAGTAATTGAAACAAATGGTGAAGATTTAAACTAATAGAAAAATTGCAGTCCCACTTAGGTGGGGCTGTTTTTTGCGAATCTAAAAGTGAATTATATATCATTTACGGATAATAAAGTTTGAAAATACCAAAAAATAGCAAAAAATTCTAAAAATAATGATTAAATTTACCTATATTGTATTGAAGTTCACAATATCCTATGATATAATTTTTCAGATGAATGAAGAGCGAACTAAAGGGAGGAAACAACATGAAAAAAACACGTGTAGAATGGCTAATTATTTTAGCTGTTGCTAGCTTAATTGTTTCTATAGTTGGAGTATCTGTATCAGTAATACAACAGAGATATTCTGTACGGGGAGTAGATTCTAGTTATCAGTGGAAAAGCACATTTCAAAAAAATCAATCTGTGTGCGCAATTGCTACAAAAAGACACTGGACAAAGGGCAGTGTCAAATATGGTGTAAACCAAACATTAGGAACACCCAAGACAAAATATAGCATTTATTCTAAAAAAGATAATCAAGCATATAAGTTGATGTATAGTAATGGATATACGTCAAAGAATAACACATATTATGGAGAATACTACGGGCATTATGCAGCGGGGAAAGAAAAATATTCGTATAAGTTAGAAAAAAGAAATAATAAAAATGTGAAATCTCAATTAATTGTAGATTTATTTGTAATGTAGTTACATCATGGGCTCTTCATTCATCTAGAAAATAAAAGGATAAATTAATTTGGATATAACTAAGAACGGAATATACATAATTGTTGGCGTAAACGGGGCTGGAAAAACGACATTAGCAAAAAAAATACTAGCATCTAATAGAAATATTTGTTGTATGATGAAACAAGATGATAATCAAATATTAGAGCATGAAACTGTGTTGACGAATATTACTATGAATGAGATTTCGGATGAACGAGCTATTAATTTCTTGAAAGAAAAGCAATTAGAATATTTATTAACCAAAAAAAGTAAATTTTTAAGCGGTGGTGAAAAAAGGCTAATTAATCTTTTGAGAGTAGTTTTGTCAAATCAGGAAGTATTGATATTAGATGAGCCATCTAATGATTTAGATATGGATGTTTTTGATAAAGCAAAAGAAATAATCTATCAAGCAGCTAAGAACAAAATAGTTCTCCTAATCACACATGATGATCGCTTTATTAAATATGACAAAAAATTAGAAGTTACAAAAAGTAAAATATATGATACAAATGAAAAAAAATATGTTGATGATATTCACTTTAAACAAGAAGGGGTAAATGAACGAACTATTAAAATAAAACCTAGAAAAACGTATTTCTTGTATATCTTTTATCTGTTATGCATGACGATTTTTTTTATTTTTTTAGTTAGCTTATTAGCAGCAAATAATGAAGAAACAAAGCCAACAAGTAAAAAAGGGACATATCAGCTCGCAACTCTTTATAGTGCTAATGCTTCTTCCTATGACAATATTGAAGCCATTAATACAATGCTTATACAATCAGCAACGAAATGGAATAAAGCAAAATATTTTGATGTGGAAAAACGTATTAATGAAGATGAGTATTATGAAGAAGCGATTAATTTGAAAAAAAATACTTACCAAGACTTAATATTTTTGGAGTTTTATAATCCGGAAACAAAAGAATTTATGAATATTCAAGCATTAACGATGGAATATTTACAACAAAACTTAAAACTTAAAGAAAATGTAGAACTTATTAGTGACGATGAAAATTACTATAAAAATAGCGAGAATCCGTCTTTTTATTTAGCAGACAATATAGTTTTAACACAAGAGAAAATAACCCAAATAGAGTCTTGGGGTTATAAGATTCGTACTAGTGATACTTTGGAACCAAATCAGATAGAAGTAGATTTTAATCCTGCTTTATATTCGAGAATTTTAGCAAAAATCAATCAAAGTGATGTTTTGATTACAGAAGCTCGTGTTAAATTAAAAGAAAAAGCTTCATTTTATGACTTTGTAGCAGATAACAAATTATACGCTAAAAAAATGTTTATTAAAGGATATGAGCCTGAGTTATTAAATGCAGAGATTAATCAATATAGTAATACAATGAATTTAATAAAAAAAGTATTACTTATTATTAGTTTGCTATTGTTATTGCTCCTAATTTTACTATTCATGTATGAGGCTAATTACAAAAATAGTTATAGTACTTTGGCTTATTACGGTTACAATAAGAAAGAGTTACTTGAACATAGAAAAAAAGCATACCTAACAACAAAATTCAAATTTTTTTCAATCATTACTACGTTTATTTATATGATAATAATGTGGATTTTTGTTCATTCGTTAATTAACATAACAATTATAGGCGTGACAACTTTATTCTACGCATTTGTGTATATCATTACCCCTTCAACCATTAAATACAACATCAGAAAGGCAATTATATGACTAAAATAAATAAATTTAGTATTTTTTCTATCAAAGAACCAGGAATATATACTATTGGCGGAGTTAACGGAAGTGGAAAAACAACTTTTATTGAAAATGAATTAAAAGATAATACAAAAAAAGCAAAAGATGTAGCTTATTTTTCACAAAAAAACTGGAAATATAAAACAACAGTAGAGAAATATTTGCATTTTCCAAAAACAAACCCTCAGTTGGTAGAAAAGTATTGTGAGGCGTTCTCAATTGATAGTTATTGCTTAGACAAAGATATTCAATCATTAAGTGGCGGCGAGTTTGTTAAAGTAGAGTTAGTTAGAACATTATCTTTAGATACCCCCATACTAGTTTTCGATGAGCCTACTAATAACCTAGATAATGGTTCTTCGGAGACGTTGGCCAGCATCTTAAGCGAACTATCTAAAACGAAAATAATTTATTTAGTGAGCCATGATGCACGCCTTGGAAACTTATTTGAGAAAACTATTCTTATAAATAAACTAGAAATTGAAGTTTCACCTTTAATTCAATTAAAGAATAAGGACATACCGATAAGGGAAAAGAATGTAGTAGCGAATAGGAGAATTATCACCTACTTATTAAAATCAAAATTTAATTTTTTGATGTTGGCTTTGATTATAGTTTTGTCTATCTTATTAACTAATATCGTCTCTACTATTATTGCTCGCTCAGTTCCAATGGATGAGGAATTAGCAAGTGATTATAATTTTGAAATGTTGGATGTTGCGGAGAATTATTCTAGATATTTTAATATTGAAATGACTGATAATGAAATTGAAGATGAATTCCAAAAACCTAATCATCTCACTACAAATGAATTAATAAAACTGCAAGAAAAAAAATATGTTGAGCAAATTTATGTTGTAGATGAAAATTATATAAATGGACTTACATTAGATGATTCCAAGTTCGAAGTTCTTGGGCTTCCGGAAATAATAACCAATTCACCTAGTTATATTAATGCATTCCCTGTGACTAAAATTCATTTAATCAAGGGGCGTTTTCCAAAAGATGGTGCAAAGGAAATTGCATTATCCTATGGTAATTTAAAAAAGTTTTTCCAAGATGATTCAAGTGAAGAATCGTTTATAGGAAAGAAAGTGAAATTTGAAGGAGATTATTATAAGATTGTAGGTATTGTTAACTCACCTGTAGCTGCAATCTCTTACTCAAAACAAGCACAAAAATATGGTGCGGTGGAAGTTACGGATAAATCTGCTGAGAAGCTTAATAGTATATTGACAAATTTGGAAAAGCAAGGATATGACAATCCTAATTTCTATATTATTTCTATGAAGCTAGCTGATAAAGACCAACATGAACTATTAAGTTATTTAAAAAAACATGGACCTAGTTATCAATATAGTTCTAATTATATATATGGTGAGTTACAACTATCTTTCTATAAAGAAAACTTGAAAAAAATCATTCCTTTATCAGTAGTGTTTTCTCTTATTGTGGCTGGATTAATTCTCATCTTTGGAAGAAAATCATTTAGTTTAATTAATGGATTTTTAAATGATATGTCCAATTTGAATTTTAGACCTAGGGTGAACAAGGGGTTTATTTATTTGATAATGTTATTCGATTTTTTAATATGTATACCAGCATGTCTATTAGTAAATCAACTTATTATTGGACATAGTATTGGGATGATTATGCTACTGCCAACTTTAGTAATTTCGTTAATCATTTTTATGCTAACATTGCTATTCATGAGCTACCGGGATAAAAAGAATGATTTTAGAAATTTATAAGAGTTGGATTATAGTGCTTGTATTGCACGAACTGACGCACATATTCTTTGTGGTTCTTTTCAGAGGGAAAATAGATAAAGTGATAATTGGCAACTTTATTTTCCTTCACATAAAAAAAGTGGCTATTTCGCCCATTGTTATCAATTGTTCGGTGTCATTTGAAGAAGATAAGAATTGGGGTATAGTTAAACAAGCGCTTATTTTACTAATGCCAGCTATTGTGAATTTAACAATGGGTATATTGTTGGGCTATAATTTTATATTCATAAAAATTTTCAGCATATTTATTGGTATAAATTCATTGCTGCCAATTCCTTACTTACAAACAGATGGCTTTCTTATGTTTGAAGAGTTACAGAAAATTTATAAAAGACGTAAAAAAAGCCAGCAATAAATTTGTGAGCCTTTATTCCACTTCTTTCTTTGTTTCCTCAAAAAAAATTAGGGAAAATATATGATGAATGATATAGAAAGAAGGCGTAAAATATGGATCAACAAAAAAAGATTCAAATTTTAAAGGACATGGTAAATATTGATTCGACTAATGGGCATGAAGAACAGGTTGCGAATTATTTACAGAAGTTGTTAGCTGAATATGGGATTGAATCTGAGAAAGTGCAGTATGATGAAGACAGGGCAAGTCTTGTTAGTGAAATAGGTTCTAGCGATGAGCAAGTTTTGGCTTTTTCAGGGCATATGGATGTGGTTGATGCAGGAGATGTGTCAAAATGGAAGTTTCCTCCTTTTGAAGCAACGGAGCATGAAGGGAAAATATACGGCCGTGGTGCCACGGATATGAAGTCAGGTTTAGCAGCGATGGTCATTGCAATGATTGAGCTGCAAGAAGAAAAGCAAAAACTAAATGGGAAAATTAGATTATTAGCTACAGTTGGTGAAGAAGTTGGCGAACTTGGAGCAGAACAACTAACTCAAAAAGGTTATGCAGATGACTTAGATGGTTTAATTATTGGGGAACCAAGTGGACACCGAATTGTATATGCGCATAAAGGTTCGATTAATTATACCGTTAAATCTACTGGTAAAAATGCGCATAGTTCGATGCCAGAATATGGTGTGAATGCAATTGATAATTTGATGCTATTTTATAATGAAATAGAAAAATATGTTGCTTCCATCCACACTACAAATGAAATACTAGGTGATTTTATCCATAATGTCACAGTAATAAGTGGTGGAAACCAAGTCAATAGTATCCCAGAAAAAGCAGAACTACAAGGTAATATCCGTTCTATTCCAGAAGTAGATAACGAAACTTTGAAACGGCGAATTGTTGATATTGTAAATGAATTAAATAAAAAAGAACATGTACAGCTAGAGTTAATATTTGATTACGATAAACAACCTGTATTTAGTGACAGAAATTCAAGATTAGTTCATGTTGCGCGTGATGTTGCGAAAGGTATTATAAAGGAAGATATACCGTTACTTGGAATTTCTGGAACAACAGATGCAGCCGAGTTTACTAAAGCTAAACATAAGTTCCCAGTAATTATCTTCGGCCCAGGGAATGAAACGCCACATCAAATAAATGAAAATGTCTCCATAGATAATTATTTAGAAATGGTAGATGTATATAAAAAAATTGCAGTAGAATATTTAAGTTAATAATAAAAAACCAATTTGATTTTGTGTCAAATTGGTTTTTTATTAGTTTCAATAAGTGAAAATACTTGCTTTTTAAACAGTTTAGTACTAAACTGAAATTATAAGAGGAGGCGACAACAATGGTAAGAAAAGAAGAACGATTAGGAGTTTTACTTTGGTTTCGATTTAGTCGGTTTTATAATCGTAATATAAAGTTGACCAATCAAAACTTACGAGCAGCGGGGCTTTCAACAGCACAATTTGACTGCATTGCTCAAATAGGTTTGGACAACGAGATTACGCAGCAACAGCTTGCCGAAAAATTAGTTGTAACGAAGGGAAATGTTACCCAACTCCTCGCGAAATTAGAGCAATTAGGTTATATAACGCGAACAAAGACAGGACGCGAAAAACATATTGCACTCACAGATAAAGGCCAAGCGTGTTACCGCGAAAATGTACCAAAACAAGAAGCTTTTCAACAATCTCAATTTGATAAATTAACAAGAGACGAACAAAAAGAACTACTTAAGCTATTAAAAAAACTAGGAGAGTGATTATTTATGAAATTATCAGGAATTCATCACGTATCTATTTTTACAGCGAATGCACGAGCTAACTTTGACTTCTATACAAAAATAATGGGACTGCGACTAGTCAAAAAATCGGTCAACCAAGATGATCCATATACCTACCATTTATACTACGGAGATGAAATTGGTTCTCCAGGGACAGCATTAACTTTTTTTGAAGTTCCAAATATGGCTAAAAACCATCCATCACGCAATGCGATTTCTGAGATTAGCTTACGTGTGCCAAGTGATGAAGCCTTAAATTATTGGGATAAAAGACTTGATGAACATCGGATTTTTCATAGTAAAGCGATCGAACAATTTGGACGCAAAATTATTCGTTTAAAAGATACAGATGGCTTGCCAATTAATTTGATTTCTGATGAAACAAGTACTCAAGTAACAGACGTTTCCGCGTGGAAAGACAGTCCGGTTCCTGTAGAATATGCGATTCGTGGTCTCGGTCCGGTACGCTTCTCTGTATTCAAAAAAGAAAAAACAGACAATCTTTTGACCAAAGTATTAGGATTTGAACGAGTTGGTGCGTATGAGGAAAATGATAAATTGCTCACTGTTTTTAAAACGGGAGAAGTGGGACTTGGTGGTGAAGTGCATGTGGAATCGCGACCAGATTTAGACCAGGGAAATTTAGGTGCAGGTGGAATTCATCATGTAGCTTTCCGCGTTCCAACAGATAGTGATTTAATCGGCTGGACAGAAATGATACAAGACCTTGGCTACAAAAATTCAGGTTATGTGGATCGATTTTATTTTCATTCCCTTTATTTCCGCGAAAGTAATGGTATTTTAATCGAACTTGCAACGGACGAACCGGGTTTCCAAACAGATTTTTCAAAAGAACATGGCACTTATGTTGATTTACCACCACACTTAGAAAACCGCCGTGAAGATATTTTAGCGCATTTAAAACCACTTGATACAGATAAATAAATAAGAAAACCTTGAAAATATGCCTATTCATGATACAATTTTAGAAGAATGTGTAATTAGGAGGCAGAATTTTGGCAGAAGGTTTACGTACGATTTATTTTGTAAGGCACGGTAAAACAGAATGGAATATGACTGGACAAATGCAAGGGTGGGGAGATTCTCCTTTAGTTGCAGAAGGTATTGATGGCGCTAAAGCAGTCGGTGAAGTGTTGAAGGATACGAAGATTGACGCAGTTTATACAAGTACAAGTAAGCGCACGAAAGATACAGCAGCTTATATTCTTGGCAACCGCGAAATCGAAGTTCAACCACTGGAAGAGCTAAAAGAGATGAGCTTTGGAACGTGGGAAGGTATTACAGTAACGGAAATTGACGAAAAACATCCCGAAGAACGAGCAAAAATTCTTCATAGTCCAGAAACCTACAAAGCAGAAGTTAATGGTGGCGAGACTTATTATGAGCTTGCAGAACGACTACTTCAAGGTGTCGAAAAAATCATCGCTGAAAATCCAAGTGGGAATATTCTTGTAGTTTCTCACGGAATGTCGCTTACTTTATTATTATACTTGCTGCAAGGTGGAACCATTGAAGATCATCGCAAAGAAGCCCCAAGAATTTTGAACACAAGTATTAGCATCGTAGAATACCAAAACGGCGAATTCTCTCTTAAACAATTAAATGAAACTGGTCATTTAGACTTAAAATAAGTAATATCTTGGGCATATCTCATTTGGGGTATGTCCTAGATTTATAAGAGAGAGCTAGAAAAAGGGAGAAATAATACATATGAAAAGAATTGTCAAAATTTTTCTACATTATCTTTTAGGAATTTTAGGAATTATTTTAATCAGTTGTGTTCCCGCAATATTTAGTAAAGTAACATCGTGGTCATCAAGCACTTATTTGGAAGCCCTCAAGTCTATTTTTACTGCGATTTTACATCCGACCAAATGGGAAATTAGTTACCAAGGAAGTGCAGAAGTTTTTCATATATCTTTGCATGATTTTATTACAGGCCCCTATTTTTACTCGATGAAAATAATTATCGCGAGCTTACTTATATCTTTAATCATCGCATACATATTAGTTATAGCAACATTTCGTGGACCAAAGTGGTTGCGCCGTGGATTAAGCGGATTCCTATCAATACTTCAAGCATTTCCAGATTTTTCTTTTGTTTTTCTTATTCAAATGGCTGTTGTTTATATATACCAACAAACCGGAGTATTTACATTGAATTTTTACAGTTTAAACGGCGAGCAAATTTACGCTGCTCCAATCGTTTGCTTATCAATCATACCAATCGTACTCTTTTACAAAATGATGATGCTCCTCATGGAAAATGAATGGCAGGCGGATTATGTTCAATTAGCGCGAGGGAAAGGTTTAACTGATAGAGCTATATTAATGCGTCATGCTACACCCAATATGATGCAAAGCCTATTTTATCAATCAAAAACCATCGTTTGGTTTATATTAAGCGCCTATCTCGTTGTAGAATTTTTATTTGGCATCGAAGGCGTGCTTTATTATTTGCTAGCAGGATTTAGTCCGTTAAATATTTTCCTAGTATTAGCGCTTGTTTTCACCCCATTTTACTTCTTTTACGCACTAATCGACCTATGGATTAGTCACGGGAAAAACACAGAAAGCGCAACCGTTACCAGAATTCCGCTACACTGGAATAGTTTTGAGCGTACTTATATGGAAAAAGTAAATCTTAAAAGCAAATGGCGAAACATTGTAGTAACGACCGGGCAGCTCCTAAAACGCCCATCCTTCAGCATTCCGCTGGTAACGCTTAGCATCTTACTAATCGCAAGCCTCATTTACGGACTCATGGGAGACAAAATCAATTCGCTTAAATTCATTAGTGATGCGACCGGAAGAGTAACCGATATGGCGCCATTCAAGCCAAACGCACAAGTATGGTTAGGCACCGACCAAGCCGGCAACTCCATTCTCGACCAACTACTAGTCGGCATCAAATACACGCTACTTATCGCCGTCATCATCGCCACGCTTCGTGTTGTTATTGGCTACATTTTGGCAGTGCCGCTTGCGTTTTTCAGTAAGCCGCGAACCCGGAATTTTGTTCAAAGCATAGCTGATGGGATGCATTATTTACCACTTTCGCTACTTGTATTCATTATCATGGTCAATGAATTCATTAGCTACACAGGTGTTTTCGAAACCAGCTTATTTACTCGGATTAGTTTTCAAGTGTTAATCATGGTTGTCATCGTTTTACCAATTACAATTAATCGAATTAGCAGTGAAATCTCCCAAGTATTGAAAAAAGAATTCGTTCTGAGTGCGCTAGTTTTTGGTGGCAACGCACGCTGGATTTTATCGAAGCATATCAATCCGCAAATCTGGTCAAAATTAATTTTAATCTGGATTGAGCAACTCATTCAGACGTTGCAGATGTTCGTGCACTTAGCTATCTTTGGGATTTTCATTGGTGGGGCAATCATGGGCGCTGATGACGGTATGCTTAACCCAGTTATCCCCGAATTATCTGGCTTAATCGCAAATGCCAAATTCGTTTTTGCTAACCACCAATTCTGGATAATTTTACCACCATTAATCGTATTTATGATTTTAATTCTCTGTTTCCAAGTGATGGCAAATTCGCTGTTGAAACGGGAAGAAGACGGTGAAAAAGCTTAGTTCTGAAAACGAACTAAGCTTTTTATTCATTCACATTCTTCAATGTATTGGTCTAAATATCTTTTCTTTTTAAAATGGTGATTTTGGATTCTATCTAGCTGATGTTGGTATTTAGTTAACATTTATAATTCTACTCCATTTGTTTCACTCATTTTTTATACCAGCAAAAGCTGAGATTAGGGTGTTGTGATAAAGACGAAAGCAGCTACCAGCTTTGTGTAAACGGGGAGGGGAAAATTGTGTTTCTTTCGGTGGGAATATGAAATAAATTAAAAAGATAAGGAAACGATAAAAGTTTCCTTATCTTTTTTAGGAGGCTAAAAAACGTTGGATAATAAGATATCCTGCTCCATATAAAATAGCTTCTTCGCCTAGATGAGATTCTTTTATGGCGATATTTTTTGATGTAAAGGAGGTTAGCCTTGATTCGATTTGTTTTGTGAAATCTGGGATGAGGCGTGAAATCTCACTGTTAATAAAAATAATTTCTGGGTTATAGAGTGCGGTTAAATTTTGGATGCCAGTAGCTAAATAGCGAACCATATCATTAATCACTGCTATCGCTTCCTCTTCTTTTTCTGTAAAAGCACGACATAAATCAGTAACAAGCGCATTTTTATTTCCGGTGCGCGTTTGATAGGTATCTAAAATGTTTTTTTCGGAAGCGTAGCATTCAAGGCAGCCAGAAGCGCCGCATGGACAAGGTCGACCATTCTCAGTCACAATTTGCATATGTCCAATTTCTCCAGCATAGCCATTAATTCCAGTATAAAGCTCGTTGTTTAAAATAACACCACTACCAATTCCTGAATGAATACTGATGCTCACGAGGTTTGCATAGCTTTCTTCTTTTGTATGGTCAGAAACTGCTAAAAGATTGGCTTCATTTTCTAAATAAACCGGGCAGGCAAATTGTTCATGCAATGCACTTGAAAAATCCAAACCTGCTAAATCATAGGCCGGCGTAAATTGAATTTGATTGTCCAAAACAACACCATGAATGGCAATTAAAATACCAACAATGCCAAAAGGTGACTTCGGTAGGCTTGAGAGGAATACATCAAGTATATCTGAGATTTCTTGGATAATTGTTTCTCTCTTGATTACGATAAAGGGAAATAGTTCGCGCTTATAGGCGGTGCCGTCTAGGCGTTGTGCCATAACATCAATGTAATTATAGCCAATATCAACACTTACAGAAAAACCAGCTTTTGCATTAAGTTCAAGCATAATGGGTTTTCGTCCGCCCAGGTTTGTACTTTCACCAATGCCAACTTCATTTATTAATTTTTGCGCTATTAATTTTTTAACGATATCAGAAATGGTCGCTTTATTTAACCCAATAGTATCTGAAAGTAGAGCACGTGAGTGTGGTCCTTTTTGCGCAATTGTATTTAAAACGATTCGTTCGTTTGATTCTCGAATTACTGTACGATTAGTAAACATATGTTTCCCTCGCTTTCTCTTATTAGTTTAGCAAAAATACTTGACAAAAGAAACCGTATTCCTTTATATTATTGTTAGTTAGTTTATTATACTAACAAACTAAAAATAAAACTTTTGCAAATCTTAATGAATGGGAGGAAGAATCATGAAATTTACAGATGGTATTTGGCTCGTTAAAGAAGGTTACACAATCCATACGCCAAAAGAAATTTTTGATTACAAAATGAAAGCGGATTCAATCGAGGTTTTTGCACCATTTAAAAAAATCGTTACTAGAGGCGATACGTTAAATTTAGGGATGATAACAACAAGCATTGAAGCACCTCAAAAAGATATTTTAAAAATTACCTTAACTCATCATGATGGTGAAAAAAAGAAGGGACCTGAATTTCCGGTTACAAAAAATAAAGTGGCGTTACAAACGACAGACGAAGAAGAGAAAATTATTATTCAGTCAGGTAACTTAAAAGCTGAACTTCATAAAAAGGAATATCAAATTTCATTTTTTGGAGATGACACATTACTCACCTCATCTGATATAGGCGGTGCAGGATATGTTGAGTCTAATGAAGGAGCATTTATGCGGGAACGTCTGAACCTTTCTGTTGGGGAAAATATTTATGGTTTAGGTGAACGATTTACCAATTTTGTCAAAAACGGACAGACGGTTGATATTTGGAATAAGGACGGGGGAACAAGTAGTGACCAGTCATACAAAAATGTTCCTTTTTTCATTAGCAATAAAGGTTATGGTGTTTTTGTCAACCATCCGGAGCGTGTGTCTTTTGAAATCGGTACAGAACATGTTTCAAAAAATCAATTTAGTGTGGCGGGCGAAACATTAGAGTATTACATTATTTATGGTCCGACGATGGCTAACATTATACAAAAATATACTGATATTATGGGAAAACCGGCCTTACCGCCAGCTTGGTCGTTTGGTTTATGGCTAAGCACCTCGTTTTGTACGGATTACGATGAGGAAACGGTCAATCGCTTCATTGATGGAATGGGAGAGCGTGATATTCCGCTTGAAGTTTTCCATTTTGATTGTTTTTGGATGAAAGATTTTGAATGGTGTAATTTTGAATGGGATAAACGCGTTTTCCCGAATCCTGAAGCGATGTTAAAACGTTTGAAGGAAAAAGGCTTGAAAATATGTGTTTGGATAAACCCGTATATTGCACAAAAATCGCCTTTATTTTTAGAGGGAAAAGAAAACGGTTACTTTATTAAACGACATGATGGCTCTGTATGGCAATGGGATTTGTGGCAGGGTGGACAAGCGGTTGTTGATTTTACAAATCCGGATGCTAAGGCTTGGTATTTATCAAAACTTGAAGCGCTAATGGATATGGGTGTTGATGCATTTAAAACGGATTTTGGTGAGCGAATTCCAACAGATGTAATTTATTTTGACGGTTCTGATCCAGAGAAAATGCACAATTATTATGCTTATCAGTATAACGAGGCAGTTTATGAACTTTTAGAACGTAAAAAGCCTGGAGAAGCGGTTGTTTTTGCAAGAGCAGCTACGGCGGGAAGTCAAAAATTCCCAGTTCATTGGGGCGGCGATTGTTTATCAACCTATGAGTCCATGGCAGAATCACTGCGTGGTGGTTTATCCTTTATGTTATCTGGTTTTAGTTTTTGGAGTCATGATATTGGCGGGTTTGAAGAAGGTGCGACACCAGATATCTATAAAAGATGGACTCAATTTGGACTTTTATCCTCCCATAGTCGTTACCACGGCAATGTAGAATACCGTGTTCCATGGGTGTTTGATGATGAGGCGACAGAAGTAACGCGCAAATTCACCAAACTAAAATTGCGCTTGATGCCGTATTTATATGCACATGCTGTATCTGCTCATCAAACGGGCGTTCCAATGATGCGTCCGATGGTGATGAGTTTCCCAGAAGATTTAACGGCTGGATCACTTGATAGACAATATATGCTTGGTGATTCTCTTCTTGTGGCACCTATTTTTAATCCTGTCGGTAGAGGCGAATTTTACTTACCAGAAGGAAAATGGACGAACATTCTAACAGAAAAAACTTATGAAGGAGAAAAATGGTATAGCGAAATTCACGATTATATGTCATTTCCGCTCCTAGCTAAAGAAAATAGCGTCATTGTGATGGGGACGGAAGACGAGCATGCTGAATACGATTATGCGGCAAATCCTGAAATTCATGTATATGGTTTTCTTGGCGAAGATATTTCTGTTGCGAAGGATATTTATTCCAAAACAGGAGAAAAAGTGGCTTATATTAAAGTGAGTAAAGAAGGGGAAAAAGTCTCTTTAGAAGTAGAAAATATAGACAATTATTCGGTTGTATGGCATAAGCAAGTCTCAGATGAGGTCGAGCGTTTTGAGGGGACAAAAAATCTTCGTCTACAATAAAACTTAAAAAAGTGAGGGTAATAAAATGGAAGCAACAGAACGTATAAAAGAAGCGGCACCGTTAAAAGCAATGGTTCCTTGGAAAGAAAGAATTAGTTATGGCTTAAGTGACACAGCATGTAATTTAGCATTTCAAGTTATCGGAACATATTTAATGTTTTTTTATACTGATGTTTATGGCATAAGTGCGGCGGCGGTTGGGACACTATTTTTAGTCGCACGTGTGATTGATGCCTTTGACGGACCAATTATTGGGATTTTTATTGACCGTACACATACAAAATGGGGGAAAAGTAGGCCGTTTTTCTTATGGTTTTCCATTCCGTTTGGCTTAATGTGTGTCTTAACTTTTACAACGCCTGACTTAACGGACGGCGGAAAAATTGTTTGGGCTTATGTGACGTATATTTTAGTTGGAATTTTCTATTCATGTGTGAATTTACCAATAACCTCTATTTTACCTAGTTTAACGAATAACCCAAAAGAACGGACTGTACTAGGCACCATTCGACAATTTGGTGGCACGATAGGCCAAATCATCGTGACCGTTTTCACCTTGCCAATTGTGGCACTTTTAGGTTCAGGGGATCAGCAAAAAGGATTTTTCTTAACCATTTTACTTTTCTCAATAGTAGCGGTTGTTCTACTTTTAAATACTTTCGTAAATACCAAAGAGCGTATCACAAATGTTCAAAAAGTGGTGCGAGTGAAGGATAGCGTAAAAGCAATGAAACGTAACTGGCCTTGGATGATTATGATTTTAATGAACTTTATCTATTGGATGGCCATGACAATGAAAAATCAAACGACGGTTTATTTCTTTAAGTATAATCTCGGCCGGGAAGATTTAGTGCCGATTATTATGGCTCTTGCATTTGGATCACTTCTCACTCTGCTCTTTACACCAGCAGTAGCGAATCGTATGGGTAAAAGAAATACAATGGTCATGGGCTTAGTGCTTGCGATTATTGGTCAAATTATTATGGGCATTGGGGCGCATAACTTGAGCATTTCCATTATTATTTTTGGCGTTGTCATCAATGCGTTTGGAACTGGCTTTATCTCTGGATTGTTGTCTGTTATGTTAGCCGACACAGTAGATTACGGTGAATGGAAAAACGGAGTACGCGCTCAAGGACTATTAACTTCTGCTTCTAGTTTTGGGGCGAAATTTGGTATGGGTATCGGTGGTGCGATGACGGCTGGAATTTTGGCTATGGGCGGTTATCAAGCAAACAAGACTCAAACTGCCGAGTCGCTTCGTGCGATTGAATTTAATTTCGTTTGGATTCCGATTATTGGCTTTGTAATTGCAGCGATTGCTCTATTTTTCTATCGTGCAGATAAACAAGAAAAACAATATTTAGTAGAGTTAGAAGAACGAAATCGTACGTTTCGGGAAAATGAAAAATAAAGGAGAGTATTATGACATATTTTAAACAAATTGAAAAAATAAATTATGAAGGTGTACAGTCAGAAAATCGGTTCGCCTTTAGACATTACAATCCGGAAGAAGTAGTTTTAGGGAAATCGATGAAGGAGCATTTGCGCTTTGCAGTTGCTTATTGGCATACCATGACTCAAGACGGATCTGACCCGTTTGGTGCTGCGACGAATGTTCGCGATGTTTCTGGCAAAACAGAAATGGAGCTTGCGCGAAATCGTGTAGAGATGTTTTTTGAAATTTTAGAGAAGCTTGGCGTGGAATATTTTTGCTTTCATGACGTGGATATTGCGCCAGAAGGAAATTCTTTGCAAGAGTTTATGCGTAATTTGGATGAAATAACGGATTTAATTCAAGACAAAATGAAACAAACGGGGATTAAATTATTATGGAATACGGCGAACCTTTTTACACATCCACGCTTTTTAAATGGTGCTGCTTCGACAAATAATGCAGATGTATACGCATTTTCAGCTGCTCAAATTAAAAAGGGACTCGATATTAGTAAAAAATTAGGTGGGAAAAATTATGTTTTTTGGGGTGGAAGAGAAGGTTATGAATCCCTCCTTAATACAGACATGGAGTTTGAACAAGCGAATATGGCACGAATGTATAAAATGGCGATTCATTACGCAAACGAAATTGGACACGAGGTGCAGTTTCTAATTGAGCCGAAGCCAAAAGAACCAACAAAACATCAATACGATTTTGATGCCGCTACAACGATGGCTTTTTTACAAAAATACGGTCTTGAAAATGATTTTAAACTAAATTTAGAAGCGAATCACGCTACACTTGCTGGCCACACATTTGAACATGAATTAAATGTGGCTAGAACTTATAATGCACTAGGGTCCATTGATGCCAACCAAGGGGACCTGCTTCTAGGCTGGGATACAGATGAATTTCCAACAAATATATACGATACAACGCTTACTATGTATGAAATTCTTCAAAATGGCGGTATCGCACCAGGTGGAATTAATTTTGATGCCAAAGTTAGACGAACATCTTTTGAAATGGAAGACTTGTTACTGGCGCATATTGCTGGCATGGACACATATGCAAGAGGCTTAAAGGCAGCGGCAAAACTAACAGAAGATCACTTTTTTGATAAAATAAAAGAAGAACGGTATAGAAGTTTTAAGAAGGGAATTGGTGCACGCATTTTAGATAATCAGGAGGATTTTAAATCGCTAACTGAATATGCGTTAGCACATGATTCTATCCAAAACGAATCTAGCCATATCGAATATGTGAAGTCACGTTTGAACGATTATTTAGTATAAAGGAGAAAAAAATGGCTTATGTGTTAGGGTTAGATTTAGGAACAAGCGCACTAAAAGCAGTGTTGATGACTGAAATAGGCGAATGGATAGCCGAGGCATCAAGTGATTATCCATTAATTAGTGAAAAAAAAGGATATAGCGAGCAAAATCCGGCTGAGTGGGTTAAAGCGTTACATGTGGTTTTTAAGGTGCTACACCAAAAAGTCCCAGATTTAAAAGAAAAACTTGCTGGAATTAGCTTTTCAGGTCAAATGCACAGTTTAGTCGTAATGGATAGCGAGATGAAAGTGATCCGTCCTGCAATTTTATGGAATGATGTGCGCACAACGAAAGCATGTCAATTTATTCGAGAGACAATGCCGGATATTCAGATGATTACGCGAAATCCAGTTTTAGAAGGCTTTACGCTTCCAAAATTAGTTTGGATTATGCAAAATGAACCAGAAACTTGGCGACAGGCGGCGCATTTTTGTTTGCCAAAAGATTATTTAGCTTATATTTTAACAGGAGAGTTATGTACCGATTACTCGGATGCAGCAGGAACGCTACTTTTGAATGTCACAAAGAAAGTTTATTCAGATGAAATTTTAGACACGTTCCAAATTCCTAAAAAGGCACTTCCAAAACTTGTTTCATCCACGACGTGTATTGGCTTAGTAAAGGTTGAAGCGGCGCAAAAGCTTGGGATTAAAACGGACGTCAAAGTGTTTATGGGCGGGGCAGATAATGCAGTAGCCGCAATTGGGGCAGGAATTACTCGACCAGGTCTTGCTCTTTCAAGTATTGGAACGAGTGGCGTCTTCTTAAATTTCGAATCAAACTTTTTGGAAGCCGACGCAGCACCACTACATTTCTTTAACCATATAGAGGAAGAGGCTTTTTATTCCATGGGTGTCACCCTTTCGGCGGGCAATAGCTTGAATTGGTTTAAACGGGAATTTGCACCAGAAGAAAGTTTTGACGAGCTTTTTTCTAGTGCGAGCCGTATTCCAGTTGGCGCGGAGGGGTTACTTTTTACCCCGTATATAAACGGCGAGCGGACGCCATATACAGATAGCGAAATTCGCGGCTCTTTTATCGGTATTGATAGCAGACATACGCGAAGTCACTTTATGCGAGCCGTTTTAGAAGGTATTACGTTTTCTTTGCGGGATACTTTTGAGCTTTTAAAACTAGCAGGACGTGATGCTGCGGAGATCATTGCAGTTGGCGGCGGGGCTAGAAACCCTTTATGGCTTCAAATACAGGCAGATATTTATAATCGAAATGTACGAACGTTGACGAATGAACAAGGGCCGGGTGTTGGTGCAGCAATGATTGCGGCTACAGGGTTAAACTATTTTTCAAATTTAAATGATTGTGCGGCGCTTTTCGTCAACTACAGCGATAAAATTTATATACCAAACGAACAAAATGTGCGCGCATATGAAAAAATGTACACGATTTATCGTGAAATTTACAAGTCAACTAAACTACTTTCAATGAGTCTAGCCAAGCTATAAAGCAAAAAACGCCCATTTTTTCTCTTTTAAAATGTGGAAATATATTGGTCATTTCTCATGGTATGACGTTGACATTACTCTTATATCTTCTTGGTGGATACAAAATGGTCGATTATAGATTAGAAGATGAGTGTATTAAAAATGAAAGGTATTTGTTTTGGAACTGACCCAGTAAAATGTCAAAAAACTGCATAAAAAATAGAGTGGAAAAATCCACTCTATAAAAAGTCTAACTTTTGGGGGTCACTACAGTTTTCGCTCTCATCTTTGGCTTTTTTTATTATCTACCGATTGAATAAGAAGATCCATTGCCAGTTACAACAACTGTTTTGTTTCTGTCTGTTCGGTATACTTTGGCTTTTGCTTTAGTTAATGTATTTACTGTTTGTGAGGTAGGGTGGCCGTAGCCGTTTTTACCAACACTTATAATGGCATATTTAGGTTTTACAACATTGACAAAAGCCTTGCTAGTAGCTGCTTTAGAACCTTGTGTGCTTACTTTTAAAACGTCAGCTCTAAGTTTTTTCTTCGCTTTTATCATATCATTTTCGGCTTTTGTTTGTGCATCACCTGTGAATAGGAAAGTGTTTTTCTTATAAGTAACGTGAAACACTGCGCTCCAATTGTTTCGATCTGTTTTCCCATAAGTTTTCACAGGTCCAACAAATTGAGCTGTAACACCTTTTATTGGAAGTTTTACGCCTGCTTTTGCATTTTTAATAGTTAATTTTTTCTTTTTGGCTGTATTTACAAAGTTTTTATACGCAGCTGTTGTATTACTATTTTGAGGAGCATAAAGACTTTTGACTTTAATGCTGTTCATAACTTCTGGTAATCCGCCGATATTATCTGCGTCAGAATGAGAAGCAATCATAATTTCAATGTCTTTTACTTTCATTTTCTTTAAATAGTTAACAACGGTTTTCCCTTTTCCTTTATTGCCAGCATCGATTAGAATATCTTCGCCACTTGGTGCTTTGATGTAAATCGCATCTCCCTGACCTACATCGATGAAATGTACTTTGATGGTTGGTGTTGCTGCTTCTGCTTGAATAGCGTTAGGGACTGATAATCCTGTCACTAATGCAAAAACTAAAAACACCTTTAAAAACCCTTTTTTCATCTCTTTTCCTCTTCTCTTATGAAATGAATTCCTTTAGAAACTTGTACACCCCGTCTGCTTCATTCGTGTCTGTAATATGATTTGCTGCGGCTTTAACATTATCGCTAGCATTAGCCATAGCAACTCCTGTACCAGCATATTGTAGCATGCCGATATCATTTTCGCCATCACCAAATGTAATAATTCTTTCACGCGGAATATTGTAGTGTTTGCTAAGTATTTCCACGGCTGTTTTTTTATCCGAATTAGCTGGTAAAATTTCTAAATTGTTGTGATGCGAGGAAAGAACTCGGATTCCACTTGCTTCATTTAAAGCATTACGAACATCGGTTAGCTGTGAAGCATCTTCTTCAGCAACAACAATCGCATTTAAAAATTGGTGCATATTTTCATCAAAAGCTTCTTTATCATTAATAGAAACAAGCGAAAAACTATTGTGCCCAGTGTCAAGACGACTTTTATCCGCTAAGTTTTGAAAAAAAGCGGGTGGCTCTTTTGTATAAAAAAGAGAATTGGTAGAGAAGAAGAAAAGTGGCAAATTAAATTCTCGCATAATAGCATAAGTATCACGAATAGCGTGTTCTTCTAATGTGGTTTTTAGGATTTCTTCATCGCGAATGGCAGCGTAGGAACCATTAGAAGCAATCACATGACCAGATTGACTCACTTTGTGGCCGACTTCGCGAGCAGAACGATACATACGTCCAGTGGAAATAGAAAAAATATGACCGTCATTTTCTAACTTTTGAATTAAATCGCGCGTTTTTTCAGATACAGTTTGATCTTGGTGCAGTAAAGTGCCATCAATATCAGAGCAAATTAAATATTTTTTATTCAAATAAAATCATCCTTTTTAGTTTATAGCATAAGTATACCATGCACGAATGGAATAGTTATTATAATTCAATATTTTAAAGGGAATTTTTACGCTTTCTTTGCTAGCTTAGAGAAGAGAGTAGAGGGATTATGAATTTTGGGGAAATAAGAAAAAACCGCCAAATTTGGCGGTTTTTCAAGTGTATTAATCAGTTAAGTTATTCTCAGTTTCTGGATCAAAGAAGTGAGATTTAGCCATTTCGAAAGCTAAAGTTAGTACTTCGTTTGGTTGATGTTCCGAGCGAGCATCAACACGTGCTACGAATTCATGTGTACCAACACGGCTATGAAGCATAAATTCAGCACCAGTAAGTTCAGCAACAATTGTCGTTGCTTTGAACGTATAACCAGGATTTGCTTCGATAACAATTGGTTCATCGTGAATGTCTTCAGGACGGATACCGAAAACGATATCTTTACCGTCAAAGCCTTTGTCTTTAAGCAGTTTCAATTTGCCTTCTGGAACAGCGATAGTGAAATCATCACCAATAAAGTTTGATCCATCTAAACGACCTTTGAAGAAGTTCATTGCGGGACTACCAATAAAGCCAGCTACAAACATATTCACAGGATGGTCATACACTTGTTTTGGAGAACCAACTTGTTGGATAACGCCATCTTTCATGATGACAATACGAGTAGCCATTGTCATTGCTTCTGTTTGGTCATGGGTTACGTAAATCATTGTAGTATCTAGTTGTTGATGCAATTTGGTAATTTCCGCACGCATTTGAACACGTAATTTTGCATCCAAGTTAGAAAGTGGTTCATCCATTAGAAAGACTTTTGCGTCACGGACAATCGCACGACCTAATGCAACACGTTGACGTTGACCACCTGAAAGTGCACTTGGTTTACGTTTTAAGTATTCAGTTAAGCCAAGAATATTTGCTGCATGCTCCACGCGTTTTTTAATATCATCTTTAGGCATTTTACGAAGTTTTAAACCGAATGCCATATTATCATATACAGTCATATGTGGATATAATGCGTAGTTTTGGAATACCATTGCGATATCACGGTCTTTTGGCGCAACATTATTCATTACCTTGCCGTCAATAGAAAGTTCACCTTTAGAAATTTCTTCTAGTCCAGCAATCATACGTAAAGTTGTAGATTTACCACAACCAGATGGTCCTACAAAAACGATGAATTCTTTGTCATCGATTTCTAAATTAAAATCAGATACCGCAGTTACTTTGTTATCGTATATTTTATAAATATGTTCAAGTGATAATTGTGCCAATTCGTTCGCCTCTTTCTATTTTTTAACTTGTGTTCATTGTATATGAAAACGCTTTACAAAAACTATGGCAATTTGCACAAAGAAAAAAATCATCTGTTGGGCAACATGCCTAATTACCAAAAAAATAAATAGAAGTAAAGTGACAAAAGACCTTTTATGTGAAGTATTTTTCATGACAATTAATTCTTTAGTCCCAATTCAGAAAAAACCTCAGATATCATTACAAAAAAACTTCATATTGTGTTATATTATTAAAGCAGACACAATATATAGTTAGTGGGGGATTATCATGTACGTGGAACAACTTAATGAACAAATGGTGATAAAAAGGGATGGCCGCAAAGCGAACTTCGATTTAATTAAAATCCGTAATGCTGTCGAAGCATCTATGAAAGCAATTGATTTAGAGGATGAAACTTTCTTAGAAGAGATTTTGCTTGAGGTTGTAAGTGAATTACCTAACAAGACAGATATGACCATCGATGAAATCCAGCATTGCGTCGAAAACACCTTAATGAAATCGACGTATCCTGATGTAGCGAGGGCTTACATAGAGTACCGCCATGACCGGGACCATGAGCGTGAAAACATCACAGATATGCACAAAAGCGTAGAAAAATTATTACAAAAAGATAAAACAGTAGTCAACGAAAATGCCAACAAAGACGCAACAGTCTTTAACACACAACGCGATTTGACAGCAGGAGCCGTAGCAAAAAGTTACGCATTAAAATACATGCTACCAAAACACGTATCGAACGCTCATTTAAAAGGAGAAATCCATTTTCACGATTTAGACTACAGCCCATACCATGCAATGACTAACTGTTGCTTAATTGATATTGAAGGCATGCTGAAAAAAGGATTTACGATTGGAAACGCTAATGTAGAAAGTCCAAAATCCATCCAAACAGCTACAGCGCAAATTGCTCAAATAATCGCAAACGTAGCAAGTTCGCAGTATGGCGGCTGTTCAGTTGACCGAATTGATGAAGTATTATCCGTTTATGCGCGCCTGAACTTTGAAAAACACAAAAAAGACGCAGTAGAATGGGTCGTTCCAGAGAAACAAGAAGGCTATGCAGCGGAGAAAACACGTAAAGATATTTATGATGCCATGCAAAGCTTAGAATACGAAATCAATACTTTATATACAAGTAATGGACAAACACCATTCGTAACACTGGGCTTCGGTCTTGGGGAAGATTGGTTCGCTCGTGAAATTCAAAAAGCAATCCTAAAAGTTCGGATTGGCGGGGTTGGAAAAGATAAACACACAGCGATTTTCCCGAAATTAGTATTTTCGATTCGTCGTGGCACTAACTTAAATGCGGCAGATCCAAACTATGATATTAAACAACTGGCACTAGAATGCTCCTCTAAACGGATGTATCCAGATGTACTCAACTATGATTCACTGGTTCGTTTAACAGGTGATTTCAAAGTGCCAATGGGCTGTCGTTCCTTTTTACCAGCTTGGAAAAATGAGAACGGAGAGCATGTGAACGCGGGAAGAAACAATCTTGGAGTCGTAACGCTAAATATTCCACGTATTGCTATTCAAAGTGGTGGCAACAAAGATCGTTTCTGGGAAATTTTCCATGAACGTATGAAAACCGTCAAAGATGCACTGCTTTTCCGTTTAAATCGTGTACGTCAAGCACGCCCAGAAAATGCGCCAATTTTGTATAAATACGGTGCTTTTGGCAAACGACTACAAGACGGCGAAAATGTCGACCAACTTTTCAATAAAGAACGCTCCACGATTTCTATCGGCTATATTGGTCTATATGAAGCGGCAACTGTGTTTTATGGTGGCGAATGGGAAGGCGATGCAGAAGCAAAAAACTTCACCCTTGATATTGTAAAAGAATTAAAAACGTATGCGGATGACTGGAAAGAAAAATATGGCTATTGGTTCAGTGTATATTCCACACCAAGTGAAAGCTTAACAGATCGTTTCAACCGTTTAGATAAAGAAAAATATGGCGTCATTAAAGACATCACGGATAAAGACTATTATCAAAACTCTTTCCACTATGATGTTCGTAAAAAAATCACTCCATTTGAGAAAATTGATTTTGAAAAAGACTATCCAGAATTTTGCTCTGGCGGATTCATTCATTATTGTGAGTATCCAAAAATGGTTCATAACACGAAAGCACTGGAAGCTGTATGGGATTACTCTTATGATCGCGTAGCTTATCTTGGTACAAATACACCGATTGATAAATGTTACGAATGTGATTTTGAAGGAGAATTTGTGCCAACAGAAGAAGGCTTTAAGTGTCCAAGTTGCGGGAATACAGACCCTGAAAAAGCAGACGTAGTTAAACGTACTTGTGGTTACTTAGGGAATCCAATGAAACGTCCGATGGTTCATGGACGTCATGTGGAAATTAGCAATCGTGTGAAACATATGGAGGATTTAGGTGAATAACCCAAAACCGTGTGAATGGAAGTCGAATGAATTATCCAGAGGGTATATCGCTGACTATAAAGCATTTAATTTTGTCGACGGGGAGGGCGTCCGGTGCAGTTTATATGTATCTGGATGTCCTTTCCACTGTGAAGGCTGCTACAACAAGGCTGCGCAGTCATTTAAATATGGCAAACCTTACACAAAAGAATTAGAAGACGATATCCTAAAAGACATCGGACATGAGAGCGTCCAAGGCCTAACGTTACTTGGTGGAGAACCATTTTTAAACACCGCTACTTGCTTATCTGTCGTGAAACGAATCCGCGCGACATATGGTGACACAAAAGATATTTGGTCATGGACAGGCTACACTTGGGATGAAATGATGCAAGAAACAACCGACAAACTCGAACTTTTATCCTTAATAGATGTCCTTGTAGACGGGCGCTTTGAACAAAAACTATTCGATTCAAACCTAGCATTCCGCGGTTCCAGCAACCAACGAATTATCGACGTACAAAAATCACTTGCCACAAAAAAAGTAGTATTATATCAATTGTGAAAAGAAGTCCTCTTGTGATAGGGGGCTTCTTTATTTTCATTAAGAAAAAATAAGCTATAAACAAAAATCCGCCCTTCGAAAAGAGCGGATTTTTATTAAACATCAAGTAACCTATTTTTCGTATAATCATACAAATCTTTATTATTAACAACCCAGCGATTATCATGTTTTTGAATTTTTCCTTCTTCTTTCAGTTGCATCAATTGTTTATAAAAACTACTTTTAGAAAGGTTGCTATATGCTGCTATAACACTAGTGCGCATTTCTTTAGGTAAAATAACACGGTTTTTTTCAAATGGAATTCCATGTAGCTTTGCGATATTAGCAAAAGAAAGTTCTAATTTATTAACAGAACTGTATTCACTAAAAAGACTCTTAAAAAAAGAATGGCGCGCTAAATCTCTCATTATAAAGAATTGGAAACCAAAGTTTTCAGGAAACATGGATAGAAAATACTCTAAATCTTTAAAGGAATATTTGTATATAAGACAAGGCGAAATTGTTTTAAAATCAAAGTTATATACATTTCTTTGAAACAAGCTGTAATAATTTACAAAAGAACCTTTTCCAAGTATGGTATAAATGCTTTTTGAGGTTGGAGTCATTGAGATGGAAACAAAGCCTTCAATGATTAAATATACATAATTATCTCTGTCAGAAGAAAGACTAATTAGTTCCGTGTTCTTCGGGAATTTTATTTTTTCGAATTTGATATTGCCCTCATGCGAAAGCCGGACGAACTCTTGATAACTAAATATTGTATCCATGCTTAAAAACACCTTCACTTCTTTAGTTAACTTAAAAATAATGTTAACAAAAATATCACCAATTCAATTATATCAGAGAACATGGAATAAGGTTAATATAGTTCAGGACGTCTATCAGTAAAAACTGGAATAATGCCTCTAGTTTCGGTAACTAAACTTAAGTCGATTTCCGCATAAATATTTCCTTCTTCTTCACCACCATGAGCAACTATATTTCCAAGTGGATCAATTACAAGTGAATGTCCGTTAAAATGATTGTTAGGATCATCTCCCACACGGTTGACAGCAACAACAAAAGCTTGGTTTTCAATTGCACGTGCGATAAGAAGCTGTTCCCACTGTGTGATTCGTTCAGCTGGCCACTGTGCGGAAATAAATAGTACCTCTGAACCTTCTGAAGTATGTTTACGAATCCATTCCGGGAATCTAATATCATAACAAATAAAACCTGCACAAGACACTCCATCTAGGCGGAAAAGGTTTGTATCATTTCCTGCATCTAAATATAAATGCTCATTCATCAGCTGAAATAAGTGAACCTTTTTATATGAAGAAAGTAGGCCACCGTATTTGTCAAAAGCATACATCGTATTAGAATATTTGCTTCCTTCTGAAATAGCAACCGAACCGCCCACAATAGCAATTTGATGTTTTTCGGACAAACTGGCTAAAAATTCTTTTGTTCTTTCCCCATTTAAATCAGCAACTCCAGCTAACTCATTTAAAGCATAACCTGTATTCCACATTTCCGGTAAAACAGCTATATCTGCCCCATTTTTTGCAGCTTCGACAATAGCTTTTTCAATCCGTGCATAGTTTGCATCAGGATATTTAAAAACTACATCGGTTTGACATAATGCCAACTTCCACATGTTCTTCGCTCCCTTTTTCTTTTAAAAATAACATAAGCTTGGTGGCGAGTCCATACTGGAATACTTCGCACCAAGCTCTGAGTAGTGAATTAATCTTTTTTTAAATGTCTAGATAAGAAATTTCCAAACGATTGTAATGCTTGAACCATAATAATTAAAATAATAATGGTTGTATACATCACAGTCGGTTCAAATCGTTGGAAACCATATTGATAAGCAATTGTCCCAAGCCCGCCTGCACCAACAAGTCCAGCCATTGCGGTTGCGCCGATTAGACCGATTGTCGCGATGGTTAAACCGAGAACGATACCAGAACGCGCCTCACGAATGACAACGCTCCAAATAATTTTTGGTGTAGAAATTCCCATTGCTTGGTAAGCTTCGATAACTCCACGGTCTACTTCCAAGAGGGCAGATTCCATCAAACGAGCAATATAAGGTGCCGTAAATACAACAAGTGGCATAATAACACCTTGAATCCCAATAGTAGTCCCAACAACAAAACGTGTGACCGGAATCATTAAGAATAACAAAATAATAAATGGCAATGAACGTAAAATATTAATTACCCAGTTTAAAATACTGTAGACAACTGGATTTTCAGATTGACCACCTTTACGCGTTAAAGTTAAAAACACACCAAGAGGTAAACCAATTGCAAGTGAAATAACAAGCGTAATCCCAGTCATCGTCAGTGTTTCTAGAAATCCTTGCCAAAGTATCGGTCCCCATTCTTCAAAAAACAAACTCATAGTAACTCGACCTCCTCAACAACGACTCCAGATTCTTTCAAATAAGCGATGGCTTTGCTATATTCCTCTTCATTCCCTTTTAAATGAACGAGCAGTTTTCCAAGGGTGCCGTTTTTTAAATGATCAATGCCGCCAGCCAAAATGCTTGGAAGAACATCAAATTTGCGTGATACAAGAGCGAGTACAGGTTCATCTGCTTCGTCCCCAATAAAATGCAAGGAAACCAATTTTCCAGTTGCAACATATTTTTCAAGTAAATCTTGTGGGATATCGAAACTAGCTTCCGACCCGACAAAACGTTTTGTTGTCGCGTGTTTTGCTTTAGTGAAAATATCAAGAACAGTACCTTGCTCCACTAAATGCCCATTTTCCATTACAGCAACCCGGTCGCAAATACGTTGAATGACATCAAGTTCATGTGTAATTAAGAAAATCGTAATCCCAAGCTCAGCGTTAATTTTAAGTAACAGCTGTAAAATTGCTTCGGTTGTCTCAGGGTCCAAGGCACTTGTTGCTTCATCGCTAAGTAGAATTTCTGGTTCATGTGCAAGAGCACGGGCAATTGCTACACGTTGTTTTTGACCGCCAGAAAGTTGGCTTGGATAGTTGTTTCGTTTATCCTCTAAGCCAACAATTGACAAGTACTTATTCACACGTGTCTCAATTTCGTCTTTTGGGACGCCTTCTAATTTTAACGGTTTGGCAATGTTATCATAAACAGTTGCGGTTTTAAGTAAATTATACCCTTGAAAAATCATCCCGATTTTCCGACGAGCCACACGAAGTTCTTTGCTTGATAGGGTAGATAAATTCTTCCCATCAATCAAAACTTGACCAGCGTCTGGACGTTCAAGTAAGTTGATGCAACGAACGAGCGTACTTTTTCCGGCGCCACTATAACCAACGACACCGAAAATTTCTCCTTTTTCGACTGTAATAGAAACATTTTTCACGGCTTCTACGGTTTTTCCATTTACATTAAATGATTTTGAAACTTGATGTAATTCGATCAAAATAAAACAACTCCCTAGAATGCAGGTACTACAGACCCATTAAATTCTTTTTCAATAAATGCTTTTACATCATCAGAATGGTAATATTTTTCTAATGTTTTAACGACTTCATCATCTTTATTTTCGCTGCGAACAACAAAAACATTTGGATATGGATTGTCTTTTGTTGGTTCGTGGTAAATTGCGTCTTTATTAATAGAAAGTCCAGCACCCATTGCGAAGTTAGTATTGATAGCTGCCGCTGCAACTTCATCTAATTGTGCAGGGATTTGAGAAGCTTCAAGTTCAACAATTTCAAGGTCAAGCGGATTTTCGGCAACGTCTTTTTTCGTCGCTTTTTCTTCCACGCCATCTTTTAGTTTAATAATGCCCGCATCTTCAAAAAGTTTTAAGCCACGATATTCGTTACTTGGATCGTTTGGAACGGCAATTTTGTCGCCTTTTTTCAGGTTTTTTAAGTCTTTAATATCGTTGGAGTAAACACCCATTGGGAAAGCTACTGTTTTAAAAGCAACATCTAATTTGTAGCCTTTATCTTTCTTTTGTTGCTCTAAGAACGGGATTGTTTGGTAGTTATTCGCATCAAGGTCACCATCGTTTAAAGCTGTATTTGGTGTATTATAATCATCAAATGTTTTGATTTTGATTTCAAGTCCGTCTTTTTTCGCTAATTTTTGAACTTCTTCAGCGATTTGTTGGTGAGGTCCTGCTGTTGTTCCAATAGTAATTTCTTTTGTACTTAAGGCTTTATCATCACTTCCGCCTCCACATGCTGCTAACCCTAAAATAAGGCTTGATGCAAGTAAAATTCCTAACCCTTTTGTTAATTTTCTCATCTTTTTTTCCTCCCTAGTATGTTGATTATTTATCCAGATTTATTCATGAAAGCAATAAAAAAACTTCTCTATTTAGAATAGAGAAGTGGAAAGTCGAACATATCCAGCTCCTCTCATCTACCAAAACGGAATACACCATTTTGCTGGAATTAGCACCTTCACTTTACGCTTAAATAAAGTTAGGTTGCCGGGCTTCATCGGGCCAGTCCCTCTGCCGCTCTCGATAAGAGAAAATATTTTAGAAAAACCTGTTAGTTAAAAATATACGCATTTTACCTAAATTTGTCAATGCTTTTTTAAGTTTTAAAAAAATCATACTGGACAAATACTTCAGAAAACTTTACTATTTTAATCAATGAAACTTGTAAAGGACGGGTGTAAAATGAAAATTTCCAAACGCTTACAAAATTTACCAGATCAGTTTTTCTCTAGCCTTGTAGAAAAAGTTGGAAAAAAGGTGGCAGAAGGGCATGACGTGATTAACTTAGGTCAAGGAAACCCAGACCAGCCAACACCCAAACATATCGTTCAAGCAATGAAAACCGCTTCAGAAAACCCTATGAACCACAAGTATTCCTTGTTTCGTGGAAAAAGGGAGCTAAAACAAGCTGCAGCTGATTTTTATGCGCGCGAATATAATGTAACTATTGATCCAGATACAGAAGTAGCGATTTTATTTGGTACCAAAACGGGCCTAGTGGAACTGCCGATGTGTTTAATGGATCCAGGTGATGTGATGCTTTTACCAGACCCGGGTTATCCAGATTATTTGTCGGGCGCTGTCTTAGGCGAGGTTCAATTTGAAACAATGCCACTTATTGCTGAAAATAACTTTTTACCAGATTTCTCTAAAATTCCACCAGAAATTGCTGAAAAAGCGGAATTAATGTATTTAAATTATCCGAATAACCCAACTGGTGCAGTTGCAACAGCTGACTTTTTTGAAGAAACGGTTGCTTTTGCCAAAGAAAATAATGTAACAATTGCGCACGATTTTGCTTATGGTGGTATTGGATTTGATGGTAAGAAACCGATTAGTTTTTTAGAAACACCTGGTGCAAAAGAAGTAGGTATTGAATTATACACACTTTCTAAAACCTATAATATGGCAGGATGGCGTGTAGGTTTTGCCGTTGGAAATAAAGAAGTGGTTGAAGCAATAAACCTTCTTCAAGATCATATGTATGTAAGTCTTTTTCCTGGAATTCAAGATGCTGCAATCGAAGCGCTCATCGGTAATCAGACATGCGTGACAGAATTAAATGCTCGTTATGAAAGTCGCAGAAATGCTTTTATCTTGGCTTGTGATAAAATTGGCTGGAAAACAGTTGCACCAGCTGGTTCCTTCTTCGCCTGGATGCCCGTGCCTGAGCAGTTTACTAGTAGCGAGTTTGCAGATTATTTATTGAATGAAGTAAGTGTGGCGGTCGCTGACGGAAGTGGCTTTGGCAAATTTGGGGAAGGTTATGTGAGGGTAGGCCTTTTAATGGATGAGGAACGATTAGAAGAAGCTGTAACGCGAATTTCTAAGCTTCATTTATTTGATAAAGTGCCACAAAACTAAGCAAATAGGTTATTTTAAAAGGAAATAGCTTGTAATAATTCAGATAATTACTTGTATGTGTTATAATTGATTAGTAAGTCTATTCTTAGCATGTTGTTTTATGAAGACAGGCCGGAATTTAAAGTGTTCAGTGGGATTTTTATGCATTAAATAAAAAATATCTGTCCCGGTTAAAGCCGGCGAAATCCAGGAATGAGAGGACTGTAAAAAAATGGCAGAAAAGAAAATTCTTGTAGTAGATGACGAAAAACCGATTGCGGATATAGTTAAGTTTAATCTAAATAAAGAAGGCTTTGATGTATATTGCGCTTACGATGGCGATGAAGCGTTAGAACTTGTAGAAGAAGTTCAGCCAGACTTGATTTTACTGGATATCATGCTTCCAGGTCGCGATGGCATCGAGGTATGTCGTGAAGTGCGTAAAAAATATGATATGCCAATAATTATGGTAACAGCAAAGGATTCCGAAATTGACAAAGTTATCGGGCTAGAACTTGGTGCCGATGATTATGTTACAAAACCGTTTAGTAATCGCGAACTAATTGCTCGTGTGAAAGCCAACTTGCGCCGTCATAGCCAAGTAAGCTCAAATGCAGCAGAGGAAGAAGAAAACAGTGAACTAGAAATTGGTTCATTGATTATTCATCCAGATGCTTATGTTGCATCTAAACGCGGCGAAACAATCGAACTAACGCATCGTGAATTCGAGTTACTCCACTATTTAGCGAAACATATGGGACAAGTAATGACAAGGGAGCATTTACTCCAAACAGTTTGGGGCTATGACTACTTTGGTGATGTACGTACTGTGGATGTTACAGTTCGCCGTTTACGTGAAAAAATTGAAGATAATCCAAGTCATCCAGCGTGGTTAGTAACAAGACGCGGAGTCGGGTATTATTTACGCAATCCAGAACAAGAATAAATAATAAAAAATGGTCGCTAAGGTGAAAACTTTGGAGGCCATTTTTTTAGGTATATCCGCTTATACTATATTTTGTTCTATAAATAAATGGGCCCAAATAATAAGAAAAACCATATCTCTTACTGGAACATATGGTATACTAATCTCAATATATGACCCCGAATAGGAGTAGAAAGACTTATGCATAAAATGAGATTTTTTCAGTCTGTACAATTTAAGTTAGTTATTATGTATTTGCTATTAATTATTGTAGCGATGCAAGTAATCGGTGCGTATTTTGTGCGTGAGCTTGAAGGACAATTAGAGAAGAATTTCCAGAATTCTATTACAAACAGCATAACGCTGCTAGATTATAATGCCAGAGAAGAAATCATTAAAAATAGCGATAACTCAGTGAAATTACAAAATGATATTCGAGAACTTTTAGTCGATTATTCGCGTGCAAGTAGTAATTTAATAGAAGTAAGAATAGTAGATGAAAAAGGTAAAATTCTTGGCACATCTAATTTAAACAATCAAGGTATCGTTGGACAAAAGAGCAACGATCCGCTTGTTAAACGAACGTTATCTCTTGGAACAACTTCCGAAGATAAAATTTATAAAGACGAATCAAATAAAAATAACCGTGTTTGGGTTAACGTATCCTCTATCAAAAATAAAGGCGAAGTGATAGGGGCTATTTATCTTGTCGCTGATATTGAAAGTGTTTATAAACAAGTGGACGATATCACGAATATTTTCATCACGGGAACTTTGATTGCGATGGTTATTACTGCAATTCTAGGTATTTTACTATCAAGAACAATTACGAAACCAATTGTCGAAATGAAACGCCAAGCTTATGCAATGGCTCGCGGGAATTACAGCCGCAAAGTTAAAGTTTACGGTGTAGATGAAATTGGGGAACTTGCTGATTCCTTTAATACGCTAACGAAACGTGTTCAGGAAGCACAAGCCATGACAGAAGGGGAAAGGCGCAAACTTTCCTCCGTATTAGCCTATATGACCGACGGCGTAATCGCTACAGACCGGCGTGGAAAAGTTATTCTAATTAATACTCCAGCAGAAAAAATGCTACGAGTTAAACACGAAAGCGCAAATGGACGTTCTATCATTGATGTGTTGGATATTGGAGATAGCTACCAATTTGAAGATTTAATGGAAGTTGACGGGTCGCTAACGATGGACCGCAGCACGCTTGATAAGCCTTATATTCTTCGTGCCAATTTTTCCGTTATTCAACGTGAAACTGGCTTCAATAATGGAGTTATCGCAGTTTTACATGATATTACAGATCAAGAAAAAGTGGATCAAGAACGCCGCGATTTTGTATCCAACGTATCGCATGAATTAAGAACCCCACTTACAAGTATGCACAGCTATTTGGAAGCACTAAGCGACGGAGCTTGGGAAGATAAAGAAATTGCACCACGCTTCCTTGAAGTAACACAAAATGAAACAGAACGAATGATTCGACTTGTCAATGATTTGCTTAAACTCTCTAGAATGGACGGCGGTAGAGAACACTTAGAAAAAAGTTTCGTGAATTTCACGGACTTCTTTAACCATATTATCGATCGGTTTGAAATGATGAAAAAAGAAACGATTATGTTCAAACGACATATTCCAAAAGAGCCAGTTATTATTGAAATTGATGAAGATAAAGTGATGCAAGTGCTAGATAATATCATATCTAATGCGAATAAATATTCACCAGATGGCGGACGAATTTCGTTTTATTTGAAGAAGTTTGAAGATGAAATTGAAATTAGTATCGCTGATGAAGGTTTAGGTGTACCAGAAGAAGATTTAGCAAATGTATTCGACCGATTCTTCCGCGTAGATAAAGCTCGTTCGCGGGAAATGGGAGGAACAGGGTTAGGACTGGCTATAGCTCGAGAAGTCATCGAAGCGCATGGTGGTCGAATTTGGGCAGAACGTAACAAGTCCAAAGGTACAGTTATTAAATTCACCCTGCCATATAGTGACTTACCGGAGGATGATTGGGAATGATGAAAAAAACAGGATTTCGCTCATTTTTATTAACAATTTTAGTTATACTCAGCATCGTCTTAAGCTACTTTATTTGGAAAGGACAACCCGATTACGAAGCCATTAATGTGAAGGAAGTAGAAAAAACCACCATTGATAAAACGATGACCACTTCTCAGGTTTTCAAGCCGTATAAACTAGTTGTCAATTCAAACGGAAATAATTACCAAAGTTTAAATGAAAGTTTATTAAATGAAATAATGGCTCAAGGCAAAGCATTCAGTTTCTCAGAAGTAGTCCTAGCTAATAAAAAAAATAGTGAGGAATACGAGAAAGTAGTTCATAAAAACGGTACTATCGAAATCGTTTTTCCAAATAATATTCCATTTTCGATTTTTTCACAAATTTTTCAAGTAGAAGGAGACGGAATAGAATCAGCTTTCTTTAACCGAATTGTCTTGGATATTAACAATACCGATACTGGGCTGCATTCAGTATATTTTGCGAATGATGATCAGGAAAATATTTACCAAAGTTCGTTGCAAAATAAAGATATAGACAAAATTGAAAAAATCATTAAAAAGAATCAAAATAAATTAACACAGAATAATAAATTAATCTTAAATAAACGCAATATGTTCTTAAGTTCAGAGGAAACAAAACTGAACCGCAAAAAATATATTATCGACTCCCTAGAAATAAACTTATTTACATCGGCTTTATTCCAAGATTCTGGTACCGTTAAAAGCGAAGGAAATACGTATACAGATGGTTCTAGTGTTATTGAAATGGATACAGATAATAAAGTGTTAGAATATGTGAATCCATCTCAAGAACGAACGAATCCAGAAGATCTTAGTAGCGCAAAAAGAGCTGGACTTATTCAAGATAGCTTTAATTTTATTAACGATCATGCTGGCTGGACCGGAGACGGTTCGTACTATTTCACAGGTTATACTGGTGAAAGTGCGACAACCAATTTCAGTTTGTTTATTGATAATTTACAAGTCTACAATGAAAATGGAATGGCAGATATTTCTGTTACAGAAGGCCTTGAAGCTGTTTACAAATATATGCGCCCATTTTTCCGCCTAGATACAGATGTTCCAGGTGAGAAAAAAGAAGTCACATTGCCATCTTCCTATTCGGTTTATAAACAACTTTCGGCTAATCCAAATGTGAAAGCAGAAGAAATAGAAGACATAGTTCCTGGCTACCATATGACGAGAAGTGAGTCATCAGGAATGAACCGAATCGTGACCCTAGAACCAACGTGGCTATATAAATATCACGATAAATGGTTTATCTTCCAACCAGAAACGAAAAAGGAGGGTCAATAAAAATGGATTGGCGTAAAACACAACTGATTTTTATTGTAACACTCCTCATATTAAATATATTTTTAACTGTTATTTTCTTTACGAAACAACTATCAGATGATCCTGATACACTTGGGAATGAAACACTAGAAGAACGTTTAAAAGCTGATAATATAACTCATCCAGAATTATCTTCTAAACCAACTAGTGGAGCTATTTTCACGACAGAAAGAGCAGCATTCACTCCAAAAGATGTAAGTGATTTAACTGGACAATCCCTTACGTTAAAAGATAACAACAAACAAATTTTTTCCGTATTGCAAAGTCCGGTTAAAGCTGGGAAAAAAGGTAATAATCCAGAATTCCAGAAATTCTTGGAAACAGAAGTTTATCGAGGAGAGTCTTATGAATTTTGGGATTACGATAAAGAAGCGCAAACATTAACATTTAACCAGTTAATTAATAATAATATGGTTTTATTTGATGAAGCAGGTCAAATCACATTTTATTTGGATGAAGATGATAGAGTGGTGTCTTATGAACAAACTTGGATGTCCAAACAAGATGATTTAAAAGAAAAAACGAACTTAATGTCGGCAACGGACGCTTTAGAAGCAGTGTATCAACATGGTGAATTAAAACAAGATAGTGATGTGGTTTCCGCAACATTTGGCTACTATACAACCGTGCAACTACCATCAGGAAATGTTTATTTTCCCGTATGGTGCTTTGAAGTGAAGCATTCTGGAAAAACAAACTATGTTTTAGTTAACGCCAAAGATGAGCAAGTAATTAATCAATCAGAGAACAAAACAACAACAGAGCAAGGCGCAGAATTATCTAGCCGTCAAAAAACAAAGTAGGACATGGGCCAACCTAATTGAAACAAAATTAGGTTGGTTTTTTCAAACGATGGCACATGCAATTTTGCCAGATTAGCGTTACAATAGAAGATATATAAGCCTTTAGGGGGATAAAAAATGTTCGCAAATAAAATTCTAACTGAAAAAGATACGGATCAAATCCGATTTAGTATATTAGCTAGTGGGAGTTCGGGAAACGCTACACTTATCGAAACCGGAGATCAGAAAATTCTCGTAGACTGCGGTTTAAGTGGCAAAAAGATGGAAGGTCTGTTTGCACAAGTTGGTCGTAATATGAATGATTTAGACGCGATTTTAATTACGCACGAGCATTCGGATCATATTAAAGGTTTAGGAGTTCTTGCTCGAAAATACAAACTCCCTATATATGCGAATGCAAAAACGTGGAAAGCAATGGACAATATGATTGGTGAAGTTTCTTCTGATCAGAAGTTTCAATTTGATATGGAAACAGTGAAATCTTTTGGAAGTATGCAAGTAGAGTCCTTTGGTGTTTCTCATGACGCGATTGAGCCAATGTTTTACATATTCCATAACGGGAATAAAAAATTTGTAATGATTACTGATACTGGTTATGTGAGTGATCGTATGAAAGGGCATATTGCTGGTGCGGATGCTTACCTTTTCGAAAGTAATCATGATGTAGAAATGCTTCGAATGGGACGCTATCCTTGGAACGTAAAACGCAGAATTTTAGGGGACGAGGGACATGTGAGCAATGAAGATGCCGCAATAGCTATGAGCGAAGTAATTACGGATCAAACGAAACGAATTTATTTAGGTCATCTTAGTAAAGACAATAATATGAAAGAATTAGCGAGAATGAGCGTAACACAAACACTTATTTCAGAAGGAATTGATGTTGGCGGTAAACTAGAAATTTTTGATACAGACCCTGACAACGCGACATCCATCTTTACGATTTAAGTTTCACCATTTTTTTAAAGCTTTTTCATCGTTTTTTCATATTTAAAGTTTACTATGGAAGTATATAAATGCGAATTTTGCAGAGAGGAAGGAAGACATGGACGAGAAAGAAAAAGATTTAAATGAAAACAGCGAGAATGAGAGCACGCCAAAAAGAGAGGTCGAGGAAACTTTACATACGCCTGAGAGCTCGCAACCTGTCCAAGAATCTCCTATAGTAGAAGGCGTGACCCCAGAAGGAGAGAAATTTGCCGGAGCAACGGAGGAAGCTGCTGAGGCAAGTTCTACTAATGCATTTTTTGAAGAAGCAAGTAACAAAGAACCAGAGGCAACAAGACCAGCTCCAGGGCCAAGACGCACGGGTGTAACTGGTGGCGGAGCAATTCCTCCAAATAGAGTGAATAATGGCGGAAGTGGTAACGGGAACGGAGAACCACCGAAGCGAGGCAAACACTTTATTGGCTACTTTTTAACTGCACTTATTGGTGTTATTATTGGCGGGCTAATCATTTTCTTTGTAGCATGGGATAGTGGTGATAACGCTGATACAACTACTAATACAAATAATAAAGCTAGCAAAGTAGAAAAAGTTTCTGTAAATACAACATCAGATGTAACTAAAGCTGTAAATAAAGTACAAGATGCGGTAGTCAGTGTACTAAATTACCAATCATCTTCTTCACTTGATGGCTCCACTGGTTCTGAACAAGAAGCATCATCAGGATCCGGTGTTATTTACAAAAAAGCTAATGGAAAAGCATATATAGTAACAAATAATCACGTTGTTGCTGATGCAAATAAATTAGAAGTCACTTTCTCGAATGGTAAAAAATCAGAAGCGAAATTACTTGGAACAGACGAATGGAACGATTTAGCTGTTCTAGAAATTGATGATAAGAATGTCAGCACCGTTGCTACATTTGGCGATTCTGATGCATTAAAACTTGGTGAACCAGCAATTGCAATTGGTAGCCCACTTGGAACTGAATTTTCCGGTTCTGTAACACAAGGTATTATTTCCGGTTTAAACCGTGCAGTCCCAGTTGATACAAATGGCGACGGAACAGAAGACTGGGAAGCTGATGTTATCCAAACAGACGCAGCAATCAACCCAGGTAATAGTGGTGGAGCTTTAATTAATATTGAAGGCCAAGTAATTGGTATTAACTCAATGAAAATTTCAATGGAAAATGTAGAGGGTATTAGCTTTGCAATTCCAAGTAATACCGTAGAACCAATCATTGAACAACTAGAAACTAAGGGTGAAGTTGAACGTCCATCTCTAGGTGTTTCCTTACGTGACGTTGACACAATTCCTGAAACACAACAAAAAAATATCTTGAAATTACCAGATAGTGTAGATTACGGCGCAATGGTACAACAAGTAGTATCAGGTTCTGCTGCAGCTAAAGCAGGATTAAAACAATATGATGTGATTGTTGAACTAAATGGTGAAAAAGTAACGAATTCTATGACATTACGCAAAATTTTATATGGTAATGATGTAAAAATTGGTGATAAAGTCAAAGTGAAATACTATCGTGATGGGAAAGAAAAAACGACAGATATTAAATTAGAAGCAGCAAAAACAACTACATGATAATGAAAAGTCATTCTCTTATAAAAAGAGAGTGACTTTTTTTCTGTGGAAAACTTGTGGATATTAATTTTTTTCAGATATAGATATGGTAGAGAACAGGAATTCTGCTACTAAATATAGAAGTGGTTTGTGGATATGTGGATAACTTCTGTGGATAACCTGTGTGTAAGCAGTGAATATCTTGTGGAAAAGAACAATTTTGATAATTTACTCAATAAACACAGATTTATTTTTGGAAAAAACATATTTTTTGCGAAAATATAGGACAAAAAGGAAAAATGTGGATAGAAAGCCATTTATCCACAATTTCCGTTTTGACAACTCGAATATCTGACAAGGAAAATAGCTTTACGCTTGTGAGTTGGAACGCGGGAACTGTTGTAGGAGAAGGGATGGTCTGTTTTTTTGAAGAATGACTTCAAGATATTAAAAGGACGGTTTAGCCTGTGGATAACCTGTGGATAGCGAAAATTCTATATCATATATATTGTATGGAATATATGTTCGGACACAAAATAGGGAATGGCACTGTGGATATGTGGATAGTTTTTGTGGATAACTTGTGTATAAGAGCGGGATAACTTGTGGAGTATTTTTTAGTAGTAATTATTATTTGCAATAAAGCTGGGTAAAAGTAATAACAAAAAGATAGTTATATCCGCCTAGAAAAAACATCATTGACAGAAAGCGCTTTATCTTGTATCATAATGATTAATTAAAGGATTGTTACTGATTCGATCAGGCATGACCCGGAATAAGATAGAAACTTATCGAAAGAAATTTCGTGAGCTTTTGTCTAATTTCGGGTCATTTTTTTGTGTAAAAAGATACTAGGAGGCAGTTGCATATGGAATTTAGAAAAAACAAGGCTTTTCCTACAGATTTTTTATGGGGAGCATCAACGTCTTCTTTTCAAGTGGAAGGTGCTTGGCAGGAAGATGGAAAAGGATTATCAGTTATTGATGTTATGAAAAAGAATCCAAAAATAACGGATTTTACAGTTGCGGTAGATCATTATCATCGAATGAAGGAAGACGTAGCATTAATGGCCGAATTAGGTCTTAAAGTGTATCGATTTTCTATTGCATGGACACGAATTTTCCCTAGTGGGCGTGGCGATATCAACCAAAAAGGTGTTGATTTTTACAATGATTTAATTGATGAACTTTGTAAATATGGAATTGAACCTCTTGTTACTATTTATCACTTTGATTATCCACAAAGTTTAGTGGAAGAATACGGTGGCTGGATGTCGCGCAAAAGTGTGGAAGATTACCGTGCATATGCAGAATTTTTATTCCAAACATATGGTGATCGTGTTAAATATTGGTTGACGATTAACGAACAAGATCATGTCGTGCGCATTCCGAGTCGTCTAGGTCTTACTGGAGAAAATAAGTATGAGCAGTTAAAACTTGGATATCAAGCGAACCACCATATGTGTGTAGCAACTGCAGAAACAATTAAAACATTCCATAAGCTTGGACTAAAAGGCAAAATTGGGCCAGCAGTTTCCTTCTCAATGATTCATCCAGCTAGTTCTAATCCGGATGATGTATTAGCAAGTCAAGATGCGATGTTAGTGAAGCATAATTATTTACTTGATTTACATTGTAATGGGGAGTACCGCGCTCCTTTGTGGCAATATTTGCTTGACCGAGACTTTGCTCCAAAAATAGAAGACGGGGATATGCAGTTGATGAAAGAAAACCCACCTACAATGATTGGTGTGAACTATTATTTTTCAGAAACAGTTAAAGCATTTCCGGTATCAGAAGAATTTCCACTTGGTTATCAAAAAGAATCACTACTCCCAGAAGCTGAGGCAGGCGTTTTCCAAGTAATAAAAAATAACGAACTTACTGCTACGGATTGGGGATGGGAAATCGACCCAGTGGGCTTACGTTTAACATTAAGGGAATTGCATGAACGTTACCATTTACCATTAATAATTACGGAAAATGGAATGGGCGCATATGATAAACTAGAGGCGGGAGATGTTGTAAATGATGATTACCGAATTTCGTATTTAAGAGAACATATAAAACAAACGAAACTCGCTATTAATGATGGTGTCACTGTACTTGGTTACTGTTCATGGAGCTTTATGGATGTAGTTAGTGGTCGAAACGGCATCGATAAACGATATGGATTTGTATATATAAACCGGGAAAACTTTGATTTAAAAGATATGCGAAGAATTAAAAAGAAAAGTTTTTACTGGTATCAAAAAGTCATCACTTCAAATGGAGAAACCCTGTCATAACTTAACTTTCCTAGATATAAACTAAACTATTGAAGAGGAATAAAAGATGATAATAAAAAAAGTTTTTAATAATAATGTTGTTTTAGTCATTGAAAATCCTACAGAAGAAAAAATTTTGATGGGAAAAGGTATTGGTTTTCAAAAGTTTCCAGGCGACCCGGTTGATTTAGCGAATGTAGAAAAAACATTTGTATTGAATGATGAGGCAACAGAAGGGAAATTGGATGCTTTTTTTGAGGAAGTTCCTTTAGAGGTTATTCAAATGTGTGCTCATTTGTTGAAAAGCGGCAAAAAAGTACTCGGACCACATATTACAGATAATTTACTCATTCCACTTGCCGACCATATTAATTTTGCAATAACACGTGTAAAAGAAGGAATTCAAATCGAGTATCCTTTAAAATGGGAAATTCGTCATATGTATCCAGAAGAAGTTGCCTTTGCAGAATCAGTAATCAAATGGATGAAAGACAAAGAAAATATTGAACTACCTAAAGAAGAAGTGGTTCCAATCGCCATGCATTTTGTTAATGCTAGGATTGGGACAGCAGAAGTTAACCAAGCTTTTGAAATGACAACTTTGGTTGCAAAAATTTTAGATATTATTAATTATCATTATCTTATTCAAGTAGATGAAGATTCATTAAATTATGCACGCTTAATGACACATTTGCGTTATTTCATTTTAAGGCAAATGAAAAAAGAATCAGACATAGTAGAGGAAGCCATTCTTTATGATGTAGTAAAAAGTAAATATCCAAAAGCCTTTGAGTGTGCTTTAAAAGTCAAGAAATTACTCGAAGAAACAATGGGGTGGATTGTTAATCATGATGAGGTGCTATATCTCACACTGCACATCCACAGGGTTACTACTAGAGAAAAAACAAAATAATTTATTGTAGGATCGTTACTGTTCGGCAGGCGTGACCTAAATAAAAGATAGCGACACTTAATTTTAAGTAGTTATATCTTTTATTTGGGTCTTTTTTATTACAAATGAACTGGAGGAGAACAATGAATAATCAAGAATTAGCAAAAGAGATACTCGCTCTTGTTGGTGGGGAAGAGAACATCACAGAAGTCATGCATTGTTTCACAAGACTAAGATTTCACTTGAAGAAGATAGATCTGGCGGATGTAGAAAAAATTGAAGCATTACCAGGCGTTATAAATGTTCAAATTCAAAGTGGACAATTTCAAGTAGTTATTGGTAATAAAGTTTCTAAAGTATACAAAGAATTAATAAAGCTTGGAGATTTTAAGCAAGGAGATAGTTCGGAAATTGAACAAGATAAGAAAAAAGGCAATCTCATAGGTCGTTTTTTTGAAGTGATTTCTACTATATTCTCGCCAATAATTCCTGCGATTGCTGGTGCGGGGATGCTTAAAGGTCTTTTAGGGTTAGTAACTGCACTTGGCTTGGTTGAACAAACTAGTAGTGTAGTAACGATGCTTCAAATTGTATCAGATTGTGTATTTTACTTTTTACCGTTTTTCTTAGCAGTTTCAGCAGCTCGAATTTTCAAAACGAATGAATTTATTGCAGTGGCTGTAGCTGGGGGAATGATGTACCCAATTATTGTAGAAGGAGCAAAAGCTATTGCAAATGGTGGTCCAACTGGCTTAGACTTGTTTGGAGTTCCTGTTCCTTTTATTAATTATAGTTCAACCGTTATTCCAATTATTTTAGCAGTTTGGATTTTAAGTTATGTTTATCGTTGGGTAGATAGCTGGATGCCAGATTCTCTAGGTATTGTATTTACACCGACTGTTGTATTATTAATTATTATTCCAGTTCAATTAATTGTTATTGGACCACTAGGCTCTTACTTAGGTATTTGGATTGCAGAAGGAGTGACATGGTTATTTGCACATGGTGGGATTATAGCTGGTGGACTTCTTGGAGCTACAAGACCGTTACTAGTTATGGTTGGAATGCACTATGGTTTAATGCCAATTGCGATTCAAAATATCGCTGTATTAGGCCATGACTACTTACTACCAGTATTCTTAATGGCAAACATGGGACAAGCTGCAGCGGCATTAGCAGTATTTTTAAAAACAAAAAACAAAGATTTAAAAGCAATCGCGGGATCATCAACAATTGCTGGATTTTTAGGAATTACTGAACCAGCGATGTACGGTGTTAACTTAAAACTGAAAAAACCATTTATCGCAGCTTTAATTGGTTCAGGTGTTGGTGGTGCTTTTGTAACCGGCCTTGGAGTTACAGGTAACGCATTTGTTTTACCAGGAATAATGAGTTTGCCAGTATTTATGGGACCGAAATTTATTTATCTTATTATTGGGCTGATAATTACAATCACTATTACGATTGTTTTAACATTCCTGATGAAATTTGAAGATGGTCCAACTGTGGGCACTACAACGAAGAAAAAGCAAAATAAAGCTTCATCAATAGAACATACAACCATTTTAAGCCCTGTAGTGGGAACAACAGTTGCTCTCAAAGATGTACCAGATAAGACATTTGCAGAAGAAATTATGGGAAAAGGGATGGCTATAAATCCAACTGTGGGAGAAATTTATGCCCCTTTTACTGGTGAAATCGCTACATTCTTTAAAACGGGTCACGCGATTGGCTTACGGTCAGACGAAGGGGTAGAATTGCTTATCCACGTCGGAATTGATACAGTCAATTTAAATGGGACTCATTTCCACCCTCAAGTGAAACAAGGAGATCAAGTTAAAACTGGGAATCTATTATTGACATTTGATATCGCAGAAATAAAGCAAGCTGGATATGAAACAGTTACCCCGGTTATTGTAACGAATACAGAGAATTATTTGGATGTTATTGCAACCGATGAAAATCAGACAATCGGACGAGAAGATTGGCTGATTCAAGTTATTAATAAAATGAAATGATTTTAAAACACTATTCTTTAACGAGGATAGTGTTTTTTTATTTAGAATTATAGATTTTGGTAGTGTTGGATGTGTTCTTTGATGTATGATAAATGTATCAATAAAGATAAGGGTGACGTATATGAATATCCAAATTATAACGGTGGGCAAACTAAAAGAAAAATATTTAGTTCAAGGAATTGCCGAGTATTTAAAACGACTTACTGCATATGCAAAAGTGACGATTGTTGAAGTTCCGGATGAAAAAGCACCAGAAGTGTTAAGTGACGCGGAAATGAAGCAAGTGAAAGATAAAGAAGGTGTGCGGATTTTAGCAAAGATTCCAAGTGACGCCCATGTGATTGCACTAGCTATTGATGGGAAAATGAAGTCGAGTGAGGAGTTTGCAGCGGATTTGGATAAGCTGGCGACGTATGGGAAGAGTAAGGTGGCGTTTGTGATTGGTGGATCGCTGGGGCTTAGTGAGTCGGTGTTGAAGCGGAGTGATGAGCAGATTTCGTTTGGTCGGTTAACGTTACCACATCAGTTGATGAGATTGGTGCTGGTGGAGCAGGTTTACCGGGCATTTCGGATTGTTCGGGGGGAGCCTTATCATAAATAGAACTTTTTTATCAAAGGAGAATTCAAAATGAAATTTCTAAAAAAATATGGTTTTTACTTTTTAATACTGGCGGTTTTAAGTGACTTTCTAACGCCTTATATACTCGGAATATTTTATCCTGGATTAAACCAAATGACACGGGTTATGAGTGTGTTTGGGGATGTGGCTAGTCCGGTTCGAGGGGCATTTTTGGTTTGGTCGGTGGTGTCAGGTGTACTGTTTGTGCTTTCGTTACCGGCGATTTATCAGAGCGCTATTAAGCAATCGCGAACTTTGGCAATTTTGCTCGTTTCTGCGATTGGTTTGTATGGGATTGGTGATTGTATTTTCACAGGATTGTTTAGTATTGATACGGAGCAGGCGAGTTGGACGTTTTCGACTTGGGTTCATAATATTGGCTCGGGGCTTGGTTACGCGGGATTTTTAATTTTTCCATTATTTTTAGTTATCTTATACAGGAAAAAAGCTGAGAAAACACTAAGTAATCTGTATCTTGTATTGTTGATTGTCAGTTTGCTATCTGCGGGCATTTATGGACTTGCGCGGATTCCTGCTGTGAATTACTTACCAGTTTTAGATAAAATTGGCTTTTGTCAGCGGATTAGTTTCTTTTTTAATTACTTGCCGATGGTTGTTTTTGGAGTTGACCAGATTAGAAGAGGATATAGAAAACCCTAGATTTCAGACACCATCAATGAGGGGTGAGAATAAAATAAAAATATCTTCGTTGGATTTATGTTCTGTATATATATCCAATAAATATTTTCAATTCTCTGGTAAAGCGTTTACATAGAAATGTTAGGAGTGGTATAATATATGTTGTATATTATATATAAGAGATAAAATACACTCAAAATAAATTAAAAGAGTATAACCTCGTTACAACACTACGCGAAAATATATTGTTGCAAAGAACAATATATTGAACTAATTTTAAGAAAATTAGGTTATTTGCAAGAATGGTTAGGCAGAAAATAGTAAGGTCATGCTTCTGTATGATTAATAATCAGTTCGAATAACTAAACCTAAAAATTAATGCATCAATCAAACAACAATTGGCTAAAATGGCTACCGCAGTGGAAGAAATTGATGCGAACTTATCAAGCAATTGTAATTACAATTGCTTGATAAGATGTTACATTACCATGCGGAAACGCGTGGTTTTTTTTATTAAATTTAAAAGAGGTGAAAGCAAATGAATGAAGAAGTGGCGAGTAATATGAGTGTGGCACAAAGTTATGTAACCACCTTGCAACAAGCTGTCTCTGATATAAAAGATGTCCAAATTCCAAATACAGATACACAAACGAGTCTGCAGGGTAATACTAAGCTACATAGTATCAATGAGCAAGAAATGGATATGGTAAGTCGTTTTTGTACAGCTTTCCAAGCCGATGCTGCCAATATTGGACGAATTGCTCATGCAATCGAAATACAAGATAAACAACTTGCTCAAAAGGGGGAGTAATCAGTGGATAAAATAGATGAAATCAATATCCAAATCAATATTTTATCTAAAGAAAGTGAGAAAGCAGAGCGAACTGAATACCAATTAAAACTTGCAGAAGAAGCACTAAGAACGCATGTCCATCGCAGAACCTGTTTTTTTGATATGTTGCAAGATTATTGGCAAACCGGGGATATGGCGGGACGTATTGTTGATAGAAAATGGCAGTTACAAAGAGAAGAACATCAAACCTTCGATACTTTAGAGGAAAAACGAACAGCGATTCGTCGCCAAATACAAGAATTGGAAACACAAGAGGATGATTTATATCGTGCTAGAAAACAAGCTTGGGAGGAAATCGAATGAGTGTGAATATGTTTTTAGAGAGTGCAGATGGACAAGTGACAGCAATTAAAAACATGTGTCAAATGCACATCTCAGAAATGGAAGCAGTAAAAAAAGCAATTGCACAATTCACGGCAGAAACTGCTTTAAAAGGTCAAGCATATGACAGCGCGAAACAGTTTTTTGAAGCTGTGTATGTACCTCTTGCAAATGGATTTATTTTGATTGCCGAAACACTTCAAAAAGCCGCTAAGAAAATGGTAGATGAATATAGGACAGAGGTAGACGGAAATTCATTGCAAGAAGAGGCTTTACGAAATCAGATTCACCAGTTAGCCAATTTGATTGAAGAAAGTGCTATATGTTTTGCACCTCCTGCGACGGATTTATCAGCGAATGGAATAAGTGCTAATCCGTTTCTACCGTTTTATGAAGATCAAAAAAGGGATATACAAAAGAAATTAGATAAATTGATGGCTTATGATGGAGTATCGGCAACGTTATTTGCGGAAGTAGAAGGCTTGTTCAATAATGTTGAAGCTGGATTAATAGCACTTGCTAGAGGGAAGGAATTCAATGCTACAACAGGAATTTTTGATGTTTCTGCAATTGAAAGCTCTTGGATTAAAGCAATCAATACTTCATATGGAAAATATATAGTGGATAATATTAATAGTAAAATACCAAACCTGAATGCACAAGATATTGCAAATTTAAAAAACTATGCTGCGGACCATCCTAATGAAGATATGCCAAAGAGTTGGCAAAATTGGCTGATAAATATGATTCAAGGAGGATATGGTTATGTAGGGCAGTATTCAGCTGATATAACTAGTTTAATATCTTTGGGAGTTGTCAAATTTGGTGGAATAAAAACTGTTTTAGAGGCACTTGCCAGAAGTGATGGCCCTAACCCATTTGTTATGGTAAACCAAGCTGGTAAAGGTCCTAGTATTGTTCAAAAGGGACTTAAATTAGGAAAGTTCGCTAAGACATTAGGTCCTGCATTATCTGTAGTTGGCTTTGGCATAGGTGTGACTGATGATATGATGAATGGAGGTAAAACTCTTGGAGAAGCAACTATGCATAGTGGTACCTCTACGGTTGTTGGTGTTGGTGGAGCGATGGCTGGGTCAGCGTTAACAACAACAGCTTTGGTAGCTCTTGGTGTAAGTAATCCCGTAGGTTGGGCCATCTTAGGAGGAGCTGCAGTTGGGTTTGTTGCTGTTCAAGGATTTGAATATTTATATGATAATAACATCTTAGGAATTAAAGATGGACTTGACTGGACAGGTGATAAAATTGATCAAGGTCTGAATTGGGCTGGAGACAAAATCGGGGAGGGCGTTGAGAATGTTGGTAATGCGCTTAACCCCATGAACTGGGGTTGGTGAAATTTGAAGTCTGTTGATGTAGAAGGCATATATCAAAATATAAGGTATAGAATTATTCATTCAGAAAATGAGGTATATTTATTAGATTTAGATAGTCCCTTTTTATTTTTATTATTCCCTTTTTTAAGTGGTATTTTCACTAGAAAGGTATATATTATTGACTCTCAGATAGCATCCCAACTTGCTGTGCCAGACGAGGTTAAGGAAAAGCAGAAAGCAAGCTTGAAGAGGTCATATAAGAGCGTATTGGTGATTTTTATTATCTTTTTAATTCCACTTTATAGGAAAATCGCTTTTCAATTTCATTTATCTATAGGAATAGAGTATTTAGCGTTTACTCTTCTGTTTTTTTTAATTATATTAATGCGGGTTTTAATATCTAAAAATGCTAAAAAGAAATTACAAGAAAAAGTGAATTTGGAAAGCTTTAGTTATAAAAAAATAAAGATTAAGCCAATGTCATTCAAATATAAATTTTTGATAACAATATTCTACTTTTTTTTGCTGGCGATGGTTTATATATCTTTACTTGCTCAAATTAAATCATCACAGAGTGCTTTTTTTCTTGTGTTTATCATTGTCATCTTTTTTTTAAGTTATCTAAATGTTGTAAGTGCAACGGATGTAACCAGTAAATCTAAAATTAAATGTATATAAAGGAGTGTATAAATTGTTACCAATCGGATCAATTATTTATTTGAAGGATGGAACTAGACAAATGATGATTTTGAATAGGGGTCCTATAGTCGTGATTGAGAATGAGCAACGTTATTTCGATTATTCAGCTTGTGAATACCCTACAGGATTAATTCAAGACAAGATTCTTTATTTTAACGAAGAAAACATTGATGAGGTTATATTTAAAGGATATAGCGATGATAAGGAAAAACGGTTTGAAACTGTTTATAAAGATTGGTTGAAGCAAAATCCTGAACTGAAAAAAGGGATAGTGGAAAAGATGTTAAATCAATTGTAAGAGGCATGAATTGAATGGATTAAATACACGATAAAATAAATAATATTATATTTACGAGCCAATGTCTAAAAGAGGCATTGGCTCTATTTTTATGTAGGGAGCAAAAAAACAAGTGCATCCTTACTAAAAAAGGTTTTCAACTAAAACAGTATTTGCAAGGCATAGGTTTATTTCAGAAGAACTTCTGTGGTTGCTAAATCTTCAAGTATTGGGCAGTGGCAAACATACTTTACAGGTCTACTCATTGTTCGGACATGTCATATTTGAGCATTCAGGAATCTAGGGTTTTTTGTTCGCAGAGTTCGATGAATTGCTGGAAATCTTCTTGTTTGGCTAGTTTTTTTACGAAGCTGCGTTCATTTAGAATCGTTACTAATTGGCCGAATAGTTCTTCAAACGAGTTGTCGCGTTCTTCTTTCATTGTGAGTAGGAGGACGAGTTTGACGCGGTTGCCACCCCAGTCAATCGGCTTATCAAGTGAGCAAACGGCAACAGCATTTTTTTTTGCGCTTCGCTGGATGGCATGTGGAATTGCGTAGTAGTTGCCATAACATGTGCTCGATAATTGCTCGCGTTCAAACACTTTTGATACGTAATCGGAGTCGCAGTAATCGAATGCAGTTAATTGATTGCAAAGAAAGGTAATGGTTTCTTCTTTTGATTTGAAGTTTTGTTTTGGAAAGAACAGTTCTTTTTTGAAAAACTTTCTGGAAATTGATTCGGTTTTTGGCTTAGTTTCTAAAATGTGCTTAATTTTCTGCAAATCTTTTTCTGTTAGAAGTAAATCATAGTGATAGACTGGAATATCTGTTGTTAAATTTAATGGCTCGGTGGTTAGAATTAGATGAATTTCTTTGTCTAGAGTGAATTGCTTTAAGTCAAAAATAGATGGAGAAACAAGTAAATCAATTGAAAAATCGACTATTTTTTTCAGTTGATTATGAACTAAACGTTGGCTACCGGCGCCATACGGGGAAACTAAGAGAATCTTTCTTTTTTTCCCATGATTGATGGTTTCCGAAGCAGATAAAAAGTGTAGCGCGATATAAGCAATTTCGTCATCTGGAAAAGTGATTGCGAGCTCTTTTTGGATAAAGGCTGAAGCGTAAACACTAACATTGTAAATAAATGGAAACTTATTTTTTAATTCTTCGGTGAGTGGATTGGTTAAATATTGTTTATGATTGGCTCTTTTGTAAAGGGCTGATATGTGTGCCACTAAATAGGTCGCTATTTTTTCATCAGCAGAAAAGTCGATATGGAAGTTTTGGTCAACTTCTTCTAGGAGCCGAGCAACAACGCTACCAAAAACCTTTGAATCAATGGTTGAAGTTGTCACTAATTTACCGGAATATAGCCGGGCGATATAGCTTAGTTCTTGTGTTGGAATATTGATTTGTAGTTCTTCTTCTAACATTTCAGATAGCTGTCCCGCCATTTCGAGGCTAGTTTTATCTTGCTCGGTTAAAGCTGTTCTTTGAATATAACTGCCCATATTAATCCGTTCAAGCAAAACAGCTATATGAAGAATGAACGAAATTGTCGAGAAGTCATTCATAAAAAACGCATTCTTTTTATGGTATGTAACAATAAGTGTGGAAAGTTGTTTTAAATTACAGTAATCGAAGTAATCTGCGTATTTATCTAGACTTAATTGATGGTTTTCGATTTCTTGGTTGAGGAACAGGTTGAAAATCCGGCGTTTTTCTTCTTCGCCTCCCTCGGTTAATAGTTCATTATTTTTCCGAATGATACATAGTGATTCATCTTTTTCAGCGATAACGGTGTTAAGTTCTTTAATAATGCGAGATAATGTCGATTCACTAATAAAAAATTGATCGGCTAAATCATAGAAATTCGTTTTTTCGTGTTCGATAATATAGCGCAATAACTCAAAATGCAGATTTTCGTTGTTTTTAGTTAAATTAATTTGTGAAAGTTGCTCATTTGGTATTAAAAAATAGCCTTTTCCAGCTTTTGATGCAATGATGGTCGCATTAAATGACTGGTTAATTTGAATAATATCATTTCGAATTGTTTTGGAAGAAACGCCTAACATTTCTGAAAGTGCTTTTGCTGTTACTGTCTTTTGGCTGTCGTTAAGCTTTTCTAACAAGGAACGTTGCCTTTCTGAAATGGTCATTATATCCCCCCCTAATTCTCCCTTAACCTATTGTTATTATACAACACCAAATAGAGAAAGAGACGAGTTTTTTTGTCCCAATCTCTATTTAAGTGGCTATTAATTAGCAGCGATGTTTTCTTCTTCTTCGGCTTCTTTTTCTAAAGCAACGAGATTTTTTTCATAAACTTTCAAGAATGGGTAGTACATCAGACCGTTTAAGAAAATCAGGATGAATACGAGAACGATGGCTCGCCAGTCCATGGTGGATAGAAATGCTCCAATTGGTGCAGGCATTTGCCAAGAGAAGACGGCGAACGTTTTTCCGACAATCCCGAAATACATACAAAGATACGTGATGACACCATTGAATACGGATGTGAAAATGAACGGGAAGAAGAAAATCGGATTCAGCATAAGTGGTGTTCCGAAAATTAACGGCTCAGAAATTCCGAATATGGAAGGTAAGAAGCCGACTTTCCCGACGGTGCTTAGTTGTTTGGACTTGGAACGCATCATTAAAAAGGCAAGTGCGAGAACGGAACCAGAACCACCGATGATAACGAAATACGTCCAGAATGGTGTCGTGAAAATATTCGTCAAATCTTGGCCAGCCATTTTTTCAGCGGCGTTGATAGAAAGGTTCCCATCACGAATTGGGCCAAGAATTCCAGCAAGCGCGGCATCGTGCACACCGAAGAACCAGAATAAGTGAACTAGGAAAATACTTAGAATCGTGAATGGTAAGCTATCGGCCGCTTTGAAGCTCGGCGCCATTTTTTCATATAAGAATTGGATGGCAGTTGTGTCTAGGAGGTTGAAAATGATAAAGATAATCGAGAAAAAGGTCATTAAAATAATACCAGGAACGAGTGCTGCGAATGTTTCGGATAGTGAGGCTGGGACGCTATCGGGCATGGTTATTCGACCGACGTTTTTCTTGCGCATCCAGTGATAACCTTCTACAGTAACGATGGCGACGAAAATCGAAAGTAATATTCCGCGTCCATCAAGGAAACTAATGTCGACTTCTTTGCCGTCCCAACCCATTTTGATTGGATTAAGTACGAGCATAAAGAAACCTGCGATAGAAAACATGAGTGGGCGTAAGAAATCTTCGTGGTAATGTTTGCATAAATAATACGTGATACCGACGCAAATATATAACGACATGGCGCCAAGTGTGATTCCGCTAATCCAGTTTAGGATTAAATCATATTTTTCAGCGAAGTTAGCCCAGGCAAGCAGGAACCCATTTTTGGTATCATCTGTTACTGGAGCCGCTTTCAAAATAATCGGAATGGAACCAAATAATGTAATTGGCAGCATGGACATAAATGCATCTCTGGTTGCTTTCAAATGGCGTTGCTGGCTAAGTTTGTTAGCCAGCGGGGAAATATATTGATCCATTTTTTCGCTAATGGTATTAAATCGCATGTTTTTATCCTCCTATTAATTTCTGAATGTCTTCGTAAACCCCTTTGCCGTCCATGATACCGTATTTTACTGGTGAAATGGCATGGACCGGGACGCTGACGGCCTGTTTTATTTGCGGCATAAGGAAACGGATTTGTGGGCCGATAAGAACGAGGTCAACACCGTCCAAATAATCGGTATACTCAGATTCGCTATAAGCAGTGACGTTTAATGTGTTGCCAGAAGCGGCTTCGATTTTTTTCGCTAGCATTCCAGTAGACATACCAGCATTACAAACTAACATGATATTTTTCATTTTCCTGCTCCTTTTTTTAAAATTCTCTCCGTTTGATGAGTTTTCCCTGACTTTCAATCATTTCTTTGAACCAGTAGTAAGATGCTTTTGGTTTTCTGATTTGGTTGTTTTCGAAATCAACTGCAACAAGTCCGTAACGCTTTTCGACACCATTTTTCCAAGAGTAAAGGTCGAACGGTGACCAAGCGTAGTAGCCGCGAACGTCACAACCAGCATCGATGGCGTTGAAAATAGCGTTAATATGGTCATTCATAAAGGCGATTCGGTAGGCATCATCTACTTGCGAAACCGAAACATCTTCGCGAACACCAATGCCATTTTCTGTCACATAAAGTGGTAATTGATAGCGTTCGTAAGCCTCGATTAAGCCATCTTGTAAGCCTTTTGGATAAATTTCTGTATCCCATTCGGTTGTTTCGTTGGCAGGATCTTTCACTTGTTCGAACCAGTTTTTTATAAGAACTTTACTTTCGCCTTTTTTACCGCTGTGGTTAAATTGTAGCTGGGTTTCGCCGCCTGTGTAAGGTTTTACGAGCGTGCGCGAATAGTAATTTAAACCGATGAAGTCGACGGTGTTTTGTTTAATTGTTTGTAGTTCGTCCGTTTTCATAAAGCTGATGTCGTGCGATTTTGCTAGCTCGGCAATGAGGTCGACAGGGAATTCGCCAAGTGCGGCTGTGTCGAGAATCCAGTTGTTGCAATAGTTATCAGCGTAGCGCATCGCAATTTTCGTTTCGATACTTTCATCGACACCATTAACCGGCGTGTAGCTGTGGACGATACCGATTTGCCCAGGATAGCCGCCTTCTTTAAAAGCTTTCACGCCCAGAGCGCTCGCGTACATCACATTATAAGCCGCGATCATCGTTTTTTGCGTATCTTGATAACCGGGCGGATAGTTGCCGATTTTATATCCGTTAGCAACAAACCACTTTGGCTCATTAAAAGTAGTCCAATTCGTGATTTTATCGCCAAAATGGTCGTAACAAACTTTGGCATAATGCTCGAATGCGGCACAAACGTCGTGATCCAACCAACCACCAGTTTCTTCCCAATATTGTGGCAAATCCCAATGATAAAGTGTCACAAAAGGCTCAATATCATATTTTTTACACGTATCTAGCAAGTTTTGGTAAAATTCAATCCCTTTTAAGTTGATGTCACCTTGCCTATTTTTAATAATTCGCGGCCAAGATAAGGAAAAACGATAAGAATTTTGTCCGCCTTCTTTCATCATTCGAATGTCTTCCTCGTAGCGGTGGTAGTGGTCACTTGCCACATCACCATTCTCAAGGCCTGCTTCATGCAAATAATAATCCCACATGGATTCCGCCTTATCATCCACATTCCAAGCACCTTCACATTGATAAGAGGCCGTCGCTCCACCCCATAAAAAGTTATTATTCATTAGATAAACTCCATTTCCATTGATAAATTTCTCCTAGTTCCCGAATCATATCTACAGCAATGTCCGTAGAAGATAAGTGACCTTCTGCATGAACAAGTAGTAAATCCACCTCTTTCATCCGGTTTTCCGAAGATAATTTTCGTAAAAGCTCCGCGTGCGCTCGGTGCGCCAATTTAATTTCTTCTTTTGCTTCAGTAATTTTTCGCGTGAATGCTTCTGTATTTCGCTCTTTCACTTCTTTCAGCGCCTCAAAAGCGCAACTTTTTGCATTCCCGGCGTGTAAGATGATTGCCATGGAATCGAGTTCTGTCGTTAGTTCGTTGTTATCTGCCACTTAAAGACCTCCTTTGTGATTTGTCTTTACTATATCTGGAAATGTGAGGGAGGTGAAATTAATATTTGCCACTTTGGAAGTGGAAATTAATTTTTGCTTGAGTATTGTATTTTTTTTACTGGCTAATTCAAGAAATACAGGGCTTTGTCGCGAATTTAAATGAAAATATATGAAATAAATTGAAATAAAATGAAAAAATATGATTGTAAGCGATTGATTTCTGTGATATGCTTATTTCAACTTATAAAATATGGAGGGAATTAAATGAAGTTAGCTACAAGAATCAATTCGTTTTTATCAGTTTATGATAATGATTTAAAAAATGTTTTTGGAGAATTTAAGAAGTTAGGTTTAGGCTACATTGACTTGAACTATCCAGAGCATATTGAAAAATTTAAAGCACCTGAAATGAAAGCGTTAATCCAAGAAAATGACTTGAAATTGAACGGAGTAGCTTTAAGATTCAGAAGTGAATTTATTAATGGAGAATTAGGGAATTCTGATCCGAAAATTTCTGCCAATGCTTTAAAACTATGCAAAGACGCTGCTGATTATTGTCGTGAGGCTGGCGGGAAAGTAGTAACCATTTGGCTTGGATTTGATGGTTTTGACTACAGTTTTCAAATTAATTACAAAAAAGTTTGGGAACAATTAAGAAATGCTTTCACAGAAATTGCAGATTATGCACCAGATTTAAAAATCAGTATTGAATATAAACCATTTCAGCCTAGAGCATATGCTTTTATTGATAGCATGGGATTGACGGGCATGATGTTAAATGACATTAATCGAGACAATGTAGGTGTAACGTTAGATTATTGTCATATGTTAATGAAGCATGAAAACCCAGCTTTCGGAGCAGATATTTTTGGAAGCCAAGGGAAACTATACGGTGTGCATTTGAATGATGGGTATGGTTTGAATGATGATGGATTAATGATAGGTTCAGCAACTCCTTTTAAAACATTAGAATTTCTATACTATGTAAAAAAACATAACTATGATGGCGTTATTTACTTTGATACATTCCCAATCATTGAGCACGCGGCTAAAGAATGTGAACAAAATATTCGAATGATTACAGCATTAAATGACATGATTGATAACGTTGGCTTAGCTTATATTCAAACAATTATTGATAAAAATGATGCTGTTGAGGCTAATAAATTAATGCTTCAATTTTTAACTAGCTCCAACTAATAACTTACTTTTAAAAAAGGATGTGTACAGAATGGACTATAAATTAATGGCAAAAGAAATTCTCGAACATATTGGCGGAGCGGAAAACGTGGCTAATATGACGCATTGTGCTACAAGATTAAGACTTACTTTAAAAGATACATCAAAAGCTGATGATGAGGCAGTTAAAGGCATTAATGGTGTTATTAATGTAGTGAATAAAGCAGGTCAATATCAACTGCTAATCGGCACAGAAGTACCAAAGCTTTATGATGAATTTGAGAATTTAGTAAAAGGGACTAGCAACTCTAATTTTGAAGAAAAAAACACAGATTCTTCAGAAAGCATCATTAGTAAAATTTTCTCTTCTGTTTCTGCAATCTTTGCACCTTTACTACCAGCACTTGCTGGATCTGGTATATTACGTGGCTTATTAATTTTATGTGTGCAGTTAGGTTGGATTAGTGAAGATAGTGGAACATATTCTATTCTCTTTGTTACATCTATGAGCGTGTTTTATTTCTTACCAGTGTTACTAGCTTTTACATCAGCAAGACGCTTTGGAGCCAGTCCATACATTTCAGCTCTAATTGGAGCCGCCTTAATTCATCCGGATTTCATTGCATTAATTGGTAACGCAGGCAATGGTGCGACGACGGAATTTTTCGGTATGCCAGTTGTTTTAATGAACTATAATTCGACAGTAGTTCCAATCATCTTATCTATTTGGGCGTTTTCTTATTTATACAAATTCCTTGATAAAAAGGTCCCGGAAAATCTTAAATTAGTAATTATCCCACTTGTTTCGTTGGCAATTATGGTTCCATTAACCGTAATCATTATTGGACCACTTGGTGTGTATAGTGGAGAATTAGTAGCAAATGGAGTTAACTGGTTAATTGAAAGAAGTGGTATTTTAACAGGAATAATTGTTGGTGGCGGATGGAGTGTACTTGTTAGCCTAGGCATTCACTGGGCAGTAAATCCAATCATGATTAATAATATTTCAATGCATGGATTTGATTACATAGTACCGTTTACTTTTGCTTGTAACTTTGCTGTTATGGGAACAACAATCGGTGTTTATTTAAAAGCAAAAAACTCACAATTACGTAGTTTTGCAATGACAGGCTTCATCACAATAGCTCTCTCTGCAATTATTGAGGCAACTTTATTTGGGCTATTAGTGAAAAATAAAAAGCTATTTTTAGCTCAAATAATTGGCGGAGCAGCTGGTGGTGCTTACCTTGGCTTAATGCAGGTTGTAGCCAATTCATTTGTATTCGGTAGTGTGATAACATTACCAGCATTTGTTGGTGATAATCCAAACAATTTCATTCAAGCAATTATTGGGTTACTTATTTCGATGATGGTTTCAGCGATATTAGCATATTCCTTTACTAGTAGGGATGAGAGATTAGCGTAGGAAAGAAGGAATTAACTTGAATTTTTTTAAGAAAAAGACAATTATTTATTCTCCCGGAAATGGATTAATAAAATCTATTGATAAAGTACATGATGAACTTTTTTCAACTAAAGCATTAGGTGATGGTTTTGCATTAGAGCCAAATGAAAGTAGTATTTTTGCTCCAGTTGAAGGAACCATTACTTCCATTTTCCCTACAAAACATGCTATTTCTATTAAAACAGCGAGTAATTTAGAGGTTTTAATCCATATTGGGATTGATACAGTGGAATTGGATGGGAAGGGCTTTAATCTAAAAGTAAAAGAAGGAACAAAAGTCACCAAAGAAACAGAAATTGTAGAAGTTGATTTTCCTTTTTTAGAATCAAATGGAAAAGATACGGATGTTATTGTTATTTTCACAAATTTAAAAGAAAAACCATTAGCGATTACAGAAGGCCTTATGAAAGTAAATCAAGAAATAGGTACAATTAAATAATTAATAAAAAATACTCTTAGAAATTCTAGGAGTATTTTTTTTGCTAGTTTGACTAAGTTTGAAAATAAATGATAAAATGTAAATGAATTTAAAATAGGATGACATTTATGAATGAGTTAAATTATTTGGAGGTATTTATGATTCCGTATAAAAGACAAGAAAAAATCATGGAATTTTTAGGGTCAGAAGAGGTTATAAAAATTGAAGATCTTCAAAAAATCATTCCAAATACATCTATATCAACATTAAGAAGAGATTTAAAAGAACTGGAAAGACTTGGAAAAGTGAATATGCTTACAGGAGGAGCCGCTAAAATTTCCTCTAGTACTAGCGAATTGCCAATTTCAACTAAAAGTGTCCTTCAAACAGAAGAAAAAGAGATTATTGCCAGTTTAGCTGCTAAAGAAATCAATGAAGGCGACGTTATTTATTTGGATTCTGGTTCTACTTGTACAGCTTTATTAAATAAAATTTTAAATAAAAAAATTAGTATTTTCACAACGAATACAAGTATATTTAACATTTCCACAGAAATTAAGGCAGAAATAACTATTTTAGGTGGAAGGTACAGTCCTTTTATCTCATCTATTAATGGTCCTTTAACAGACAGCAACATTAAACTTTTCAATTTCGAAAAAGCCTTTTTAGGTGCAAATGGAATTGATTTGGCAAGAGGTGTAAGCACACCAAACTTAGTAGAAGCCAACAAGAAAAAAGAAATCTTAAAAGCCTCACAAAAAGCATTCTTACTATGCGACAGCTCAAAAATCCACAAGTCCTCCGCAGTTAAAGCCTTTGAACTAAATCAAGTCACATTAATTACGGATAAGTACGACGCGGACATTGCTGGGTTGACGAGTTTGATTGTACCGGATGGGGTTAGTTGATTATGGGAGGAGAAACGAAATGATGAAAAAAACAGTACACGGATGGGAAATAATATCTAGTTTAGATGTAAGAGTATACCAAGATCAAGCTGGCGGGGTTGCGATTTTGGTGGATAAAGATGATTTTGGTGATCAAGTGCCAGTATTATTGGATTTTGATGGGGAGGCAGTTGAAGTAAAAACTCTTTCACATTTGGCGAGAAGTATTCAGATTTCGACTGATAAGAAGGTACGGATTAATTGGCGAGATGAATATTTTGGAGAGAGGACGCAAGCGATGGAGTCTATTATGGATGTAGAGCAGGATTAATTGTATACAAAAGATAATAATGAATATCAATTTAATGATTCAATCGTCTATGATGTCGAAAGTGAAAAAGAGAAGGTACAATCTTTATTGAAAACAAGCAAGACAAAAAAAATTCAGATAACAAAAAAGAACTCAAAAAGACTCTGAATATCATTTTTATCTCAAAATAAGGAAAAGATTACGTACTTTCGATAGAAATTCAAAGCGGAAATTTCATTTTCAAGAAAGTAGATAACAAAGAGAACATTTCGATAAAGGAAACGTATGAGAAAAATTAAATTTTAAAACTATCCTTTTGGAGTTTTTCGGGAGGATAGTTTTTTTGTTGAATAAGTGCTTTTTATAGTTAAATTCACAACAAACTTACATTCTTAGGTATAATATGTATGAGAAGATGAAAATATACTATATAAAAAGGATGTTTGTGATGAACTTAGTGGCTTTATTAAAATACATGCAGGAAAACTATGGGGAGCAAAGGACCAATTATCCATTTGCTGGGAATGAAGTCGCAAAAAATTTTAAACAAGGTGTTAAAACGGCCTTTGAAACCACTTTTTTAGGAGAAGATTACGAAATATCTGCATCCCTTGGTACAGGCGGTTGGGCAAATGTCCCTTGGATAGCTGTGCATGATAAAGAAATTAGCTCAAGTGTACAAGAAGGAGTTAATATAGTTTATTTGTTTACAAACGATTACCAAGGTGTTTATTTATCTTTGAATCAAGGATATACATATGTAAATAAAAATTATAAAAATACTAAATTATCTTTAGAAAGGATTGCTCGTTTTTGGCAAGAAAATTTATCCACATTAAAATCTGAAAATAGTTTTACAATTGACCCTATTAATCTAGGTCGTGAGAAATCTCGTTATACTAATCTTGTGAAAGGTTATGAATCTTGTAATATTTATAGTAAGTATTATAATATTTCAGATTTGTTAGAAACGGATAATGATTTATTACTGCAGGATTTACTGCAAATGATTACTGTTTTTAAGGAATTAAAAAGCCATTTAACTTGGGAAGGTAAGAGAGGTATAGAGGATACAATCGATTTCATTGTTGATAATGGAACTTTTAATGAGTTAAGCGAAAAAACAAAATCAAAGAAAGTTTTTGAAATAGAAAAAAAGCGCACATTAGTTTTAGGTAAAGAAGAAACACGTTCAAGAAATTCTGTAGTTAAGGAAGAAAAAGCACCTTATATCACTAAAAGAGATTATGCGAAAGAAGCTATTAGAAATACGGAAAAAGGGCTGCAAGGAGAGTATTTGGTAATTAATTATGAAAGAGAGCGATTAACAAAGAATCCTATTACAAAACCCTATGCAGATAAAATCACTCATGTTGCTGAAAGTGGTGATGGGCATGGATATGATATTATTTCCTATGACATAAATCCAGATGCATCAAATGAAGTGATTGAGATTTATATCGAAGTTAAAACAACGACAGGAAATAGAGATGCTCCATTTTACTTGTCAGATAATGAATTAAATGTTGCGAGAACAAAAGGTAAACGCTATAAGATATATCGGGTATATAATTATAATACGATGCCTCAATTGAAAATTATCGATAATCTATTCAACGAAAACCTAGAAATAAAACCAATCAATTATATCGTAAAAGGAGTGAACCAAAATGACAAACACGCTAAAAACCAGCTACCAAAAAACACCTTATAAACTAGGCGGAAACGGTCCGCGGAATATTGGTGTTCTTACAGAAGCGCTTCAAAATATAGATAATAACCTAGAAAGCGATATTTACGGAAACGGCCCAATTATTGAAGATTTTGAAACGAAAATCGCGAAAATTCTTGGTAAACAATCTGCGGTATTTTTTCCAAGTGGGACTATGGCTCAGCAAATCGCGTTAAGGATTTGGGCTGACCGGAAAGAGAATCGGTGCGTGGCATATCATCCACTTTCGCATTTGGAGATTCATGAGCAAGATGGGTTAAAAGAGTTGCAGCAAATCACGCCAATATTACTTGGTACAGCGAATCGACTTGTGACGATTGATGATATTAAAAGCCTGCGCGAGCCAGTTTCTAGTGTGCTTATCGAACTGCCGCAACGAGAGATTGGTGGGCAACTTCCTTCTTTTGAAGAGCTTGAGGAGATTTCGGAGTATTGCCATGAACAGGGTATTTCATTGCATCTGGACGGAGCGAGGTTATGGGAAATTACACCTTTTTATCAGAAGTCTGCGGAAGAAATTTGCGCTTTATTTGACAGTGTATATGTGTCGTTTTATAAAGGAATTGGCGGGATTGCTGGGGCGATTTTGGCTGGGTCTGATGATTTTGTGCAAGAGGAAAAAATCTGGAAACGTCGATATGGTGGGGATTTGATTAGCCTGTACCCGTATATTTTGTCCGCGGATTATTATTTTGAAAAACGGATTGGGAAGATGGCGGAGTATTTTGAGGCGGCAAAAGGTTTGGCGAAGCGATTTAATTCGTGTCCAGGTGTGAAAACTGTGCCGGAAATCCCTGTTTCTAATATGTTTCATGTTTACTTTGAGAAGTCGGCTGATGAGGTTGGGACGATTTTGACGAAGATTCAGGATGAAACTGGTGTTGGGATTTCGGGTTATTTGCAAGAGAAATCGGCGGATATTTGTGCGTTTGAGGTTTCTGTTGGGGATGCGCTTGCGGAGATACCTGTGGAGGTTTTGGATAATTTGTTTAAAAGGATTGCAAATCTAGTCAATCAAATTAAATAAGAGGCTGGAGATATAGGCCATTAGATAGAAAAAGAAGCAGGAATCTGGTATACACCATTTTATAAGATGGCCCTAAACAGGAATTCCTGTTTTTTTTTTGAGATGTTAAGACTGAATTTTTATATGCCAGCCTCTTTTAATATATTATTAAAATTAAATTAAGTTTTTAAAAAGATATTTTTAACATACTTTTTAAAAAAAAAGATATTTATTTAAACTATTAGTTCCTATTTTCAATAATAAATTTAACTAAATGTTCACCAAGTTATATGCTTTTATTCATTATAATATATATAGAGGGGAGTTTAATTTTAATTAGAATTAGAAATATTATAAAAAGGGATGGGGAAAATGGAGATTAGAAAAAGTAAATTTAATTATGTTTATATTATTTGGGCACTGTTAACCATTATGATTGCGTTAATAATAATTAAGAAAATCTTAGCAATTCCATTATTAGTTGCAATGATCATCATTGCCGTACTATTTATTGGAGTATTTGTTTTAAATTATGGTTTATTTGGAGATTGGAGAAACAGGATAAACTTCGGACTTAAGAAGCCTGCTACACTAAATGAGGTTAATGGTTTAAATTCTATAAATGAAGAAGTATTTCAACAAGTTAATAGCTTTTATCCGAAAGTGAAAAAAGCTGAATTATTTGTAATAGCAGAAAATGGTGTAAATGCCTATGCATTAGGACAAAATACTATAGGGATTACTAAAGGAGCTTTGGCCTCATTGAATATTGGCGAATTAAAAGCTGTTATTGCACATGAATACGGACATCTTGCAAATAGAGATACCTTGAATCTTATTTTATTCAATACTAGTTTTACAATATTAAGTATTTCATTAATACCATTATATTTTATTAGTTTTTTCATTGGGCTAACGTTGGCATTCATAGAAGGAATGCTAAGTGGAAAAAGCTCAGTTTCCAGTAGTTTATTAAATGTTGTAACAAAAATTGTAAGATGGAGTTATTTAAAGTATTATGAATTAGGTTTTTATTTTGTGAATTTAGGAAGCCGTGATTTTGAATTTAGGGCAGATGAAGTTGCTGCAAAAGCGGGGTATGGTAAGGAACTTTTAAGCTTTTTTTATATTCTTGAAAAGACGGATAGAGATGTGAGAAAAGGTTTTTTATCTTTATTAGCATCAACACATCCATATACCTCGTATCGTATACAAAATATAGAAAAGTTTCTAGGTATTTCGGATTCTGTTAATGAAATTGAGTATCATAATTATTCGAAGTTGATTGACTAGTAATTACGATTTGAAAAAGAGAACTTATACTAAATAAAATTATTGGCTTAGCGAAAATGAGTTTGAGCTCATTTCATTTGATGATTTACAACATTAAATCTCTATGCTATGATAAACACAACTTAATAAGAAAAACTGGGGGGGCCGATTCTGGCTGAGATAGGAAGGTAATGCTTTCTGACCCTTTGAACCTGTTTGTTAGTGCAAGCGTAGGGAAGTGAATGTGAAAGTAACCGGAAAATTTATCGCGGCTGCTGTTTCTTTGCTTATGCTAAGGGACAGTGGGCGCTTTTTTTATTGTGCAAAAGGAGGAGTTTGAGTGTTTGTACAAGGTTTTCAAGAAGAAGTAGGAGATTTATGGCAAGAAACGTTGTGTCATCCATTTGTTCAGAGTTTGGCGGATGGGACGCTTGAGAAGGAGGCGTTTTATTATTATTTGCTTCAAGATGATTATTATTTATCGCATTTTGAGAAGGTGATTGAGAAAAGTGTAGTGCAAGCGGGGACGGAGGAAATTGCTGCTGAGATGAGGCAAGTGCGGGAGAGGCTTCGGCAGTCGGAATTGTTGATGCGCGAACAGTTTTATCCACGGGTTGGGCTAACGGAGCGTGATTTTTCCGATCGAAAACCAGCGCCAACTGCTTATCATTATACTTCTCATCTTTACCGGATGGCGGATTTTGGTAGTTTTGGGGTGACGATTGCGGCGCTTTTGCCGTGTTATGCGCTTTATGCGGATATGGGGAAAATGTACGAAACGGCGCGGAGTTCGGAGCCATTTTATCAAGAGTTGTTGGATAGTTATGTGAATGAAAATTATCAACAAGTGGTGTTGCAGCAGAAGCGATTGGTGGAACAGGCGGCGAGTATGGCGGATGCGCGGGAACTGGCCCTCATGAAGCAGGCTTTTCAAATCAGTGTGGAAATGGAATGGGCATTTTTTGATATGGCTTATAAAAAACAAAATTGGCGTGGGAGTGTGAATTATGTTTGATTTTATGACGTTGGAAAAGGTGCAAGAAAGAGGGCCATTGGTACATAATATTACAAACATCGTGGTTGCAAATGACTCGGCAAACGGATTGCTGGCGATTGGAGCATCACCAATTATGGCCTCTGCGAAACAAGAAATGGATGAACTGGCGAAAATGGCGGATGTGCTCGTGATTAACATTGGTACGCTGGACGGCGAGTTGGTGGAAGCGATGAAAATTGCTGGACGTGCGGCAAATCTTGCGGAGACGCCGGTTGTTCTAGACCCGGTCGGTGTTGGCGCAACTTCATATCGACGTAAAGTGGTGCAGGAATTGTTGGCAGAAATTCAGTTTGCGGCGATTCGCGGAAATGCAGGAGAGCTTGCGGCGATTGCTGGAGAAGCATGGGAAGCGAAAGGCGTGGATGCGGGTGTAGGTTCGGCGGATGTGCTCGCTATCGCTGAAAAAGTAGCAAAGGAATGGAACACGGTTGTGATTATTAGTGGTGAAGTGGATGTGATTTCAGACGGAACTCGCTTTGCAAAAGTGGCGAATGGTAGCGCGCTTCTGCCAAGAATTACTGGTTCTGGTTGTTTGCTAAGTGCGGTCTGTGGTAGTTTTATCGCAGTTCAAGATGATGTTTTTCGTGCTAGTGTTGAAGCGTGCGCGAGTTATGCAGTGGCTTCTGAATATGCGGAAATGGAGTTAGAAAGAAAACTCCCAGGCTCTTTTCGACCATTATTTTTGGATGCGCTGGCTAGTTGGTCGGTCGAAAAAACGCGTGCTAAAGCCAAAATCCTAGAAAGTGGTGAACACAAATGATTTTCAAACAAGTGTTAACGATAGCTGGTTCAGATTCAGGTGGCGGCGCGGGAATCCAAGCAGATATTAAGACATTTCAAGAGCGCAGAACCTTTGGAATGTCCGTCATCACGGCAATTACAGCACAAAATACATTAGGTGTAAAAGCAGTGCACAAAATCCCAGTAGATATCATTTGCAAACAGTGCACCGCGATTGCTGAGGATTTCCAAGTGAGTGCTGTGAAAACTGGTATGCTGGCAGATGCAGAAATTATTCGGGAAGTGGCACGGAATATACGTTTGTACGATTTTCCCAATTTGGTTATTGATCCGGTGATGATTGCGAAGGGCGGCACAGCTTTGCTTGAAAACGAGGCTATACGAGTTTTGAAAGAGGAGCTTTTGCCGCTCGGTACGATTATTACGCCAAATATTCCAGAAGCCGAAGAAATTCTTGGAGAAAAAATCACAACCAAGGCGGAAATTGAACAGGCTGCTAAGAAAATTTGTGATTTGGGAATAAAAGCGGTAGTCATTAAAGGAGGACATAGCGAAATGAGTGAGGCGGCTGATTTTTACTATGATGGCAAAACGACGAAATGGCTTACAAGTGAGCGTTTTGATACGCCACATACGCACGGAACTGGTTGTACTTTTTCGGCATGTATTGCGGCTGAGCTTGCGAAAGGGACTTCCCTTTTAAATAGCGTGATAGTTGCGAAAGAGTTTATCACGAGTGCAATTAAATATCCGCTTGGAATTGGTCACGGTCATGGTCCAACCAACCATTTTGCTTATAGAATGGAGGAAGGTAAGTGAAAGAAGAATTAGCTGTATATTTTATCGCTGGAACGCAAGACATTGTGCGCGGAACGTTGCCAAGTGTGTTAGAAGAAGCACTGAAAGGCGGAATCACTTGCTTCCAATACCGTGAAAAAGGAGCAGGCTCACTCCAAACTGCCTCCGAAAGAAAAGAAATGGCGTTAGAATGCCAAAAATTATGCGCAAAATATCAAGTGCCATTCATTATTAACGATGATGTCGTCCTAGCCCTCGAAATCGGCGCAGACGGCATCCATGTCGGCCAAAACGACGAGGAAATCCACCAAGTTATCACGAGTTGCGCCGGAAAAACGAAAATTGGGCTTTCCGTTCATTCAGTTAGTGAAGCAGAGGAGGCAGAACGACTTGGTGCGGTGGATTATATTGGTGTAGGACCCATTTTTCCAACGATTTCCAAAGCAGATGCGGAGCCAGAAAGCGGTACAGAGATTTTAGAAGAGATTCGTCGTGCGGGGATTAAGCTCCCAATCGTTGGTATTGGCGGGATTAATGAAGCAAATACAGCGGAAGTACTTGCGGCAGGTGCTGACGGCGTATCAGTTATCTCAGCGATTACTCGGGCGGATGATTATCAGTTGGTTATTCAAAATTTAAAAAACCCAGGTTACCCCTCTTAAAAAGGGCAAACCTGGGTTTTCTCATTTTTATAAATCTTCTCCATTGGTAGCAATTACGTTCTTGTACCAATCAAAACTTTTCTTCTTATAACGATTTAGCGAACCTGTGCCGTCATTGTTGCGATCGACATAAATAAAGCCGTAACGTTTTTTCATTTCAGCAGTGGAAGCACTAACAAGGTCGATACAACCCCAAGAAGTGTAACCCATCAGCTCAACGCCGTCTTTAATCGCTTCTTTTACTTGAGATAAATGAGCGCTTAAATAGTTAATGCGGTAGTCATCGTTCACTGTGTAGTTGCCGTTTTCATCTTGTTCAAGTTGATCAATAGCGCCAAGACCATTTTCTACGATGAAAAGTGGTGTTTGGTATCTATCCCAGAAATCGTTTAGGACAACGCGTAATCCTTGTGGATCGATTTGCCAGCCCCATTCGGATGCTTCTAGATAAGGGTTTTGTACGCCGCCTAGAATGTTTCCTGCGCCAGCTTCACGTTTTGATTCGTCAGCTGTTTCGGTTGTGCTCATGTAGTAACTGAATGAAATGAAATCTACTGTGTTTTTAAGAATTTCTAAGTCTTCTTCCGTTACATCTAATTCGATGTTGTTTTCTTTAAAATAGCGTTTCATGTAGCCAGGATAAGTTCCACGGACATGGACGTCAGAGAAGAAATAGTTTTTACGCTCTGATTCCATAACAGCGATAATATCATCTGGATGAGAAGTAAGCGGATAAGTTGGCATTGCCAGAACCATACAACCGATTTGAGCTTCTGGCATGATTTCATGACCGATTTTTGTAGCTAGCGCGCTCGCTACAAGTTCATGATGGACAGCTTGATATAAGTCTTTTTGTGATAATTTATCTGGGCTTGTAGAAATACCACCGCTCATGAATGGAGCATGTAAAATCGAGTTGATTTCATTAAATGTTAGCCAATATTTTACTTTGCCTTTGTAACGATTAAATACGGTACGGACGTAGTTTTCATAGAAGTCAATCATTTTTCTGTTGACCCAGCCATCGTATGTTTTGGATAGGTGAAGTGGCGTTTCATAATGAGATAATGTAATCAGTGGTTCAATGTTATGTGCTAGAAGTTCATCGAATAAATCATCGTAAAATTGTAGTCCTGCTTCGTTTGGTTCAGTTTCATCACCATTTGGGAAAATACGAGACCAAGCGATAGAAGTGCGGAAAACCTTGAAGCCCATTTCGGCAAAAAGTTTCACATCATCTTTGTAACGATGATAAAAGTCGATTCCTTCTAGTTTTAAGTTATCTGGTGTTGGACCGTCAGTAATGTGACCGAATCCGCCTTTTGGAGTAACATCCTGAACGGAAAGTCCTTTTCCATCGACGTTGTAAGCGCCTTCGAATTGGTTTGCAGCAGCAGCTCCACCCCATAAAAAGTCGGCTGGAAATCCTGTATTTGTATGCATGTTAAAAACTCCTTTTCTACATTTTAAAGTATCTATGAAAAAAACCAAATACTTTTCTAAATAAATGCAAAAAAACATTGTACTTAGAAAAATATTTGGTTATGCCCGGCTTTCGTCGGTAACATTCCGATTTATAATTAAAATATATCAAAAATAAGTAGGTTCGTCAATGATTTGTAAGTGTAGAAAATTGGCTGTATAGGAAGTATTTTGTTAATTTTTTTACTATTGTTAATAGAAATTAGATTATTAAAAGTAACTATGGTATGCTTTATTTGATTTAAAAACATTTAAAGAGGAGGCGCATCATGGGAGCAGCATTTTCAGCTATATTATCACCGGCAGTGGGGATTTTAATTAGCCCATTTCCAATTGTAGGACTTATATTGATTTTACTTAGCAACAAGGCGCGCATTAACAGTATTTTTTATACTATCGGGTGGATTGTTGGTAATATTGCTATTTTCTTAATTGGGTTATTTTTGATGAGTTCAGCAGTAAGTTCATCAGGAGATCAATCAATGTTAGTTAAGATTATTCTGATTGTACTAGGGGTATTACTTATTTTACTTGGGGTACACGACTTTTCAAAAAGACCAAAGAACGGTGAGAAAGCTGCAACACCAAAATGGTTTGAAAAAATGAGCAATATTAAACCAGGTGGCGCAATGATTTTTGCATTTCTATTATCTGCGGTGAATCCTAAGAATATGTTACTTTCTCTTACGGCTGGAGTAAGTGTTGGAGCACTGAATTTAAGTGGTGGACAAGAGACGTCAGCAACAATTATTTTTGGAATTATTGCTTGTTGTTCAATTTATATCCCAACTATTGCTTTCTTATTGGCTGGAAGTAGACTTAACAAGACATTAGATAATACGCGTAAATGGCTTATTCAAAACAATTCAGTGATTATGGCTGTACTTTTCTTGTTTATTGGTTTAAGCGTGATTAGTAAGGCGTTTTAGATTATAGAAGAGGTTACTTATTTCTAGGAATTAGTAGCCTCTTTTTATTTAGGATGCGGTTCTGAATGTGAGGGTTCACACAATATCCATAAACTATGAAAACGTTTTATGCTAGTATAACTTTACTTATTCATTTATTGTTGGGTAAGAATAAAACTACAAAAAGGATGGGTTTCATGTTTGACAAGTTAATGGGAAAAGCTTCAGTTGTTACGGAGTCTTCTTATGGAATTGACCGTTTTTTAGAAGAAGATGAACAAATCATTCAAATTTTCAAGTTTGTAAGAGATGAATTAATTATTACTTCAAAAGGAATTTTTAATGTCGATGCCCAAGGGTTAACAGGAAAAAAAGTAGAGTATAAATTTTTCCCGCGTAAGGCTCTAAAGTATGTTTCTATTGAGACAGCTGGAACTTTAGACCGTGACTTTGACTTGGAAATTGGTGTGGATGGTAACACAGTAGTAACACAAAACACATCTTTTTCAGCTCCAATCACATTAAAAGTGCATAAAAATGATACAGAAATGGGATTCGCGCTTTATAAAATGGTTAAAGGAATGTTATAAAATTTAAAATACTAAAAAGAGAAGGCAGCACTACAACTTGCCTTCTCTTTTATTATTTCCATTTTAAGTTAGCTGTAACTGGAAAATGATCAGAAGCAGAGAATCCACCCATTTCATCCGCGATTGTTTCGTAAGTACATACCTGGAATTCGTTAGAGACAAAGATATAGTCAATTTTTTTCAGCTCATTTTCAGGACGGGTAGGATAGAAGTCATGAAAACTGCCGATTGGTCCTTTAGCCGTATTTTGGGAGATTAATTGAGCGTCTTGGTATTTTTTTGTAATGAAGTCATAAGTAGGTGTTCCGGGTTCGGTATTGAAATCTCCAAGTAAAATCACTGGTAAATCTTCTGCAATGAGTGCGGCTTTTTGTAGTAAAAGTTGGCTTGCAAATAACCGGGCTTCTTCAGAGATATGATCCAAATGTGTGTTAAAGATATAGAACTGTTTTCCATCCCTTGTATCTTCTAGTTTCCCCCAAACACAAATTCGTGGGAACATTGCTGTTGAATGGATGGAAGGAATATCAGGCGTTTCGGACAGCCAAAAATGACCTTCTCGCAACAATGTAAAACGATTAGAATTATAAAAAACAGCAGTAAATTCTCCTTTTTCAAAACCATCATCTCGTCCTACACCAAAATAATCCCAATCCTGCATTTCTTTCAGGTCGCGCATTTGTGGCAGAAGGGGTTCCTCCACTCCCATGAAATCCCATTGATACTTATCAAGTAATGATTTTGTTAGTGTTTTACGCAATTCCCAGCTTTTTTTTTCGCTCAGAAGTATCATCAAAAAGAATGTTAAAAGTAGTTACACTGAACATGATTCCACATCCTTCTTTTCATTGGAATGTTTTACAAAGAGAGTTTAGCATATTTATGAAAACGTTTCACTGATTTGCTATGTAATTTTATTTTTTTAAATGGTGAAAAACATTTACAAAAATAATTAAATGGTGTAAACTTATTCCGAAAGGAGCGATAAAATGAATATAAGTGTTTTAAAAGGGCAACTGATAGTATCTTGTCAAGCGTTAGAAGATGAACCTTTACACAGTTCTGCGATTATGGCGCGAATGGCGCTCGCTGCCAAAGAAGGTGGAGCGAAAGGAATTAGAGCAAATTCCCCTGAAGATATCCGAGCTATTAAAGCATTAGTTGATTTACCAGTAATTGGAATATGGAAACGTGATTATGCAGATTCGAATGTTTATATTACTCCTACACGTTATGAAGTGGAAGCGCTTTTAGAAACAGAGGTAGAAATTATTGCCTTGGATGCGACGAAACAAAAAAGACCGAATGAAGAAAAGCTAAGTGATTTATTATACCTAATTCATCGTGAAAAGCGTTTAGCCATGGCTGATATTTCTACTTTGGAAGAAGCAATAGAAGCCGAGCGATTAGGATTCGACCTAATTTCCACAACGCTTGCTGGATACACACCGTATTCAAAAGCAACAACGGAGCCAGATTTTGAACTATTAGAAGAAATTGTTCAAAAAGTAGCTGTTCCTGTAATTATGGAAGGGCATACAAGTAAACCAGAACAAGTAACAGAAGCACTAAGAAAAGGAGCATTTGCAGTTGTAGTAGGTTCTATTATTACACGTCCAAAGTTAATTACGGAACGATATGTAAATGCAACGAAATGGTAGGTTATCAGAATGAATGATGTTTTATTAGTTTGTGATTTAGATGGAACACTACTTGATAGTAGTGGTCAAATCGATCAATTAAGTTTGAAAAAAATAAAGAAATTTTGTGAGGATGGTGGGAATTTTGTTATTTGTACAGGTAGAATGGATACCGATATTCGATATGTCGAACAAAAGTTAGGTTTTGCAGGCGAATACCGCATTAGCCAAAATGGAGCAGTTATTAAAGATAAAAATAACCAGTCTATCTTGCTTGAAACGATTCCTTCTGACTTTATCCCAAAATTAAATCAGGCCATTTTTGCGGAAGGTCTGCGAACAGAAGTATCAGATGAAAACAATCGTCATTTCCCAAGTCCGAGAAAACCAGAAGAAGTAGCAGAATTTGTCGATTCATCTAAGATAATTGAAGACTTACCGGCATATATTTCAACGGGGAAAATTAGTCCAACTATTTATTTAACATTTGGAAATGAAAAAGCATTTTCACCAATAAAATTAGCAATAAACAAAAGCTTAGGTGCGGACTCAGTAACCGTTATTCAAACTAGTCCTTCTTCCCTTGAAGTATTTTCTAATAAAGTATCTAAAGGAAAAGCTGTAGAGTTAATTAAACAAAAATTAGGTGTATCTGCAAACAATTTATATGTTGTCGGTGATGCTGAGAGTGATGTATCCATGTTTGCACTGACCAACCATTCTTATGCAGTTCAAGAAGCTGAACAAGAAATTTGCGAACAAGCGAATTATTACCGAAAAACGGTTGGAGATGTTGTGGCGGATATTTATCAGCATAAAAAGGAGGGAAATATGTGAATATTTTATATGTACCTTTAGATGAACGACCATGCAATGCCTTTTATCCTCAACAGGCTGCAGCAGTGAATCAAACTATAAACGTACTTTCTGTGCCACAAGCTTTACTCGGAGACAAAAAGAAACCGGCTAACGTTCATGAAATTCGTAGTTTTATTAAAGAAAATATAGCAAAGTGTTCTTATGCTATTATTTCTGCAGAAATGCTACTTTATGGTGGATTGTTGCCATCACGGCTACATCATCTTACAGAAGCAGATATAAAAGAATATGAAGTATTTTTACGAGAAATAAAAAATAAATTCCCTGATAAAAAAATATTTCTTTCAAACTTAATCATGCGCACGCCTAGTTATAATAGTTCGGATGAAGAACCGGATTACTATGAAGAGCATGGAGAAGCGATTTTTCGATATGGTTGGTTGAAAGATAAAGAAGCGCGCGAAGTTTTAGTGGAACATGAAGAAAAAGAATGGGACCAACTAAAAGAAACATTACCACAAGAAGTAATATTGGATTATGAGACAAGAAGAGCGTTTAATGTCCGGGTGAATCTGTTGCATATTGCTCTTGTCGCTGAAAATATCATTTCTTTTGTTAGTATTCCGCAAGATGATTCTGCTCCGTATGGCTATACTGCAATGGATCAAAGCAAAGTATATAATGAAATTGCTAAAAAGCGATTAAAGGATAGAATTATGGTGTATCCTGGTGCAGATGAGGTAGGGTTCACCTTGCTTGCTCGTGCTTATAACGATTATTTAGGAAAAAATCCAAGTATATTTGTTCGATATAGTGCTACATTAGGATCTCAGCTTGTTCCTTTGTATGAAGATCGACCGATAAATGAGAGTTTGAAAGCACATGTACTAGCGGCAGGTTTTCGTTTGGTAGATGATGTGAAAGATGCCGAATTCGTGCTTGAATACAATACGCCAGGAAAAAAAATGCAAGAATCATGGGATCAGCTAACCACAAAAGATGTGACTTATGATAGTTACCGCCACTTGTTAAGCTTTATTTTACAAATTCAATCCGACTTAGCAGAAGGTAAAAAAGTCGGTATTTGTGATGCCGCTTTCGCTAATGGTGGTGAAATGGAATTGATAGAATTATTGGATGAAAAAGGTATTTTAGAAGAAATTCTAAGTTATAAAGCTTGGAATACTAATTGTAATTCTTTAGGAAGTAGTCTTGCGGCATTAGCGTTTTGTCAGGCTACTTTTAATAAGGCAAAAGTTAAGGAAAATCTTCTGGCAAATATATACGAAGACTTGTTTTATCAAGCAATTATTCGTAAGCAAATTACAGATAATGTTTTACCAGAAAAAGGGTTAAACTATTTTTACTTAGGAGAAAAGGACAATGAAATTAGTAAAGAAGTTGTGAACTTAATCCAAAAATATCATCGTTCCGTACTAAAGAATAGTTTTACAGATAACGTATTCACAATTGATCAAGTTACGTTTCCTTGGAACAGAATGTTTGAAATTTATTGTACAGTAAAAAATAAGGAGAGTTGAAAATGAATAAATCGAATGTTTTTATTGATAAATTATTAATTTTTGCAAATAAGTTTTCAAGTCAACGTCATATTGCAGCAATTCGTGATGGCTTTGTAACGCTCATTCCAATGACAATTATTGCTTCTTTTTGGGTGTTAGTAAACAATCTTATTTTAAGTCCTACAAATGGTTTGTTAAAGAACTATTCTGCTGCGATTAAATGGGCGGATTTAGGTAATCAAATTTATAATGGGACGTTAGGTATTATGGCGCTGATGATTGCTGTAACCATTGGCTATAAGTTAGCAGTGAGCTACGGGGATGAAGGGTTAATTGGAGCGGTAATGGGGTTAGTATCTTACATGATTGTTTTGCCAGCGCAAATTATCATAACAGATGTAGAAGGTAAAACATTTACTGCTGCAGCCGCACTAACACAAACCCAAACAAGTGCAACAGGTATGTTTTTAGCAATTATTGCTACTTTGTTATCTGTTACGTGGTTAAGTAAATTTTCTAAAATAGAACGTTTGAAAATAAAAATGCCTGAGAGCGTACCACCATCTATTGCAAAATCGTTCAATGTGTTAATTCCGATTTTCTTTGTAACACTTATCCTTGGATTGATTGAAGTTCTTATTGTATGGGTGTTTAATACTAATATTCCAGCACTTATACTAACATTCTTTCAAGCACCATTAATTTCTTCTTTCCAATCTATTGGCGGAATTTTACTTTATGTATGTTTTAGTAACTTATTATGGGCATTTGGCCTGCATGGTACTTTTATTTTAGGATCTATCGGTGAGCCTATTATGCTAACAGCGATTCAAGAAAATATGGAAGCGTTAAAAAATGGTCTTGCATTACCAAATATTGTTACTAAGCCTTTCCTTGATGCTTTTGGTTGGATGGGCGGTGGCGGGATGATTATCTGTTTAGTAATTGCGATAATGATTGCCTCTAGAAGAGAAGACTATCGTTCTATTACAAAAGTCGGTATTATCCCATCATTATTTAATGTTAGTGAACCATTAATGTTTGGCTTACCAGTAGTATTTAATCCGCTACTTGCGGTACCTTTAATTATTGTTCCAGCAGTAACAGTGACGATTGCTTATTATGCGACTGCACTAGGTTGGATTGCAAAAACTTCGGTACTTATTCCTTGGACTACGCCACCAGTGATTTCAGGCTATTTAGCTACAAATGGTGACTGGCGTGCAGCTGTTTTACAAATCTTTTTAATTATTATAGGTGTATTAATTTATCTTCCTTTCGTCAAAGCGTCTAATAGAACAGTGATAAAAGAAAATGCCAAATAAAAGGAGAATAAAAATGTCTAAAAAAACCATTATGCTTATCTGTTCAGCAGGAATGAGTACGAGCTTATTAGTCACTAAAATGCAAAAGTCAGCAGCGGAACAAAGATTAGAAGTAGATATTTTTGCTGTAGCAGCTTCAGATGCAGATAACCAAATTGCCAGTAAAACGATTGATGTCGTTTTATTAGGACCCCAAGTGCGATTTATTGAAAAGCAAATAGAAGAAAAACTGGCCCCAAAAAGTATTCCCTCAGCAGTTATTAACATGGCTGATTACGGGACTATGAATGGAGAAAAAGTATTAAATCTTGCTCTTAACCTTATCAAAGGAGCGTGAAAAATAAATGGATGACAAAAATTTAGAAGCCATTATGGGTTTAATCATGCACGGCGGAAATGCTAAAAGTAATGCTATGGAGGCCATTCAAGCGGCAAAAACTGGTGCGTTTGAAATAGCAGAAGAAAAAATCAGTGAAGCAGAGCAATCAATTGTGGAGGCACATCATGCCCAAACAGGATTGCTAACAGAAGAAGCAAAAGGAAATCATATGGAAGTGACGCTACTTACTGTCCACAGCCAGGATCACTTAATGACAGCCATAACTTTTACAGATTTAGCGAAAGAGCTTATTGATGTATATCGGAAGCTATTAAAATAGCCATTTTTAAAGGGTGGACTTGTGATTACAAGTTCACCCTTATATTTATTTGTCAGGATTAGATAATTCTAGAAGCATTTTTATTTTTAGAGTATAATGAAGAGAAGACATATACTAATAGAGGTGAGAGCTTGATGGATTTATTAGCAACAATTAGCAGTTATTTTCCATCGCTAAGCAAATCTGAGCAAAAAGTTGCTCAGCTAATTTTGAGTAATCCAGATGAAGTAGAGAATCTATCGATAAATGACCTTGCATTGATGGCAAGTGTTGGAGAAAGTACTATTGTTCGTTTTTCTCGAAAAATTGGGCTAACGGGATTTCAAGATTTAAAAATTGCTTTAGTGAAGTATCAAACTTCTCAAAAGCAAAATATAACAGATGAAAGTAATGAAGCGAAAGACCTTGTCTATCGTCAATTTGTTGATGGTTTACAAGATACTAAAAGTTTTATTGAACAAGAAAAACTAGAACAAGCTGCCAAAATGATTCATAAAGCAGAACATGTGTATATACTTTCTGTTGGCACATCTGCGTTTATTGCAATGCAGTTAAGCAATAGATTGAAACGATTAGGAAAATTTGTTGAATTTGTTCCAGATGGCCATCTGCAAAGCATCTATGTAACTATGATCAAGAAAACAGATATTGTTATCGGGATTAGTAAATCAGGGAATACAAAAGAAGTAATTCAAAATATCGAACTTGCCTCTCAAAGTGGTGCACCGGTTGTTACCTTAACTAATTTTATTAATTCTAAAATTAGTCAAATGGGGGATGTTTCTTTAGTAGCCTCTTCCAAAGAATTTTTATCAGATGCAGGTTCTTTTTCAGCTGAAGTTAGTCAACTATACTTGTTAGATACTTTAATCAAAGCACTAGTGGATATAAGCCCAGCCACGTATCATAACGTAAGAAATTTGACAAATAAAGCTTTGGTTAAACGGATTGAGTAAGATTTTGGAATACATCGAAATATGAAGAAAGAAGAGAAGGCGAATTTCGTCTTCTCTTCTTTTACATCTATTTTAAATATATTAAGATATGTTAAACGGGGAGGAGTATGATATATATAAATTTTTCTAGGTTTACTTGTTATTTTTGAATTCGTTTATGCAAAAAAGACACTGAATGCATTGAAAAATTTTAATGAGCATATGTACAACATTGTTCTTAACGAAGAAGTTATAAAAAATATTTTGGATTTTGTATCAAAAAACACATGAAATGGAATATTCAAACGAAAATAGGTAGATTGTGCATAGTTTTTAGTTAAGGTATAATATCTCTATAAATTTGAAGCTGACAAGGAGTACTAAACTGGATGAATAATATCATAGAGCTAGTAAAGAAAAACGAGCAACTTTTTCTTAAAAATGCTGAGGAACTAAATGGTGAAGAATTAGAGCAGGAAGATATTGACGCATACCTTGCAATTCAAGGGGCTACAGAGGAAGAATTAGCAGCCTTTGAACATCAATTTCAACTAAAGTTACCTGAAGACTTCAAATCCCTTTACAAATACAAAAATGGTAGTGGTTCTATGAGTTTGATTTGGCCACAAGAAGGATTTTATAGGGGGTATCGTTTCCTTTCACTACAAGAGATTAGTGCAGTTAAAATACATTTTCAGCATGAAAACCGTGAAATGACAGAATTTCCAGATACAATAGATCAAAAACAACTGAAACAATTAGACAAGCGAATAAAGCCGTATTTATTTTGCAAAAGTTGGTTTCCATTTGCAGAATACGCAAATTCGTTATATTTGATGTTGGACTATGAACCAAGTGAAAAGGGACTAGAAGGTCAAATCATTAGTTATGTGCATGATCCTGATTTTATCTATTACATTGCACCTAATATTACGGAAACCTTGAAAATGACAGAAGTAGTTATTGAAAATTTAGTTTAAAAACGTCCACCAGTATTGCAAAGAGACAAGCGTTATCCGTAGAAACATTAGATAAACATTGTTATAGTTTGCTGTTTGTCTTAAATGTTTAAGGAATGAAAGTTAGAATAAATAGATTAACATTTATTTTTGGAGGTATTTTAGCTTGAAAAAACTAAGAAAATTATAGTTGATGGCGCTAATTATCTGTGGAAATATAGATATGATGTCTATGATTATTCTTCACCATCCTATATATTAATATTGCCTGAAGAATATCAGGGAGCAGAAATAAGGATAAGATTTCCTTTGTGTTTTGTTGAAGAATACAAATGTTCAATAGAGGTTGGCCAAGAATATATTGTTGATTTAGAGATAGTCATTTTCGATGATTTAGATATTGAGAAAAGTGCTATACAAGCTAAGGAAATAACTCAATTAGCAGATAGTTTTGCATACTTTATCAGAGGCGTTTTTCATCCTTCTAGTAAGAAAATAGATTCAGGGATAGAGATTGTTTTAGCAGATGAAGATATTTCTGATTTTTGGTATTTGGAAAACCAATTTGTTGAATTAAATGTTGATAGATTCAATATAAAAATTATAGAAAAAGTAAACAAGTAAAAAAACACTCCACATCTCAATCAGCATCGTGAAAGTAGAGCTTTGCCAATCTTATTTTTTAGAAAATTGAAAGTAAAAAAAATGACAAATAAAAATTAATATGTAGGAGTAACTTTTGAATAGCATGAGTACTATTAATCAGTTAGATGTAAATAAAATTGATGCTCTGGTTGAAGAAAATAAAGAGCCTAATTTATGAGCAGTACAGCTATTCTAAAAATAGAAAAAATATACTAAGAAAATTTACCTGAGAAGAACGTGCAAGAGCCTATTTTTAAATAGAAAAACTTTAAGGGGGCTTTTAGTAATGGGTTGTGATATTTATTTAATGGTAGAAGTGAGAGATAAAAGGATAGACCAATGGAAGGAATATGATATTGCAGATGAATTGTTAAAATTTATAGGAAGAAATTATAATTTATTTAGCATTTTAGCTGGTGTCCGAAATGGAAAGGGGTTTGCAAATGCAGATACGGGGGACGCTTTTATACCAATAGATACTCCCCGAGGTGTACCTAAAAATGCTTCGGAAAACTATATTGCTTATGTGGAATATTGGGGGCTTGATGGACATAGCCATTCATTTTTAGATTTGGCCGAACTAAAAAAGTACGATTGGCATGGGCAAAAAAATAAACATCGAGGATTTATGAGCCAGAAGGATTATGCTGAATACAAGCGGACCGGAAGAATAGTAAGATATGTTGCTAATGTTAGTGGCGCAAATGTCAAGAAAGTGTCAAATGAAGCGATGAATGCGCTTATAAGTAATAAAGTAATACCAGATAAAGAAGTGTTTTATTATACATTAATGGAATGGGAAGAAAGTTATTATGAATCAGCTATGAGCTTTGTTGAAAAAGTATTACCAGCATTAGAAAAAATTGTTAATGATTGTAACTGCGAAGATGAAGATGTGAGATTACTATTCTTTTTTTGTGACTAATTTAGAGGAGAATTAATGATATAGCAAAATATAATTAAGATTATCAATTGCTGGTATTGAATTAATAGAGCTCTATACAATAGCCCCCCATTTGTTTCAAAATATTTACATTTAAAGAATAACTTAAGAAGGAGGATGGCGTATGACTTCAAAACAATCCATCCATAAAACGCAACTTTCTAAAACAAAAAAACAAACCCTAAAAGTAACCATAGATCGCCCTATAGGTTATACCGACAAATTCGGCAATGTCTATCCGCTTAATTATGGCTTTGTGGAGGGTGTTATTGGTGGTGACGGGGAAGAGCAGGACGTTTATATTTTATCAAGAGAAATTTCTGAGCCGATTGAAACGTTTCAAGGAGATTTAATTGCGGTGATTACTCGGAATGATGATGTGGAAGATAAATGGGTTGTCGCACCTCCGAATGAGAATTTCACCATAGAGGAAATTAGAGAAAAAGTCCATTTTATCGAGCAATATTTTGATTCGGAAATTAAATTGATTTAGTTGAAAATGAATCATACAACTACTAAAAAAGGAGGCGGAAAATAATGGAAGAAAGATTCGAAAAAATATATACACAAGGTAAACTCAACATTATGGAGATTTGGGTTGATAAAGAAACAGGTGTGCAATATGTCTACCATTTGACTGGTTATTCAGGTGGGATGTCGCCGCTTTTGGACAAAGACGGCAAACCGTTGCTTGCTGATTTATCTAAGTTTAATGACACTGAGTAAAGCGATGAGTTGATTTATGGTGCTTTTACAAGCTAGATAAATAAAAACAGGAATGCTCTATTTGGATGTAGAGCATTCCTGTTTTTTTTACAGTTCATTTTAATTGCTTGGAAATTGATTGGTTACATTTAGAGTGTTCATTCCGCCCCAAAAGCCTTTTGAAAGAGCGATTTTCTCTATCTCTTTTAATACGTTTGCTTCCTCAGGATTTAAATGGATTTTTTCGACGAAGCATAAGGTATGGATGTTTTGATAGACAGAACGAGCTTCTAATTCGACTGTTTGAGAGCCTTTTTTGACTCTGATGATAGCTGTAGTCAAAATTTCTTGTAGTTGGGACGAATTTTGGTTACTTAAAGAAGTATCCGACTCAAATAAATTCTTCCATTCCTCGAATAGATCTACAAGCGTCTCTGGAGTATTCTTTTTCATTAAAACGCACCTCTTTTAATAAAGTATCTTACTATAGAATATTCCATTCTGCTAATAGAATCCACCTACAACTGCTTTAGCGCAAGCTTCGTCAAATTCTCTACAGTAAACCCAAATCGTTCTGCTAGCTCATCTCCAGGACCAGACATACCGAACGAGTCAATCGCGAGGATTTCACCTGTGTCCCCGAGGTATTTATGCCAGCCGTATGATGCGCCCATTTCGGCGGCGAAGCGTTTTTTCACTGCTTTTGGTAAAATGGTTTCTTTGTAATCGGAACTTTGTTTGTCGAATAAATCAAAACTTGGCATGCTAACTACACGTGCGCCAAAGCCTTTTTTAGCAAGATTATCTCTGACTTCTATCATTAGGTGTACTTCAGATCCAGAAGCAAGTAAGATGATATCGAGCTTCTCTAGCGGGGAATCAGCTAAGATGTAGGCACCCTTTGATAGACCGGTTTTCGCTTTTTCAGCGCTGTTTGGTAAAATTGGTAGATTTTGACGGCTGAGCACTAGCATGGTTGGTTGTTCTTTTTGAGTAAAAGCGTAGCGGTAAGCTTCGACAGTTTCGTTACCGTCAGCTGGTCGGATTACATGAAGTCCAGGCATAGCGCGGAAAGATGCGAGATGCTCGATTGGTTCGTGCGTTGGACCATCTTCACCAACCGCGATGGAATCATGGGTCATAATGAATGTGGATGGAATGCCCATCAAAGCTGCTGAACGAATCGCAGAACGCAGATAATCCGAGAATACGAAGAAGGTTGCACCAAATGCTTGGACTCCGCCGTGAAGCGTCATCCCGTTGACTGCTGCTCCCATCGCAAATTCGCGGACGCCAAACGAGATGTTTTTAGCAGCATAGTTACCAGGAGCAAATCTTTCACTAGCTTTTAAATTGGTTTTATTGGAGGAAGCTAAATCAGCTGCGCCACCAAATAGGTTTGGTAGTTTTTTCTCCAATTCTTGAAGGACAGTTCCTGATACTTCACGAGTTGCAACTGGTTTATCGTCTTTTTCACCAAAGACAGGTAGGTCCTTGTCCCAGTCAGGTGTTAAATTATCGTCCATTAATTGTTGTAAGCTTTCAGCGAGCTCTGGATATTTTTGTTTGTAAGCATTAAATATCCGGAGCCAGCTACTTTCACTAGCGCGACCTTTAGAATGATAAAATTCTTTCTGATTTTCAACGGTTTTTGGCAATTCAAAAGGTGGCATTTGCCAGTCGTAAGCTTCTTTTGCTAGTTTCAATTCTTTTTCACCAAGTGGGGAGCCGTGTGCCGCCGATTTTCCAGCTTTTCCAGGACTGCCGTAACCGATGACCGTTTTCACTTCGATTAGAGTAGGGCGGGATTTTTCCGTTTTTGCAAGATGAATGGCTGCATCTAGTGCATCCAAGTCATTCCCGTCGTCCACACGTAGCGTTTGCCAACCAGCAGCGCGGAATCTAAGTTCGATGTCTTCTGAAAATGACTCATTTAAATCACCATCAAGTGAAATATCGTTTGAATCATATAAAACAACTAATTTTCCAAGTTTTAAATGGCCAGCAAGGGACGCGGCTTCATAGGAAATACCTTCCATCAAACAGCCGTCTCCGCATAGCACATAGGTGTTATGGTCGACCACCGGGAATTCAGGTTGGTTAAATTTGGCACCAAGGTGAGCCTCAGCCATTGCCATTCCAACTCCCATTGCGAAACCTTGACCAAGTGGTCCGGTTGTTGCATCCACACCAACCGTATGACCAAATTCAGGATGACCGGGCGTTTTACTACCCGTTTGACGGAAGTTTTTCAGCTCACTCATTGGTAAATCATAGCCAAACAGATGTAGTAAACTATAAAGCATTGCTGAACCGTGCCCAGCTGATAATACGAAGCGATCGCGGTTAAACCAAGTGGGATGTTCTGGATTGAATTTTAAATGATTTTTCCAAAGTGAAAACGCCATTGGTGCGGCTCCCATTGGTAAACCGGGATGTCCGGAGTTCGCTTTTTCAATCATATCCATTGATAACACGCGAATCGAGTTGACCATTTGTTCATCAATTCTGCTCATATTAATTGCCTTCTTTCTGACTGAACGCTTCCCAATCTTTTAAAAATCCTTCAATACCTTTATCAGTCAAAGGATGAGACCAAAGTTTTGGGAAAAGACTTCCAGGGATAGTCGCGATGTGTGCGCCAGCTTCAGCAGCTTCCTCTAAATGCCCGATATGGCGGATACTTGCTGAAATGATTTCTGCTTTAAGGCCATAATTATCAAGCACTTTCTTTAAGTTTTTAATTAAAATGATGCCGTCTGTTCCAATATCATCAAGTCTTCCTAAAAATGGACTAATATAAGTTGCGCCAGCTTTTGCAGCCATTAATCCTTGGGAAACAGTGAAAACAAGAGTCACATTTGTTTTAATTCCTTCAGCTGTGAGGGTATGGACCGCTTTTAAACCTTCTTCCGTCATTGGGATTTTAACTACTACATTTGGCGCCCATTTTGCTAGAGTTCGAGCTTCTTCTACCATTTTATCTGCTTCGAGGCCGATAACTTCTGCGCTAACTGGGCCGTCTACGATAGAACAAATTTCTTTGATGACTTCTTCAAATGGTCTACCTTCTTTTGCGATGATGGTTGGGTTGGTTGTGACACCATCTACTAAACCAAGTTCGCTAATTCGTTTTATTTCCGATACGCTTGCTGTGTCCAAGAAAAATTTCATTATTTACTCGCTCCATTCTCTCAGCTGAACTTTAAAGCTGAATACTTTATTTAATCGTATAACCACCGTCGATAATGAGGTTTTCACCAGTAATAAGGCTCGCTGCATCACTTACTAAAAAGAGGGCGCAAGCGGCAACTTCTTCTGGATAACCAAATCGACCAGCTGGAATTAATTTTTTCATGTCTTCGCCGACTTGACCGGCCCAAGCTTTTTTGCCGAGTTCGGTTAGGATAACGGTTGGGGAAATCGCATTAACATTAATATTGTAAGGCGCCCATTCCATTGCTAGCACTTGCGTCATTGAAACAATTGCTGCTTTACTAGCGCAGTAGGCAACGTGTTTATCAAGTGCGATGACAGAAGCTTGAGAGGCCATATTAACGATTTTTCCGCCGCCAGTTGCAATCATTTCGCGACCGATAATTTGCGCCATTAGGAACGAACCTTTTAAGTTCAGTTCCATTGTTTTATCCCAGTATTCTTCTGGCAAGTCTTCTGCTTTTTCAAGAAGTGCGACACCAGCTGAATTGGCCAAAATATCGATTTTTGGATAGACTTTTTTAATTTCGGTAACGACTTTTTCGATGTTTTCTTTCTTAGTGATATCGACTTGAAGAGCAAGCGTTCTTGATGGGTTAATTTTTGCTGCGACATCTTTTACATCTTCTTTAATATCAAGTAAGACAACATACGCGCCTTTTTCAGAAAAAAGTTCCGCCATTGCTTTACCAATCCCGCTTGCTGCCCCAGTTACCACGGCTACTTTGTCTGTAATGTTAAAATCTTTATCAAAACCTTTAAAAGTCATTTTTCATTACCTCCAATAAATTTATTTATCTATTTTTTTGGTCGATTTCTTCCATTAAATCTACTTTTGCTTGGGAACGTCCACCTGAAAAGTCACTATCAAGCCAAGTGTCAAGTAGCGAAACTGCAAGGGATGGACCAATTACAAGTGCGCCCATGGTCATAATATGCGCATCGTTACTTTTTCTTGCGCGTTCTGCTGAATAAGAATCATGAATTTGTGCTGCGCGAATGCCGTGAATTTTGTTTGCTGTAATGGCCATTCCAATACCTGTACCGCAAATGAGAATTCCCCGGTCGTAATCGTTATTTTTAACTTCTAACGCTACTTTTTCGGCAATGCTTGGATAAAGTACTTTTTCATCTTCAAAACTACCGAAATCAGTAAACGCGATATTTTTCTCCTTTAAACGTGTGATAAGGGTTTGTTTTAGTTCGTAACCCATTTCGTCACAACCAATTGCGATTTTCATACTAACTCATCCTTTCGTTTTGCTAACAATAGAGACAATGTCGGCAAAATTTTGCGGTTTATGGCCAAATCTTCCGACGAATAAACCATCGACATTTTTTTGATGAACAATTTCTGCGGCATTTTCTTTGCTGACCGAACCGCCATAAATAATCCTTACAAGCGTTTCATCGCCGCCAAGTTCGCGGATAATTTCGCGCAAAGCTTGATGAGCGCTTTCGATATAATTGGTGTCAGCGGAAGAGGACTTGCCAATTGCCCATTCTGGTTCATAAGCCAGAACAACATTTTCCCACTGTGCTACATTAATTGCTTCAAACAGTGCTTCTATTTGTTTGTTTAGCGCCATTTTTAATTCATCTGTGTTATTCGCGCGAACACTTTCACCTACACACACAACTGGAGTGATTCTTTCGTCCAGTGCGAGTTTAATTTTTTTGGCTATTTCACTGCTTTTCTCATGAAAAAGGTTCTTGCGTTCCGCGTGGCCAATTTCGACATAGTTTGCTTTCAGATCAATGATTGATTCCACTGAAAACTCACCAGTTAGCGGGCCGGATTTCTCCGGCGCCATATTTTGTGGTCCAAAACCAAATGATGTACCCGCTAAAAGGCTGGCAGTCGTTTCGAGTGTTCCCATAGATGGAAAGATAAACGTATCCACATCAGTAAAATTTTCAAGGAGAGGAATAGTTGCTTCTAACCATTCCGATGTTCCAGCTCGCGTATTAATGTAATTTTTCATATTAATTCCAACTAAGGGTTTACGCATACATCAGACCGCCTTTTTTAAATTTTCTAAAATGACATTCATTAGCATCCAAGACGACTCGGAGCCAGGATCAAGATGCCCAATTGCCCGTTCGCCAAGTCTTAGTGCACGACCTTTCTTAGCAATAAGTGGAATTGTGGACTGAGCGCCAGCATGCATAGCATCTACAAATGCGGAAAAAGTGTCAATTGGATCCGCATTCACATCTCGATTTTGAAGTACTTCCACGCCAGGTAAGAAAGCATCCATCATCGTTTTATCGCCAAGTTCGGCTTTACCGCGATGCTGAACTGCAGCTGCCCCATTTATAATCATGCCGCAAAGCTCGTCGAAGTTAACTTCTGTTTTCCCTGGAACATCGGCACCACATTTCATAAAGAAACTACCATAAAGCGGGCCAGATGCGCCGCCAACTTTTCCAAGAAGAATCATTCCGGATTTTTTAAGTAATGTTGCAATATCAGGGGAAACGTCTAGTAATTCGTCTAATTGTTTATTCACTTCACGAAAACCAATGCTGAGGTTGATTCCGTGGTCGCCGTCTCCAATGTCTGAGTCTAATCCGGTTAAGTAATCACGTTCTTTTTCAATTAGCGCTCCCATGTCCCGTAAAACGTGCCCGAAAAAAGCGCTATCCATAACTAATTCGCTCATTTTTATTCCTCCAGTAGTAATTTAGTCCACTTTGAAATATGGTGTGTCGCACGGTGTATCTAAAAGGTCTTTCAATTCATCGTCTAAACGAACCAGTGTAATCGACATACCAATCATATCCATCGAAGTCGCGTAATTCCCAACAAGTGGGCTATGAATATGCACACCTTTTTCTTTCAAAATTTCATCCACGCGGCGGTAACAAATATATTGGTCCATTACTGGTAAACCGCCAAGCCCGTTTATTAATACATGTACTTCTTCACCAGCAGTTAATTTCATTTCTTCTATAAGATAGCCCATAATTTGATCGACTACTTTATCGGCTGGTTCGATGGAAGTCCGTTTGATTCCTGGTTCACCGTGGATTCCCATACCAACTTCCATTTCGCCTTCTTTCATTTCGAAAATAGCTTTACCAGTCACAGGAAGAGTAGAAGAAGAGAGCGCCACTCCCATCGAAAACGTATTAGCATTAGCTTTTTCTGCAGCCTGTTTTACCGCATCCAAGTCAAGACCTTTTGCCGCTGCTGATGCCGCTGCTTTAAATACGATTAAGTCGCCAGCCACACCACGACGATCTTCTACATTTTCAGCGGAATAAATATCATCTGTTACAAGCACTGTTTCTACACGAATACCATCATCTGCTGCCATTTCAGCGCCCATATCAAAATTCATCACATCGCCAGCATAATTTCCATACATATATAGACAACCTTTTCCACTATCAACCGCTTTTACGGCGTTATAACAAGGCTCTGGAGAAGGGGAGGTATTAATATTTCCGACAACAGCCGCATCTGCAAAATCTTTTCCAACATAACCGAGGAAAAGTGGCTCATGACCAGAACCGCCACCAACAATAATTCGCACACGAGGTTCTTTACTCATTTGTTTACTTACGATTACTCGCTTGTCATTTTCTGCAAAATCTACGTATTTCCCTTGTGCCGCAACATAGCCAGCTAACATTTCTTCTACCGCTTCATATCCATCATTCACTAAACGTCTCATTTTTCTTCCTCCTTCATATTTTTATAAGAAAAGTGATAGTAAAAATCCGCCAAGCACGCCGCCAACAACAGCCGCTGCCAAATTGACTACCGATTTAGAAAATTTACCGCCCGTTAAAAGGGAAGCAGTGAATACACCAATACCTGCTGCAACTGCCATATCTACCCAAACTGTTCCAGATTGATAAATCATTGACTTTGGAATACCATGATTAATTGTCCAAACAGTACCAACGATAAAGGCTGCTGCCATCCAACCTCCGATAGCGCCCCATTCATCAACCATTTTTCCCCACATCATTCGAATAGTAAAAGGGAATAAAAAGCCACCTGCAATTGTTGCTAATGCAATACCAATGCTCATTATTGACACTCCTTTTTAGACTAATTGATTTTTGTTTAAACGCTCTTCTTCTTGAATATTCATGCCAGGTTCTGTTTTTTCTTGCTTTGCTTCTTGTTTTCTTGCCATATCTTTTTCAATTGCGGCTGCCACGATTCCAGCTAAAACTGCTCCAATCGCAACAAGTCCAATGGTTGGAAGCGAACTTACTAACTCGCCACCACCTTGCATAAAGACATCACGCATAATTCCGCAAATCCCAATTCCAACAGCCATATCAACAAACGCTGCGTCTTCATCATTCTCGATTAAACCAACATAGTGATTCATAAACCACATTGGTCCGATAATAATGAAAGCTGCCAGATAACCTCCAAAAATACCATAATTAGCGGCAAGTGGAGTCCAAACACTCATAACAATCATACCTGCGATACAAAAACCAATCATTCCTCTAAAGAATTTCATAATAAACTCCTTTCGAAAATAGTATTGTCATGTAAAAATAAATTTACATAGTTCCCAGTCATTACGTTGCGTTTTATTACGTTTTTAATGCACGTTTGTGAGTTCTTGTAAGATAGCTTCTTTGGATGGATTAACGAGAGATTGAACAGCAGCAGTAAATGCGCCTTCAACTAATGGGGCATCAATTATCGTTGTTTTTTCTAGAAGTTCAGCATCTAATAATTCGAGTGCAGTTTCAGCGCTTAAGATAGCGCTTCCAATATCGCAAAAAATATAAATATGTTCAGAATTAGTGCAGGTTGCGATATTATCGGCTATCATGACTGCGTTTGTGCCAAGACGCCCGTCGCCAGTTCCGCCAGAAGAAATAATATGTACTTTATCTCCAACCATTTCAACAATCATTTCTTGGAGGCCCTCAGTGATTTTTTGACTGTGAGATACTAAAACAATACTTATCATTTGGTTGCTCCTTTCTGTTTTTAATTGTGTTTAGTTGCTATTTAAATCCTAACATACTTGTTTTTTATTGTAAAGTGTTATCTTTTGTTGTGTTTTATAAAATATATTTGTGTTTTGTTATTTTTTTGGTTAATATGTATATACATAAAGAAATTATTGATAGATAAAAGGAGGGCGAGCAGATGTTTCCATTTGAAAGACAAAACAAAATAATTCATCTACTAGACCAAAATAGCAAAATAACTGTACCAGAATTAAGTCGTATCTTGGATGTCTCGATTAGCACCATCCGAAATGATTTATCTTCATTAGAAGAGAGCGGGATGATTAAAAAAGTACACGGGGGTGCGGTACTTTTAAAAAGCGAAGAAAAATTTACTAATTTTAATGATCGGATTATCCGCAATATTGAAGAAAAAGAAATGATTGCAAAAGAAGCAGCGACTTTGGTTAAAAACAATCAAACAATTATCCTTGATGCCAGTTCAACAGCCCTTGCACTCGCAAAAGAATTACATGGTTTTTCTAGACTGACTGTCATTACGAGTGGCCTTTATACAGCGATTGAACTAAAGGACAATCCGAATATTAGCGTAATTTTAACTGGAGGGATTGTAACGACGAATTCTTTTACCCTTGAAGGGATTCTTGGCGCTAATTTAATTGAAAATATTCATGCGGACTTATGTTTTATGTCAGCAAAAGGTTTCACTATGGAAGAAGGTTTAACGGATTTCAACATTTATGAAACAGAACTAAAAAGACTTCTTGCCAAACGAACTAATAAACTGATTGCACTCCTAGACCATACAAAAATGGGCGTAATCTCCACTGCAAGTATCACCGCAGCAGAAAACATCGATTTACTCATTACCGACAGTAAAATAAATAGAAGTTTATATAAAAAATTTCAAGATGCGGGACTTCCGGTCAAAATTGCAGAATAAAATAGAAAATAAACTCTTTGGGCACTCGTTGCTTCAAAGAGTTTTTTTATTCGCAGTTTTAAATGAAAATGCTAATTTAGTTTGTTCTATATGAATAAAAAACATATTTATATTTGATTTGTAAGGAATAAACTCCTGTATTTTTCGAGATTTACCAAGTTTGTTCACAAAAAAGACGAAAATAATATCGTTTATTGCACTCGAAAATAGATTTGTGAACCTTTACATTGTTGATATAAAAGCAGTTTGTTTGCTTAGAAAGTTATATTTCAGGGAGGGTTATTATAGCCCAATACACCGTTTATTTGTGTGTTAGTATAACTTATGTAAGATAAACATGAATCAAAAAGAAAGGAGACTTCGTGTGAAACAACCTCAAAAATTATTTAAATACCTATTTATAATAATGATAATGGGAATTAGTTTATGGATTGGATTAGGGCCAGAAATGGAAGTTCATGCAGCTACTCTTAACGAAAGTACTCCCATCAATCAACTTTTCCCTGATCCGGTTTTAGCAGAAAAAATACGATCAACAACAGCCAAGCCAAGTGTAGGTAGTACGGTTACGCAAAGTGACTTAAACAAAGTAACTTATGTAAATATCCAAGGTTATGGGAAAGAACCTATTAAGTCAATTGAAGGAATGCAGTATTTAAATGAACTGAGCTATTTAAGTTTAGATGGGAATCAGGTGAGCGATTTAACTCCTCTGGCTAACGCATCTAAGTTAACCTATTTAACATTATCAGATAATAATGTTAGCGATGTTAGCAGCTTGAAAAATTTAAGTAAAGTATATTTGATTGGTTTAAAAAATAACCAAGTAGAAGATATTAGTTCACTTTCAAATTTAACAGCTTTAAAGTACCTTTATTTAAATGGTAATAAATTGAGTGATTTAAGTGCTATTGCCAACCTAACAACTTTAGATATACTAGAAGTGAAAAATCAACAAGTAACAAAACAATCAGTAGCATTCCAGAATAATCTAGTTTTACCAAACACTATTAAAGATACCAAAGGAGCTTCCATTGCGCCTACCAATATTAGTAATAACGGTACTTACAGCAATAACAGCTTGAATTGGTCTTTACCAGAGTTAACAAATGAAGTAACTTATAGTTTTAGTCAAACTGTGACAGCTGGAAGTAAAATATCGACTGAATTTAGTGGAACAGTGACTCAACCTATTCACGAAACTATATATCACACAGCAACATTCGATGTGGATGGTGTACAAATTAATGATACAAAAGAAATTAGTACATTAATAGAAGAACCACCCACTCCAACAAAAGAAGGTTATACTTTTATAGGTTGGTTTGATGAAGAAGGAAACGAATGGGATTTTTCAACAGACAAAATGCCTGAAAAAGATTTAACTTTATATGCTCGTTTCGATAAAGATACAAGTGAAGTGGTGGTTCCAGAAGAAGACACCGAAAGAAACTCCAGCTGAAGAAGTGGAAGTACCAGAAGAAGACACCGAAACTCCTGCAGAAGAAGTGGAAGTACCAGAAGAAGACACGGAAACTCCAACTATGAAAATGGTAGCTTCCAAACAAGTACAGGAAATATCTGCTGAACCAACAACCCTCATAGAAAATACTGAAATATTAGAAGCGATTTCAAGTGATGTTGTCGAAGAACCAATTGAAAATAATAAAAAAGCAGTTAAATCTATTAATTTAAATGCTGATTCAAGCAAATCACAAGAAAATACTAAAGATAACAGTGATTATGAGGAAGTAAAAAGTAATAATGTCGCAGAGAATAAAAATGAATCTACACAAACAAGTTCATTTTTACCTATTATAGGTGATAGTCAAAATTTCTGGTTTTCTTTAATGGGAATGATAATTATGGCTCTATCACTAGTATTTGGTAGAAAAAAACGTCTTTAAGAAAAAATAATGGCAAGAACAGTCTAATATAGTCATACTTAAAAGTTGGAATAAAAAGCTTACTTTTAAGTGATACTTGAGCCGACCCCCAAAAGTACTTTTGGGGGTCACTACAACTATATAAAGAGTCTGTTCTTTTTTTTGTTTTAAAAAAAGAATAATTTGAATTTCTAGTCCTAATAAAAGACGTTGAACCAATAAAATGCTATAATTTACTCATACTACTGAAGGGAATGTGATTTTATGAAGAAATTACCTACAACAGAAAAAATAGTTGAAATTAGAAAAGAAGCAAAACGTAGTAAAGCGATTGAAGCGTATAAGTTTTTCTATCCAACAGTTTCAATGATTTCAAATTTTGAAGCACTCGAAAGTTTAGGTGCACATGCAAATAAAGGTTTTCTAATTCAATTAACAACACCAGATATCAATGCCCTTACTCAAAATTCAGATACACCATACGGCTTAGGATATGGGGATGTAACTGAGGGACCTGTAGTTTTAGAATTAGTTCCAGGACCAATCATGGGAGTAATAGATGATGCTAACTTTAAATATGTTACGGATATTGGATTAACCGGTGAAGAACAAGGTAAAGGTGCTAAATATTTATTTGTATCACCAGATTATACTGGCGAAGTGCCAGAAGGTTATATCGTTCGCAGACTTGCCAGCAATCGCTTCTTGATTTGTTTACGCGCAGTAGTCAAAGGAACAGGTACAAAAGAAGCATTTGATTTATTAAAAAAGGTAAAAATTTATCCACTAAAAGAAAAAAATGCGCCGGAAGCAAATACATTCCAAGATTTTTCTCATAAAAAAGCAGCTGCAACCCCTTACTTTGTAGATGGAAAATTTTCTTATTGGGAAGAATTGAAAAAAGCCTTAGATTTAGATGCACTTGATAAAGAATATTATCAAATGTATGGCTTATTGGCAGAATTAGGTATTGAAAAAGAGAAAGCTTTCGAACCAAATGATGAACTAAAACAATTATTAACAGAAGCAGCAGTTGCAGCGGATGAACAAATGACCATTAACGC
[truncated: 3,185,935 more chars]
